# Supplementary material for: Quantifying the role of transcript levels in mediating DNA methylation effects on complex traits and diseases
Source: Nat Commun. 2022 Dec 7;13:7559. doi: 10.1038/s41467-022-35196-3 (PMC9729239; doi:10.1038/s41467-022-35196-3)
Supplement: Supplementary file 4 — Supplementary Data 1 [file 41467_2022_35196_MOESM4_ESM.xlsx]

## Sheet: SD1
Supplementary Data 1. List of GWAS summary statistics corresponding to the outcome traits that were evaluated in the MVMR mediation analyses.
Abbreviation	Trait	Physiological category	Structural category	Study/ Consortium	Reference	Sample Size N (Ncases/Ncontrols)
Albumin	Albumin	Hepatic	Protein	UK Biobank	http://www.nealelab.is/uk-biobank	315268
				Phenotype Code: 30600
ALP	Alkaline phosphatase	Musculo-skeletal	Protein	UK Biobank	http://www.nealelab.is/uk-biobank	344292
				Phenotype Code: 30610
ALT	Alanine amino-transferase	Hepatic	Protein	UK Biobank	http://www.nealelab.is/uk-biobank	344136
				Phenotype Code: 30620
APO A	Apolipoprotein A	Cardio-vascular	Protein	UK Biobank	http://www.nealelab.is/uk-biobank	313387
				Phenotype Code: 30630
APO B	Apolipoprotein B	Cardio-vascular	Protein	UK Biobank	http://www.nealelab.is/uk-biobank	342590
				Phenotype Code: 30640
AST	Aspartate aminotransferase	Hepatic	Protein	UK Biobank	http://www.nealelab.is/uk-biobank	342990
				Phenotype Code: 30650
Asthma	Asthma	Inflammation	Disease	UK Biobank	Han et al., 2020; PMID: 32296059	64,538 / 329,321
Baldness	Baldness	Hormonal	Physical measurement	UK Biobank	Yap et al., 2018; PMID: 30573740	205327
Total bilirubin	Total bilirubin	Hepatic	Metabolite	UK Biobank	http://www.nealelab.is/uk-biobank	342829
				Phenotype Code: 30840
Bone mineral density	Bone mineral density	Musculo-skeletal	Physical measurement	UK Biobank	http://www.nealelab.is/uk-biobank	206496
				Phenotype Code: 3148
BMI	Body mass index	Adiposity	Physical measurement	UK Biobank	http://www.nealelab.is/uk-biobank	359983
				Phenotype Code: 21001
Basal metabolism rate	Basal metabolic rate	Adiposity	Physical measurement	UK Biobank	http://www.nealelab.is/uk-biobank	354825
				Phenotype Code: 23105
Calcium	Calcium	Cardio-vascular	Metabolite	UK Biobank	http://www.nealelab.is/uk-biobank	315153
				Phenotype Code: 30680
CAD	Coronary artery diseases	Cardio-vascular	Disease	CARDIoGRAMplusC4D	CARDIoGRAMplusC4D Consortium, 2015; PMID: 26343387	60,801 / 123,504
Covid-19, hospitalized	Covid-19, hospitalized vs population	Inflammation	Disease	COVID-19 host genetics initiative, release 6	https://www.covid19hg.org	24,274 / 2,061,529
C-reactive protein	C-reactive protein	Inflammation	Protein	UK Biobank	http://www.nealelab.is/uk-biobank	343524
				Phenotype Code: 30710
Creatinine	Serum creatinine	Renal	Metabolite	UK Biobank	http://www.nealelab.is/uk-biobank	350812
				Phenotype Code: 30510
Cystatin C	Cystatin C	Renal	Protein	UK Biobank	http://www.nealelab.is/uk-biobank	344264
				Phenotype Code: 30720
Diastolic BP	Diastolic blood pressure	Cardio-vascular	Physical measurement	UK Biobank	http://www.nealelab.is/uk-biobank	340162
				Phenotype Code: 4079
eGFR	Estimated glomerular filtration rate	Renal	Physical measurement	CKDGen	Wuttke et al., 2019; PMID: 31152163	567460
Fluid intelligence	Fluid intelligence	Neuro-psychiatric	Physical measurement	UK Biobank	http://www.nealelab.is/uk-biobank	117131
				Phenotype Code: 20016
Forced vital capacity	Forced vital capacity	Musculo-skeletal	Physical measurement	UK Biobank	http://www.nealelab.is/uk-biobank	272338
				Phenotype Code: 20151
GGT	Gamma-glutamyl transferase	Hepatic	Protein	UK Biobank	http://www.nealelab.is/uk-biobank	344104
				Phenotype Code: 30730
Glucose	Glucose	Diabetes	Metabolite	UK Biobank	http://www.nealelab.is/uk-biobank	314916
				Phenotype Code: 30740
Grip strength	Hand grip strength	Musculo-skeletal	Physical measurement	UK Biobank	http://www.nealelab.is/uk-biobank	359729
				Phenotype Code: 47
HbA1c	Glycated hemoglobin	Diabetes	Protein	UK Biobank	http://www.nealelab.is/uk-biobank	344182
				Phenotype Code: 30750
HDL	High-density lipoprotein cholesterol	Cardio-vascular	Lipid	UK Biobank	http://www.nealelab.is/uk-biobank	315133
				Phenotype Code: 30760
Height	Height	Musculo-skeletal	Physical measurement	UK Biobank	http://www.nealelab.is/uk-biobank	272338
				Phenotype Code: 50
IBD	Inflammatory bowel disease	Inflammation	Disease	GWAS meta-analysis	Liu et al., 2015; PMID: 26192919	12,882 / 21,770
IGF-1	Insulin-like growth factor 1 (IGF-1)	Hormonal	Protein	UK Biobank	http://www.nealelab.is/uk-biobank	342439
				Phenotype Code: 30770
Alzheimer's disease	Late onset Alzheimer's disease	Neuro-psychiatric	Disease	GWAS meta-analysis	Lambert et al., 2013; PMID: 24162737	17,008 / 37,154
LDL	Low-density lipoprotein cholesterol	Cardio-vascular	Lipid	UK Biobank	http://www.nealelab.is/uk-biobank	343621
				Phenotype Code: 30780
Lymphocyte count	Lymphocyte count	Hemato-logical	Lipid	UK Biobank	http://www.nealelab.is/uk-biobank	349856
				Phenotype Code: 30120
Parkinson's disease	Parkinson's disease	Neuro-psychiatric	Disease	GWAS meta-analysis	Nalls et al., 2019; PMID: 31701892	56,300 / 1,400,000
Platelet count	Platelet count	Hemato-logical	Physical measurement	UK Biobank	http://www.nealelab.is/uk-biobank	350474
				Phenotype Code: 30080
Pulse rate	Pulse rate	Cardio-vascular	Physical measurement	UK Biobank	http://www.nealelab.is/uk-biobank	340162
				Phenotype Code: 102
Rheumatoid arthritis	Rheumatoid arrthritis	Inflammation	Disease	GWAS meta-analysis	Okada et al., 2014; PMID: 24390342	19,234 / 61,565
Red blood cell count	Red blood cell count	Hemato-logical	Physical measurement	UK Biobank	http://www.nealelab.is/uk-biobank	350475
				Phenotype Code: 30010
Systolic BP	Systolic blood pressure	Cardio-vascular	Physical measurement	UK Biobank	http://www.nealelab.is/uk-biobank	340159
				Phenotype Code: 4080
Schizophrenia	Schizophrenia	Neuro-psychiatric	Disease	Psychiatric Genomics Consortium	Schizophrenia Working Group of the Psychiatric Genomics Consortium; PMID: 25056061	36,989 / 113,075
SHBG	Sex hormone-binding globulin	Hormonal	Protein	UK Biobank	http://www.nealelab.is/uk-biobank	312215
				Phenotype Code: 30830
Stroke	Stroke	Cardio-vascular	Disease	MEGASTROKE Consortium	Malik et al., 2018; PMID: 29531354	40,585 / 406,111
Total cholesterol	Total cholesterol	Cardio-vascular	Lipid	UK Biobank	http://www.nealelab.is/uk-biobank	344278
				Phenotype Code: 30690
T2D	Type 2 diabetes	Diabetes	Disease	DIAGRAM Consortium & UK Biobank	Mahajan et al., 2018; PMID: 30297969	74,124 / 824,006
Testosterone	Testosterone	Hormonal	Lipid	UK Biobank	http://www.nealelab.is/uk-biobank	312102
				Phenotype Code: 30850
Triglycerides	Triglycerides	Cardio-vascular	Lipid	UK Biobank	http://www.nealelab.is/uk-biobank	343992
				Phenotype Code: 30870
Urate	Serum urate	Renal	Metabolite	UK Biobank	http://www.nealelab.is/uk-biobank	343836
				Phenotype Code: 30880
Urea	Serum urea	Renal	Metabolite	UK Biobank	http://www.nealelab.is/uk-biobank	344052
				Phenotype Code: 30670
Vitamin D	Vitamin D	Musculo-skeletal	Metabolite	UK Biobank	http://www.nealelab.is/uk-biobank	329247
				Phenotype Code: 30890
WHR adj. BMI	Waist-to-hip ratio adjusted for BMI	Adiposity	Physical measurement	GIANT & UK Biobank	Pulit et al., 2019; PMID: 30239722	694649
