# Supplementary material for: Quantifying the role of transcript levels in mediating DNA methylation effects on complex traits and diseases
Source: Nat Commun. 2022 Dec 7;13:7559. doi: 10.1038/s41467-022-35196-3 (PMC9729239; doi:10.1038/s41467-022-35196-3)
Supplement: Supplementary file 5 — Supplementary Data 2 [file 41467_2022_35196_MOESM5_ESM.xlsx]

## Sheet: SD2
Supplementary Data 2. Putative DNAm-to-complex traits mechanisms of action through transcript levels. Putative regulatory mechanisms of the scheme: DNAm ➝ Transcript level ➝ Trait, where the transcript is located in the cis-region of the DNAm probe. Column description: Trait: outcome trait DNAm_probe: DNAm probe ID (exposure) Chr: chromosome of DNAm probe and Transcript_EnsemblID Probe_BP: base p…
Trait	DNAm_probe	Chr	Probe_BP	Transcript_EnsemblID	Transcript_GeneSymbol	Transcript_BP	Theta_T	P_T	Theta_D	P_D	MP	alpha_EM	P_EM	alpha_MY	P_MY	n_iv_T	n_iv_D
Albumin	cg13641591	11	75528534	ENSG00000062282	DGAT2	75496178	0.0392597	9.67105e-08	0.0297375	0.214869	0.242544	-0.399098	6.99296e-13	-0.0463386	0.0310096	5	6
Albumin	cg04942251	11	63687247	ENSG00000072518	MARK2	63642445	-0.0259068	9.744e-07	-0.0206723	0.00170685	0.202051	-0.113545	0.00153406	0.0299834	0.134649	7	10
Albumin	cg25828334	19	18545568	ENSG00000105656	ELL	18593205	0.0264545	1.16659e-11	0.00757375	0.331091	0.713707	-0.450111	4.32803e-25	-0.035138	9.79054e-08	12	19
Albumin	cg05102552	2	27650867	ENSG00000115216	NRBP1	27657891	0.0603567	0.00100499	0.00854831	0.669235	0.85837	0.394704	1.23928e-41	0.137766	2.04857e-06	11	20
Albumin	cg02745156	12	32552066	ENSG00000139132	FGD4	32675723	0.0240524	1.49611e-08	0.0154363	0.102431	0.358222	-0.145462	1.73299e-12	-0.0409218	0.0811163	18	18
Albumin	cg19100357	15	40330645	ENSG00000140319	SRP14	40329664	-0.041134	4.31487e-08	-0.0235336	0.0835672	0.42788	0.432371	5.64144e-05	-0.0181465	0.00425524	9	7
Albumin	cg03132911	5	75698732	ENSG00000145703	IQGAP2	75851515	0.0221779	6.14134e-09	0.00308465	0.603591	0.860913	0.963472	1.5736e-152	0.0220973	8.69057e-07	7	44
Albumin	cg22622123	11	118902351	ENSG00000160695	VPS11	118945545	-0.0657535	7.90545e-12	-0.047738	0.0214368	0.273985	0.669156	4.40592e-40	-0.0357169	0.061077	6	13
Albumin	cg24044478	8	145035191	ENSG00000178209	PLEC	145020111	0.0231791	2.20591e-12	0.00734664	0.244753	0.683049	-0.336978	2.07762e-35	-0.0265883	0.000837597	9	12
Albumin	cg19399532	1	178512495	ENSG00000213057	C1orf220	178514955	0.0411988	7.12536e-07	0.00818939	0.60142	0.801223	-0.447747	4.95995e-18	-0.0747019	2.55558e-05	6	14
Albumin	cg01447185	4	56212994	ENSG00000249700	SRD5A3-AS1	56246073	0.0389854	7.69382e-07	0.0157327	0.0965327	0.596446	-0.773858	1.51603e-09	-0.0278484	4.57538e-07	8	11
Albumin	cg07427772	15	50412376	ENSG00000264109	MIR4712	50652566	0.0293057	2.70114e-07	0.0220526	0.00135201	0.247498	0.793537	3.78618e-19	0.00737397	0.018654	8	29
ALP	cg06798483	3	98504973	ENSG00000064225	ST3GAL6	98495562	0.0419333	6.53479e-08	-0.000548264	0.97523	1.01307	-0.475506	3.72535e-53	-0.0575161	9.86783e-09	12	15
ALP	cg13536265	14	24836539	ENSG00000092295	TGM1	24725979	0.0323938	1.76225e-10	0.0236378	0.0146688	0.270299	0.209641	3.97377e-13	0.00937859	0.578944	10	13
ALP	cg08601574	20	25228251	ENSG00000100994	PYGB	25253677	-0.0522737	1.15774e-13	-0.00103507	0.926583	0.980199	0.711099	1.66666e-08	-0.0398936	9.40591e-21	15	39
ALP	cg04170065	16	72153204	ENSG00000102967	DHODH	72050720	0.0389135	1.16887e-20	0.0284871	1.01005e-05	0.267938	0.0973141	1.64453e-05	0.098872	0.064196	14	15
ALP	cg15467112	14	75489610	ENSG00000119718	EIF2B2	75472953	-0.0234736	2.18181e-12	-0.000393556	0.920355	0.983234	0.902694	0	-0.021903	3.29315e-08	11	47
ALP	cg23290313	1	44287964	ENSG00000126091	ST3GAL3	44284163	0.0321938	5.12512e-22	0.0251344	0.000154607	0.219278	0.0999879	1.42944e-08	0.190703	0.00206257	16	16
ALP	cg00178427	1	42500551	ENSG00000127124	HIVEP3	42236816	-0.0346161	4.25033e-08	-0.0202705	0.0306032	0.41442	-0.484217	3.33888e-06	0.0262075	0.0170023	6	9
ALP	cg15155738	12	121454335	ENSG00000135114	OASL	121467570	0.133348	7.9926e-111	0.093045	9.02837e-07	0.302239	0.551034	7.09991e-13	0.0440482	0.00235497	7	23
ALP	cg11465442	8	11832261	ENSG00000136573	BLK	11386811	0.0840368	1.21637e-21	0.0361334	4.95823e-05	0.570029	-0.413016	2.51463e-19	-0.0556007	1.73879e-08	11	39
ALP	cg07730007	12	107377277	ENSG00000151135	C12orf23	107361026	-0.0318282	2.66296e-08	-0.0086604	0.477345	0.727902	-0.546466	5.69122e-22	0.0541455	1.19287e-07	7	12
ALP	cg04206742	13	95248882	ENSG00000152749	GPR180	95270528	0.0508577	7.69738e-44	0.0292433	2.37103e-07	0.424998	0.731215	1.73859e-60	0.0282289	1.14913e-07	15	49
ALP	cg16725984	16	89735184	ENSG00000158792	SPATA2L	89765432	0.027454	4.73454e-08	0.0137168	0.0368348	0.500372	-0.447189	3.04368e-14	-0.0227042	0.00192401	14	22
ALP	cg27201301	17	47039149	ENSG00000159199	ATP5G1	46971680	0.0209963	5.51478e-10	0.00251035	0.667673	0.880438	-0.317776	1.85568e-33	-0.0488071	1.5098e-06	19	24
ALP	cg26440467	8	145654605	ENSG00000160949	TONSL	145661996	0.030386	3.41869e-08	0.0110523	0.177677	0.63627	-0.523021	2.05489e-80	-0.046034	1.54228e-07	8	15
ALP	cg22934200	2	61407270	ENSG00000162929	KIAA1841	61342483	0.0305575	1.32583e-08	0.0168386	0.0111575	0.448954	0.42542	6.96125e-10	0.00838973	0.0533826	8	42
ALP	cg17681313	2	204103311	ENSG00000163596	ICA1L	203688699	-0.0628149	5.78455e-23	-0.0235251	0.0127834	0.625485	0.546523	1.07645e-43	-0.0553579	0.00103969	5	18
ALP	cg25736482	19	54677232	ENSG00000167608	TMC4	54670395	0.0638132	1.7568e-24	0.0368382	0.0122768	0.422718	-0.721914	5.83532e-16	-0.0703593	4.55888e-15	8	15
ALP	cg07365816	3	153839000	ENSG00000174953	DHX36	154016310	0.0383772	6.21318e-07	0.0277914	0.00127424	0.275836	-0.73814	4.21714e-22	-0.00879412	0.151397	9	28
ALP	cg02520399	8	8168661	ENSG00000182319	SGK223	8209633	0.123902	6.8774e-55	0.0951562	1.75212e-08	0.232004	0.327406	5.21086e-13	0.156754	0.075954	7	10
ALP	cg09367891	1	107599246	ENSG00000198890	PRMT6	107600591	0.0204758	3.92986e-08	-4.37026e-05	0.991381	1.00213	-1.03058	1.94441e-248	-0.0189468	7.50442e-09	13	51
ALP	cg24477401	17	43484506	ENSG00000204650	CRHR1-IT1	43711638	0.0205427	1.07666e-12	0.00512913	0.279165	0.750319	-0.934342	1.31024e-210	-0.0177177	6.31635e-09	13	35
ALP	cg07150166	2	30669952	ENSG00000213626	LBH	30500496	-0.0242659	4.47886e-11	-0.0163237	0.00126149	0.327299	-0.263142	8.7892e-57	0.0190583	0.0315156	13	27
ALP	cg03906075	7	22894898	ENSG00000226329	AC005682.6	22912231	0.0247191	4.14159e-08	0.0104704	0.187102	0.576425	-0.864733	7.96205e-73	-0.0187199	5.02816e-05	8	12
ALP	cg26359133	12	111847419	ENSG00000234608	MAPKAPK5-AS1	112279138	-0.038227	2.88839e-19	-0.0182647	0.0671235	0.522204	0.382794	9.43551e-13	-0.0617524	2.77344e-07	9	13
ALP	cg14368149	4	103932567	ENSG00000246560	RP11-10L12.4	103757222	-0.0259341	4.0817e-07	-0.00460855	0.409164	0.822298	-0.583457	2.46722e-105	0.0285683	1.41671e-05	12	29
ALP	cg20008734	11	321324	ENSG00000255328	RP11-326C3.12	328646	-0.0495447	1.0181e-16	-0.033766	0.00581349	0.318474	0.633282	6.59319e-52	-0.013527	0.137093	10	14
ALT	cg00919237	7	87102261	ENSG00000005471	ABCB4	87070382	0.0366499	1.77576e-10	0.0177524	0.41472	0.515622	0.241028	6.69548e-30	0.111597	0.000257934	8	9
ALT	cg05010058	2	65284262	ENSG00000011523	CEP68	65298819	-0.0202195	5.08157e-08	-0.000423037	0.958009	0.979078	-0.416895	1.33524e-24	0.0258428	0.00383937	13	18
ALT	cg12892471	12	50616779	ENSG00000050405	LIMA1	50623450	-0.0207364	1.1068e-07	-0.0037999	0.38495	0.816752	0.544022	5.459e-15	-0.0270984	0.00069956	6	19
ALT	cg00820065	20	33292135	ENSG00000078747	ITCH	33025119	-0.048823	0.000142006	-0.027905	0.0890919	0.428446	-0.346876	2.07622e-49	0.0358997	0.0181909	4	9
ALT	cg15934958	3	37212084	ENSG00000093167	LRRFIP2	37159648	-0.0435838	2.35101e-11	-0.0114537	0.531806	0.737203	-1.16691	2.54339e-110	0.0279356	6.09569e-06	5	30
ALT	cg01125463	6	42946178	ENSG00000124713	GNMT	42930057	0.0355424	9.18565e-13	0.011763	0.127605	0.669043	0.789174	2.03509e-10	0.0206472	0.00170256	9	29
ALT	cg21940640	7	56160893	ENSG00000146731	CCT6A	56125502	0.0333117	2.90098e-07	0.0168392	0.137063	0.494496	0.551112	2.53789e-16	0.0395293	9.43012e-05	8	13
ALT	cg13531387	9	136078657	ENSG00000148288	GBGT1	136033836	-0.0493106	2.01035e-16	-0.0375618	2.3713e-09	0.238261	0.173902	4.69705e-10	-0.018541	0.0837322	10	16
ALT	cg03328639	12	123451280	ENSG00000150967	ABCB9	123435847	0.0410288	7.58581e-08	0.0147768	0.0920122	0.639843	-0.731569	5.5264e-54	-0.0365163	0.0129275	4	12
ALT	cg17167536	8	10906938	ENSG00000154319	FAM167A	11305598	0.0665009	9.35918e-12	0.0150779	0.188185	0.773268	0.841297	3.46051e-16	0.011263	0.0030543	4	85
ALT	cg22234712	8	96085385	ENSG00000164938	TP53INP1	95949919	-0.0305304	8.78993e-08	-0.023967	0.00113042	0.214979	-0.260016	2.27862e-06	0.0468958	3.16759e-06	10	15
ALT	cg01019262	1	155095195	ENSG00000179085	DPM3	155112719	0.056014	5.35213e-12	0.0379511	0.0252893	0.322471	0.148668	3.4858e-09	0.197584	0.0194391	7	8
ALT	cg18474885	21	46292084	ENSG00000183255	PTTG1IP	46281626	0.0223274	2.37903e-10	0.0118436	0.00778094	0.469549	-0.359476	3.01241e-05	-0.0214662	2.65946e-05	10	35
ALT	cg16866941	22	38601325	ENSG00000185022	MAFF	38605203	0.0243639	8.56876e-10	0.0139306	0.0815684	0.428228	-0.171019	1.09021e-15	-0.119271	3.23827e-13	11	12
ALT	cg11888571	10	102027403	ENSG00000196072	BLOC1S2	102040091	0.15088	7.24384e-27	0.0966453	0.012562	0.359456	-0.241648	5.77963e-18	-0.0586652	0.294278	9	10
ALT	cg11133895	8	146013051	ENSG00000196378	ZNF34	146005614	0.0650068	8.57948e-13	-0.0128192	0.76753	1.1972	0.646787	1.20477e-26	0.0309549	0.523233	6	15
ALT	cg20378687	3	160281681	ENSG00000213186	TRIM59	160176897	-0.0298388	2.23492e-16	-0.0214379	0.000554382	0.281543	-0.136923	3.26932e-06	0.0632133	0.0276703	11	13
ALT	cg03575969	11	72492171	ENSG00000214530	STARD10	72485493	-0.0519287	2.25371e-16	-0.00473054	0.625385	0.908903	-0.863273	2.62599e-11	0.0316321	2.17192e-09	8	31
ALT	cg07093324	2	114652143	ENSG00000234199	AC010982.1	114751012	-0.0298512	9.7505e-09	-0.019558	0.00369155	0.344817	-0.708731	4.37127e-14	0.0221925	0.00151213	10	25
ALT	cg15233074	4	3288101	ENSG00000251075	HTT-AS1	3070719	-0.0267804	5.22956e-08	-0.0208591	0.000263105	0.221106	-0.545007	5.83698e-05	0.0180945	9.24367e-05	16	20
Apo A	cg11001536	5	153489773	ENSG00000055147	FAM114A2	153394092	0.0287552	1.94836e-07	0.0203089	0.29871	0.293731	-0.1611	3.2469e-18	-0.0351887	0.277433	14	14
Apo A	cg25841309	1	27248983	ENSG00000060642	PIGV	27119426	0.0472697	3.74276e-10	0.024103	0.115469	0.490096	0.558603	2.36549e-24	0.0740341	1.18865e-10	4	9
Apo A	cg24262691	11	75473276	ENSG00000062282	DGAT2	75496178	-0.0564713	2.06101e-19	-0.0370578	0.00235102	0.343776	-0.226779	3.06171e-28	0.101965	0.0235795	11	13
Apo A	cg15123755	1	40075810	ENSG00000090621	PABPC4	40034475	0.028585	5.97245e-13	0.0162548	0.0412535	0.431352	0.138983	1.02438e-05	0.179682	1.67703e-38	11	12
Apo A	cg19026207	17	26645466	ENSG00000109084	TMEM97	26650914	0.0412522	1.02275e-20	0.00864921	0.377746	0.790333	-0.851217	7.86368e-58	-0.0333014	1.40285e-09	12	15
Apo A	cg24751129	6	42928920	ENSG00000124713	GNMT	42930057	0.0480653	5.1125e-13	0.023936	0.000383214	0.502011	-0.670117	1.40244e-15	-0.0419827	1.70135e-08	11	28
Apo A	cg06217245	20	33103252	ENSG00000131067	GGT7	33446593	-0.0595752	1.92569e-07	-0.0420316	0.00650888	0.294478	-0.560696	2.61882e-77	0.0616621	0.000161117	3	10
Apo A	cg07689907	11	61582574	ENSG00000134824	FADS2	61597639	0.0440982	6.45555e-25	0.0224569	6.73503e-06	0.490752	-0.706547	3.97815e-30	-0.0223906	1.061e-05	17	39
Apo A	ch.12.2515819F	12	121434818	ENSG00000135114	OASL	121467570	-0.0585978	7.7519e-10	-0.0199771	0.169409	0.659081	-0.544829	8.7603e-06	0.0191908	0.0029934	5	27
Apo A	cg23497683	2	100759159	ENSG00000144218	AFF3	100461459	0.0229695	2.12624e-07	0.012113	0.0239319	0.472649	-0.340058	4.70697e-10	-0.015637	0.112788	11	27
Apo A	cg03815147	17	37833890	ENSG00000161395	PGAP3	37840212	-0.0280581	2.33044e-15	-0.000775864	0.86729	0.972348	0.365589	2.97592e-66	-0.067539	7.10353e-10	12	27
Apo A	cg17404534	7	6461991	ENSG00000164535	DAGLB	6486289	0.0520663	2.69795e-09	0.0172155	0.0175706	0.669354	0.950709	1.20431e-08	0.0354689	2.78668e-11	9	37
Apo A	cg21807262	14	81713016	ENSG00000165417	GTF2A1	81664758	0.0258024	7.28342e-09	0.0152541	0.139724	0.408811	-0.120747	9.2752e-07	-0.106142	9.49575e-05	9	9
Apo A	cg09580214	11	47448534	ENSG00000165916	PSMC3	47444156	-0.0315663	1.91944e-08	-0.0211116	0.0158274	0.331198	0.1077	1.96863e-15	-0.223245	0.000230245	15	17
Apo A	cg04087571	11	116723030	ENSG00000168092	PAFAH1B2	117031296	-0.0723369	8.4147e-13	-0.0551809	0.00115189	0.237168	-0.167257	1.14611e-06	0.0373156	0.24237	20	25
Apo A	cg09256413	1	72566690	ENSG00000172260	NEGR1	72308521	0.0413645	7.9907e-07	0.0255588	0.000441757	0.382108	-0.832506	1.53367e-15	-0.016553	0.00150209	6	24
Apo A	cg20985082	6	32727265	ENSG00000179344	HLA-DQB1	32631702	-0.0648354	7.13866e-05	-0.0307306	0.061345	0.526021	0.676836	4.3443e-16	-0.0118011	0.0581602	11	26
Apo A	cg16866941	22	38601325	ENSG00000185022	MAFF	38605203	-0.0262053	4.40324e-16	-0.0178208	0.0128014	0.319954	-0.171019	1.09021e-15	0.122826	3.34424e-09	11	12
Apo A	cg11888571	10	102027403	ENSG00000196072	BLOC1S2	102040091	-0.0576828	8.05067e-11	-0.0362737	0.126157	0.371152	-0.241648	5.77963e-18	0.00988991	0.665917	9	10
Apo A	cg18611245	20	62338235	ENSG00000197114	ZGPAT	62354625	0.0336	4.34848e-12	0.0227181	0.112529	0.323866	-0.342814	2.71751e-15	-0.045245	0.0173053	7	8
Apo A	cg18938907	1	110230456	ENSG00000213366	GSTM2	110231408	0.047962	3.86139e-10	0.027534	0.0840904	0.425921	-0.668571	1.10144e-13	-0.026045	0.00034594	8	17
Apo A	cg16898833	6	26189333	ENSG00000228223	HCG11	26524441	-0.0277334	7.11333e-08	-0.0165996	0.0186472	0.401458	-0.293297	1.23523e-07	0.0322735	2.82297e-05	8	12
Apo A	cg23500132	12	53730163	ENSG00000270175	RP11-793H13.11	53894333	0.0231632	6.4964e-10	0.0143334	0.210785	0.381199	0.270128	3.29727e-12	0.0454492	0.00160112	10	10
Apo B	cg04570735	19	18334849	ENSG00000099308	MAST3	18235548	0.0223966	1.03901e-08	0.0143408	0.0139547	0.359689	-0.247997	4.57241e-21	-0.0274664	0.00732882	8	12
Apo B	cg20630943	20	44563219	ENSG00000100979	PLTP	44534096	-0.0494849	1.76804e-07	-0.0368679	0.0110497	0.254967	-0.556261	4.11096e-08	0.0186651	0.00832402	5	32
Apo B	cg26731008	10	124671697	ENSG00000119965	C10orf88	124702169	0.0291881	4.25041e-07	0.0162405	0.485049	0.443592	-0.752438	0	-0.0342921	4.33994e-06	7	11
Apo B	cg02359409	6	42947317	ENSG00000124713	GNMT	42930057	-0.044416	4.06366e-14	-0.0205878	0.000258928	0.536478	-0.840022	1.27815e-09	0.0279064	1.32292e-06	11	29
Apo B	cg00908766	1	109817496	ENSG00000134222	PSRC1	109823993	0.0651225	8.3484e-14	0.0260553	7.5038e-05	0.599903	-0.188676	1.55694e-08	-0.150605	6.63389e-11	19	32
Apo B	cg04674755	7	44643793	ENSG00000136271	DDX56	44609833	-0.0212904	8.09816e-07	0.0200606	0.617892	1.94224	-0.431468	2.29314e-89	0.0315003	0.00147214	9	9
Apo B	cg20014596	12	50898483	ENSG00000139624	CERS5	50542431	-0.0244876	8.16762e-11	-0.0098371	0.00368047	0.598282	0.744913	8.71535e-100	-0.0124471	1.99076e-05	5	28
Apo B	cg01656853	19	49199172	ENSG00000142233	NTN5	49170501	0.0627018	4.12436e-21	0.0254806	0.188285	0.593623	0.440441	2.30514e-15	0.0889506	1.82209e-07	8	10
Apo B	cg07950002	9	131465811	ENSG00000160447	PKN3	131473999	0.0280708	3.23125e-07	-0.0108967	0.348767	1.38819	-0.785135	4.36819e-38	-0.0263912	8.38125e-05	6	15
Apo B	cg26912412	17	7080427	ENSG00000161944	ASGR2	7011830	-0.0858022	3.12888e-07	-0.0621959	1.48867e-05	0.275125	0.534056	0.000259584	-0.0026461	0.621532	5	44
Apo B	cg12435725	3	58293450	ENSG00000168297	PXK	58365177	0.021639	1.13386e-12	0.0156979	4.8519e-05	0.274555	-0.255759	0.000315799	-0.0221148	0.00174248	12	19
Apo B	cg00878953	9	136129875	ENSG00000175164	ABO	136140835	-0.0478097	4.5625e-05	-0.0141854	0.0970317	0.703295	0.816581	6.67516e-16	-0.0341541	2.78707e-15	6	35
Apo B	cg04798919	19	44039475	ENSG00000176472	ZNF575	44034965	-0.0247694	3.5981e-08	0.00959761	0.627813	1.38748	0.33102	1.27267e-09	-0.0622405	0.000881173	6	9
Apo B	cg24044478	8	145035191	ENSG00000178209	PLEC	145020111	0.0225717	1.02659e-12	0.00521335	0.413944	0.769032	-0.336978	2.07762e-35	-0.027856	0.00216782	9	12
Apo B	cg18902440	6	32632036	ENSG00000179344	HLA-DQB1	32631702	0.028386	5.61548e-12	0.0179403	0.00965566	0.367988	0.555728	5.47559e-20	0.0190082	0.00035892	21	32
Apo B	cg08085267	17	45401833	ENSG00000263293	RP11-290H9.4	45390905	-0.0343062	2.50454e-14	-0.0134515	0.271051	0.607899	-0.315777	2.43818e-12	0.0918669	1.53314e-07	11	11
AST	cg06059345	1	161654727	ENSG00000072694	FCGR2B	161599772	0.0890667	9.79489e-07	0.0270761	0.0320354	0.696002	1.01652	0.0018221	0.0403617	1.035e-10	5	20
AST	cg00625331	16	10838160	ENSG00000103274	NUBP1	10850425	-0.0238956	1.86553e-09	-0.0143945	0.223155	0.397609	0.0977322	1.44322e-08	-0.0565915	0.524448	7	7
AST	cg02996583	8	142237188	ENSG00000105339	DENND3	142166642	-0.0389979	3.09033e-18	-0.0303517	0.000196114	0.221709	0.319352	3.11072e-07	-0.0345949	0.000953975	11	16
AST	cg05906777	17	73268160	ENSG00000125457	MIF4GD	73264808	-0.0242213	6.90995e-08	-0.00112319	0.894764	0.953628	-0.646859	1.36677e-30	0.0335859	2.16892e-05	7	20
AST	cg07148914	20	33460835	ENSG00000131067	GGT7	33446593	0.0368127	3.33081e-05	0.00517483	0.799326	0.859428	-0.500809	2.04386e-40	-0.0592867	0.000171505	7	10
AST	cg25473794	11	77921181	ENSG00000137513	NARS2	78216463	0.0361663	7.90001e-17	0.020935	0.308717	0.421146	0.382498	8.49196e-28	0.0324059	3.32119e-05	5	7
AST	cg27059698	17	17625521	ENSG00000141034	GID4	17957162	0.0294639	2.31425e-07	0.0155192	0.0314481	0.473281	-0.198103	2.57634e-07	-0.031925	0.053861	6	8
AST	cg10831212	11	57529419	ENSG00000156603	MED19	57475439	-0.0496359	7.82958e-08	-0.0216736	0.020527	0.563348	0.437503	5.56305e-46	-0.00696897	0.0919508	6	34
AST	cg02505015	12	121197625	ENSG00000157837	SPPL3	121271243	-0.0505914	9.31095e-11	-0.0396313	0.000169503	0.21664	0.388978	1.52446e-05	-0.0181244	0.472561	10	19
AST	cg08973950	7	1083309	ENSG00000164849	GPR146	1091554	-0.0283896	4.41235e-08	-0.0148092	0.13229	0.478358	-0.512524	8.0163e-05	0.0216702	0.00010378	7	21
AST	cg21745320	17	2207495	ENSG00000167720	SRR	2217615	-0.0309746	4.75714e-07	-0.0106608	0.452189	0.655821	-0.836837	1.55206e-05	0.0181282	1.25846e-05	6	18
AST	cg18512352	11	47633146	ENSG00000172247	C1QTNF4	47613713	0.0235099	1.17939e-06	0.00612199	0.171307	0.739599	0.484643	3.92449e-50	0.024877	0.000149777	13	28
AST	cg14271713	9	136153846	ENSG00000175164	ABO	136140835	0.0654067	1.00037e-15	0.0406988	3.39907e-07	0.377758	0.626559	2.20435e-57	0.0329883	3.47241e-09	7	34
AST	cg01019262	1	155095195	ENSG00000179085	DPM3	155112719	0.0423561	3.95339e-06	0.0249252	0.182805	0.411532	0.148668	3.4858e-09	0.11641	0.105427	7	8
AST	cg19000631	3	33138515	ENSG00000183813	CCR4	32995453	-0.0322835	1.31307e-07	-0.0236965	0.000619638	0.265987	0.183764	1.33396e-05	-0.0479506	0.0110201	9	14
AST	cg13428213	9	98267529	ENSG00000185920	PTCH1	98242300	-0.0273164	1.41063e-07	-0.00830683	0.503597	0.695903	0.638066	1.66048e-15	-0.0202684	0.00841758	7	12
AST	cg12192566	5	140011377	ENSG00000213523	SRA1	139927410	-0.0226277	1.05911e-07	-0.0178352	1.59214e-05	0.211798	0.545963	1.47603e-80	-0.0150864	0.000122749	8	26
AST	cg16907488	1	46090169	ENSG00000234329	RP11-767N6.2	46117104	0.0345074	9.88535e-07	0.0181291	0.16367	0.474632	-1.05668	2.32216e-68	-0.0316843	5.91314e-09	7	10
Asthma	cg04995521	1	8468871	ENSG00000074800	ENO1	8930184	-0.0760596	1.11448e-09	-0.0359481	0.0770041	0.527369	0.659339	0.000111757	-0.05255	1.90336e-07	5	9
Asthma	cg07392085	5	141489673	ENSG00000131507	NDFIP1	141511039	0.0271496	2.4549e-07	-0.00119364	0.913743	1.04397	-0.353377	3.49073e-08	-0.0673292	5.99798e-07	11	15
Asthma	cg09070378	1	161183762	ENSG00000158869	FCER1G	161187756	-0.0313362	8.13865e-11	-0.0114479	0.337209	0.634675	-1.00234	3.4601e-18	0.0191952	2.95503e-12	13	35
Asthma	cg13554773	17	47340329	ENSG00000167083	GNGT2	47284044	0.0300163	3.26915e-08	0.0218609	0.000780032	0.271699	0.369052	5.67553e-06	0.026218	0.00394477	14	24
Asthma	cg23220533	11	65553761	ENSG00000172638	EFEMP2	65637487	-0.053553	3.67611e-13	-0.0365446	2.49147e-06	0.317599	0.457203	1.05792e-07	-0.0396538	7.52589e-05	8	16
Asthma	cg24631579	6	32609181	ENSG00000179344	HLA-DQB1	32631702	-0.0775937	3.15136e-08	-0.0512094	0.000896952	0.340031	0.591673	3.94572e-08	-0.0668494	5.2178e-12	14	27
Asthma	cg04616529	16	11181986	ENSG00000182108	DEXI	11029532	0.0457872	2.71635e-07	0.0161853	0.0991194	0.64651	-0.542256	4.51846e-63	-0.0391832	0.000793065	9	18
Asthma	cg20060108	2	102954350	ENSG00000234389	AC007278.3	103056054	-0.0457645	3.05132e-08	-0.036303	8.55027e-06	0.206743	0.932972	2.2735e-16	-0.0207226	3.68881e-08	14	37
Baldness	cg05247391	8	71581649	ENSG00000067167	TRAM1	71503149	0.0304731	3.23835e-07	0.0239311	0.00793989	0.214681	-0.383613	5.38664e-15	-0.043653	9.22699e-05	8	14
Baldness	cg07038400	3	135684163	ENSG00000073711	PPP2R3A	135775624	-0.0375711	2.93243e-08	-0.019969	0.443874	0.468501	-0.21299	3.18392e-21	0.149723	1.07731e-09	10	10
Baldness	cg23331238	8	41135695	ENSG00000104332	SFRP1	41143248	0.0450741	1.45351e-07	0.0238797	0.238362	0.470212	0.136547	1.13867e-07	0.0151077	0.698702	5	7
Baldness	cg26513988	10	17244746	ENSG00000107611	CUBN	17018896	0.030631	6.57621e-08	0.0207845	0.0102043	0.321455	0.574373	1.97119e-62	0.0121592	0.0223901	7	18
Baldness	cg02068689	9	131941464	ENSG00000119383	PPP2R4	131892227	-0.0373802	9.50063e-08	-0.0210865	0.00724178	0.435891	-0.890208	4.7269e-06	0.0253492	6.933e-06	5	23
Baldness	cg17716663	19	45978434	ENSG00000125753	VASP	46020039	0.0266236	6.04832e-07	0.0201248	0.000307911	0.244099	0.347213	5.43703e-19	0.00672932	0.175866	7	40
Baldness	cg02339083	22	45740309	ENSG00000128408	RIBC2	45818974	-0.0433479	5.41292e-14	-0.0215459	0.109967	0.502954	-0.0945607	8.40128e-10	0.16069	0.0362271	7	8
Baldness	cg07388700	1	10020901	ENSG00000130939	UBE4B	10167093	-0.0406429	5.6635e-08	-0.03226	5.50533e-06	0.206257	-0.213594	5.72749e-05	0.0456606	0.0863721	5	8
Baldness	cg19610905	11	61596333	ENSG00000134824	FADS2	61597639	0.0241886	7.99199e-20	0.0146537	2.37162e-06	0.39419	-0.478209	6.08605e-31	-0.0189123	9.25963e-06	16	39
Baldness	cg20014596	12	50898483	ENSG00000139624	CERS5	50542431	-0.0571214	1.52801e-20	-0.0313837	4.61325e-09	0.450579	0.744913	8.71535e-100	-0.0208168	0.0001379	4	35
Baldness	cg10434728	15	90938212	ENSG00000140575	IQGAP1	90988462	-0.0417173	1.19386e-13	-0.0192468	0.140833	0.538637	0.513598	7.79633e-18	-0.0681667	6.53967e-13	13	14
Baldness	cg17075019	10	79541650	ENSG00000151208	DLG5	79618463	-0.0293211	4.16562e-10	-0.0159971	0.000629593	0.454417	-0.264587	0.00256971	0.0420311	3.05425e-05	9	35
Baldness	cg09869502	16	89690802	ENSG00000158792	SPATA2L	89765432	0.0558681	9.93401e-11	0.0383502	0.054272	0.313558	0.648486	8.16341e-13	0.0302786	0.013378	6	13
Baldness	cg21745320	17	2207495	ENSG00000167720	SRR	2217615	-0.0732517	5.56486e-12	-0.0157165	0.554928	0.785445	-0.836837	1.55206e-05	0.0390615	1.53248e-12	6	16
Baldness	cg02247160	3	41243829	ENSG00000168036	CTNNB1	41268957	-0.0617211	2.3671e-14	-0.0399294	0.00109355	0.353067	0.692932	1.43666e-18	-0.0348834	0.00209215	5	11
Baldness	cg14500300	9	211689	ENSG00000172785	CBWD1	155010	0.0260956	1.76927e-07	0.0157327	0.0545578	0.397113	0.509165	1.9526e-09	0.0324159	1.05471e-07	15	18
Total bilirubin	cg13641591	11	75528534	ENSG00000062282	DGAT2	75496178	0.0518075	8.43579e-11	-0.00484584	0.831666	1.09354	-0.399098	6.99296e-13	-0.0747485	0.00119667	5	6
Total bilirubin	cg10146402	19	41102858	ENSG00000090006	LTBP4	41117257	0.0246447	2.76722e-07	0.0104204	0.20201	0.577175	-0.432232	3.80131e-47	-0.0351221	0.000274077	5	13
Total bilirubin	cg11619602	11	13360707	ENSG00000133794	ARNTL	13353506	-0.0286454	1.67098e-18	-0.0203702	7.69958e-05	0.288884	-0.257649	4.5434e-06	0.0237631	0.00139739	16	26
Total bilirubin	cg14271713	9	136153846	ENSG00000175164	ABO	136140835	0.0314483	1.85173e-07	0.0215808	9.73619e-05	0.313769	0.626559	2.20435e-57	0.0121811	0.0013361	7	34
Total bilirubin	cg00706302	2	113832957	ENSG00000189223	AC016683.6	113996843	0.0376023	2.93924e-07	0.0211244	0.0293719	0.438215	-0.352081	0.00481008	-0.00399937	0.238303	6	36
Total bilirubin	cg20512303	5	131592959	ENSG00000197375	SLC22A5	131718375	0.0303871	4.41825e-11	0.00726561	0.154034	0.760898	-0.700808	2.7856e-30	-0.0143215	1.03504e-05	8	42
Total bilirubin	cg09367891	1	107599246	ENSG00000198890	PRMT6	107600591	-0.0262667	2.02979e-12	-0.00479155	0.229998	0.817581	-1.03058	1.94441e-248	0.0199316	1.42849e-08	13	51
Total bilirubin	cg20130789	10	5260740	ENSG00000224034	RP11-445P17.8	5310597	-0.0410059	5.35137e-10	-0.0276958	0.0330703	0.32459	0.924149	0.000520934	-0.00671994	0.0565813	8	18
Total bilirubin	cg02847897	4	88142275	ENSG00000251411	RP11-397E7.4	87835194	0.0506967	8.12759e-08	0.0350121	0.000423638	0.309381	0.439238	0.00160142	0.0348762	0.0229376	5	7
Bone mineral density	cg00126995	5	54780174	ENSG00000067113	PPAP2A	54775780	-0.0366243	5.66193e-09	-0.0206258	0.204655	0.436827	0.0973097	1.02664e-06	-0.179799	0.0612545	8	8
Bone mineral density	cg18570331	11	60101691	ENSG00000110079	MS4A4A	60062229	0.0740925	8.52568e-14	0.0244273	0.0967931	0.670313	0.612615	1.77298e-47	0.0611146	1.17733e-05	5	11
Bone mineral density	cg14091372	5	80339751	ENSG00000113319	RASGRF2	80391233	-0.05292	4.82044e-14	-0.0321497	0.00717372	0.392485	-0.343384	1.43137e-19	0.112665	2.69572e-06	8	12
Bone mineral density	cg05631625	5	135419019	ENSG00000113658	SMAD5	135496484	-0.0494106	2.25232e-08	-0.0278895	0.00252796	0.435556	0.843079	4.21957e-38	-0.0184275	0.00174117	7	42
Bone mineral density	cg12069540	10	82173570	ENSG00000122359	ANXA11	81937986	-0.0424121	2.68538e-07	-0.0316893	0.0263149	0.252824	-0.33967	1.44008e-18	-0.00129905	0.891806	5	12
Bone mineral density	cg15729649	10	60502977	ENSG00000122870	BICC1	60432047	-0.0440217	2.55235e-13	-0.0305148	0.0430413	0.306824	0.306115	1.43122e-20	-0.112024	7.25447e-07	5	6
Bone mineral density	cg02723617	7	150755897	ENSG00000133612	AGAP3	150812220	0.0273407	3.43356e-09	0.0170629	0.130143	0.375916	0.473134	5.22728e-19	0.0333471	0.000778603	12	22
Bone mineral density	cg00120948	1	8484417	ENSG00000142599	RERE	8645079	0.0552825	2.52473e-15	0.011638	0.107541	0.789481	-0.932729	7.91475e-30	-0.0454097	1.89211e-11	5	30
Bone mineral density	cg00187933	4	996785	ENSG00000145214	DGKQ	966679	-0.148904	4.567e-10	-0.0145395	0.826124	0.902357	-0.638965	0.00151493	0.000588128	0.943397	5	51
Bone mineral density	cg25048751	12	107297185	ENSG00000151135	C12orf23	107361026	0.0368433	7.75144e-07	0.0231168	0.02281	0.372564	0.386832	3.51431e-10	0.0453496	2.14599e-06	8	10
Bone mineral density	cg17491456	5	39424524	ENSG00000153071	DAB2	39417091	0.0673954	2.6072e-11	0.0332928	0.00603073	0.506008	-0.533806	7.67774e-05	-0.0454999	1.58255e-05	12	38
Bone mineral density	cg15103426	22	29168792	ENSG00000159873	CCDC117	29176972	-0.0797146	2.98976e-10	-0.0324009	0.227534	0.593539	0.587242	2.53415e-22	-0.0785686	0.000583249	4	8
Bone mineral density	cg14271713	9	136153846	ENSG00000175164	ABO	136140835	0.0353055	4.27803e-08	0.0196307	0.00538912	0.443976	0.626559	2.20435e-57	0.0140717	0.00158508	7	34
Bone mineral density	cg01558037	8	10772570	ENSG00000177710	SLC35G5	11189057	0.137114	4.182e-38	0.0985738	5.99978e-08	0.281081	-0.292209	1.31701e-10	-0.171495	4.09316e-10	7	9
Bone mineral density	cg09222367	15	90963532	ENSG00000185043	CIB1	90775243	-0.0383569	2.91162e-10	-0.026639	0.0501026	0.305497	0.689222	2.39573e-26	-0.0114796	0.00465751	11	12
Bone mineral density	cg23307798	14	103986281	ENSG00000224997	AL049840.1	104178378	0.067229	8.12196e-11	0.0507087	0.000130423	0.245732	-0.774683	5.05261e-61	-0.0268956	0.00266301	5	16
Bone mineral density	cg02014281	5	122758260	ENSG00000250539	KRT8P33	122737327	0.0590399	2.41357e-08	0.03279	0.205749	0.444613	-0.841009	9.75999e-21	-0.0525231	0.000519964	10	13
Bone mineral density	cg26930078	17	42218924	ENSG00000267080	ASB16-AS1	42258713	0.0661478	1.06607e-09	0.0507044	0.293849	0.233468	-0.942077	4.87377e-143	-0.0574955	0.000129114	8	11
BMI	cg07306190	6	34760872	ENSG00000065060	UHRF1BP1	34805386	-0.0337406	3.01257e-06	-0.0106655	0.448092	0.683897	-1.07818	8.87044999975379e-314	0.0276081	9.02044e-15	11	34
BMI	cg09002922	5	87956389	ENSG00000081189	MEF2C	88106948	-0.0444302	1.10604e-09	-0.0354238	1.81614e-06	0.202709	-0.155009	0.000583964	0.0282294	0.0959288	7	12
BMI	cg16758037	16	19980811	ENSG00000103550	C16orf88	19722229	-0.0551167	8.59215e-09	-0.0438719	0.0445911	0.204018	0.523332	6.25672e-26	-0.0399561	0.00558489	6	10
BMI	cg05630016	19	51815281	ENSG00000105379	ETFB	51859047	-0.0307069	1.70989e-06	-0.0243585	0.105487	0.206742	0.221986	0.000101285	-0.00637871	0.647245	7	7
BMI	cg10935138	17	73851978	ENSG00000108479	GALK1	73754733	0.0215084	0.000180302	0.0166943	0.017781	0.223824	-0.291269	3.20629e-10	-0.0375423	0.0124079	5	11
BMI	cg22107710	2	55289198	ENSG00000115310	RTN4	55269541	0.0382745	3.25182e-09	0.0278659	0.0012298	0.271946	-0.668086	3.96721e-10	-0.0288898	0.00151187	7	25
BMI	cg08968034	4	3022836	ENSG00000125388	GRK4	3003904	0.0326752	9.52942e-07	0.00298844	0.772508	0.908541	0.846405	1.46503e-107	0.0258983	0.00431118	7	25
BMI	cg04897713	8	11832762	ENSG00000136573	BLK	11386811	0.0282357	1.207e-07	0.0123894	0.00665668	0.561215	-0.300055	2.45532e-07	-0.0302449	1.3153e-05	22	44
BMI	cg06584237	15	55701181	ENSG00000137876	RSL24D1	55481134	-0.0354884	8.48786e-07	-0.0253594	0.00154463	0.285417	0.294909	4.79117e-25	-0.028107	0.0689297	6	9
BMI	cg10356210	2	26946568	ENSG00000138030	KHK	27316627	-0.03174	3.41198e-11	-0.0160267	0.0104876	0.495063	0.350628	8.0163e-18	-0.00720945	0.265604	6	34
BMI	cg20135002	11	47629003	ENSG00000172247	C1QTNF4	47613713	-0.0314452	2.00005e-22	-0.00593614	0.15875	0.811223	0.612193	3.84603e-79	-0.0312104	3.52952e-07	10	25
BMI	cg17551192	11	65638483	ENSG00000172732	MUS81	65629860	0.049789	2.45453e-10	0.00624361	0.546871	0.874599	-0.515054	4.74978e-51	-0.0834243	0.00972066	4	10
BMI	cg06941159	16	28875210	ENSG00000178952	TUFM	28855730	0.0236445	1.22517e-16	0.00313164	0.258625	0.867553	0.87841	3.62433e-244	0.0227195	3.10919e-16	10	38
BMI	cg26915799	1	201852272	ENSG00000198700	IPO9	201825845	-0.0439225	2.49359e-10	-0.0324065	0.00123416	0.262189	0.229223	1.89526e-14	-0.10614	0.00144415	9	11
BMI	cg15423357	2	25149977	ENSG00000224165	DNAJC27-AS1	25228411	0.0300514	3.28081e-16	0.0204989	7.82e-06	0.317872	-0.140248	4.36604e-05	-0.126982	3.32498e-07	21	21
BMI	cg01181105	14	104165277	ENSG00000224997	AL049840.1	104178378	0.0253712	1.74341e-08	0.0109201	0.165154	0.569587	-0.917682	3.4794e-44	-0.0146496	0.00681644	9	20
BMI	cg00760338	3	185826511	ENSG00000244405	ETV5	185796102	0.0340654	3.98893e-08	0.0171416	0.00178055	0.496803	-0.225642	2.12202e-12	-0.109829	2.34566e-05	9	14
BMI	cg00827893	13	33162946	ENSG00000244754	N4BP2L2	33059762	0.0274297	1.6514e-08	0.00275801	0.606051	0.899452	-0.549978	1.64686e-08	-0.0302288	8.80779e-06	4	26
BMI	cg18303581	8	8239485	ENSG00000253981	ALG1L13P	8097857	0.0626651	3.60228e-17	0.00993099	0.546907	0.841523	1.15224	3.95286e-23	0.0361168	2.25926e-06	8	21
BMI	cg18335931	19	18229242	ENSG00000254858	MPV17L2	18305875	0.0490776	2.1712e-08	0.0196973	0.282979	0.59865	0.317422	3.07055e-10	0.0786174	0.00458301	6	8
Basal metabolism rate	cg16602316	14	93698053	ENSG00000011114	BTBD7	93751667	-0.0359532	1.30502e-07	-0.0211008	0.0373075	0.413104	-0.270046	0.00173807	0.0480994	0.00447487	5	10
Basal metabolism rate	cg23834688	17	76798392	ENSG00000055483	USP36	76810493	0.0264396	1.03595e-09	0.0097542	0.0496424	0.631076	-0.995409	6.21196e-17	-0.0120865	0.000198712	9	41
Basal metabolism rate	cg04662943	10	102668895	ENSG00000055950	MRPL43	102738243	-0.0312322	5.58156e-14	-0.0206926	0.000443851	0.337459	-0.220811	1.0933e-08	0.0300794	0.00974044	11	13
Basal metabolism rate	cg16150821	8	135490958	ENSG00000066827	ZFAT	135607661	0.0607067	1.31795e-09	0.0152014	0.380326	0.749593	0.177081	0.00609223	0.180253	0.000128929	7	9
Basal metabolism rate	cg01455178	1	205648187	ENSG00000069275	NUCKS1	205700675	-0.0326058	4.03828e-17	-0.0237801	0.0656877	0.270679	-0.468624	1.36098e-27	0.0531973	3.39331e-14	14	14
Basal metabolism rate	cg04006303	17	61934523	ENSG00000087191	PSMC5	61906945	0.057106	2.15459e-08	0.0083956	0.749738	0.852982	-0.365209	1.60813e-31	-0.104849	0.0100722	6	7
Basal metabolism rate	cg27039118	8	116575902	ENSG00000104447	TRPS1	116621311	0.0365364	7.4189e-11	0.0272404	0.000564594	0.254431	-0.201143	0.00203391	-0.0668856	0.114317	6	8
Basal metabolism rate	cg19863426	10	124138853	ENSG00000107679	PLEKHA1	124163039	0.026922	6.91979e-08	0.000821158	0.88308	0.969499	-0.49518	1.30141e-15	-0.0458973	8.23656e-12	17	32
Basal metabolism rate	cg09469691	10	81107165	ENSG00000108179	PPIF	81111159	-0.0311162	0.00020271	-0.0142802	0.651401	0.541069	-0.247433	4.69207e-05	0.0831041	1.67795e-05	4	4
Basal metabolism rate	cg12622597	5	134363053	ENSG00000113621	TXNDC15	134223354	-0.058296	2.04377e-08	-0.0435705	0.00185613	0.252599	0.465135	0.000624588	-0.0100668	0.232377	6	14
Basal metabolism rate	cg19520763	3	38534710	ENSG00000114739	ACVR2B	38510145	0.0384262	2.84106e-11	0.0172948	0.0220539	0.549922	-0.599199	2.78248e-10	-0.0300624	0.000135829	5	15
Basal metabolism rate	cg06142740	2	28973577	ENSG00000115295	CLIP4	29366540	0.0328251	2.84576e-08	0.0255646	8.0979e-06	0.221187	0.260538	0.000480849	0.0114267	0.368345	8	17
Basal metabolism rate	cg19748678	4	122722346	ENSG00000123737	EXOSC9	122730324	0.0210946	1.37385e-10	-0.0128101	0.245152	1.60727	0.370492	6.77577e-147	0.0449295	5.07784e-06	18	21
Basal metabolism rate	cg19294311	15	62358920	ENSG00000129003	VPS13C	62248630	0.0278691	3.11778e-09	0.00806984	0.231891	0.710438	0.379325	1.12161e-06	0.0457989	0.000237021	13	24
Basal metabolism rate	cg22976331	5	140080544	ENSG00000131495	NDUFA2	140022847	0.0354426	4.03314e-07	0.00949286	0.400347	0.732162	0.930702	2.37997e-54	0.0242975	0.00478912	6	17
Basal metabolism rate	ch.1.3577855R	1	183094576	ENSG00000135862	LAMC1	183053661	-0.0247559	8.89946e-09	-0.0106906	0.0205315	0.56816	-0.994795	8.78133e-11	0.013198	0.000940284	9	30
Basal metabolism rate	cg00947599	7	2802697	ENSG00000146535	GNA12	2825852	0.0337812	3.43671e-45	0.0263494	4.30485e-09	0.219998	-0.273943	3.20265e-06	-0.057566	9.87146e-07	12	15
Basal metabolism rate	cg11706163	5	39364495	ENSG00000153071	DAB2	39417091	0.0268826	4.14947e-08	0.0129824	0.0266657	0.517071	-0.784064	1.38177e-15	-0.0244193	4.89157e-05	8	37
Basal metabolism rate	cg17951878	6	7698374	ENSG00000153162	BMP6	7804342	-0.0586223	2.59058e-13	-0.042953	0.000489316	0.267292	-0.196269	6.26188e-05	0.0435646	0.195436	6	7
Basal metabolism rate	cg15495124	1	93427847	ENSG00000154511	FAM69A	93367390	0.0423985	6.7761e-09	0.0307891	0.00153739	0.273816	0.561816	7.25369e-06	0.0227388	0.00630317	5	8
Basal metabolism rate	cg02428538	16	24856791	ENSG00000158865	SLC5A11	24890055	0.0302855	6.68283e-08	0.0191257	0.0012194	0.368487	-0.711631	3.67137e-162	-0.0225307	0.000495358	7	21
Basal metabolism rate	cg13495235	9	34379714	ENSG00000164978	NUDT2	34336606	-0.0290197	8.51925e-07	-0.02222	0.000322615	0.234313	0.259318	6.24888e-07	-0.000481622	0.841798	9	46
Basal metabolism rate	cg27331871	11	2171478	ENSG00000167244	IGF2	2160587	0.0399486	2.99781e-07	0.025021	0.19523	0.37367	0.104784	0.000199591	0.14246	0.37712	6	6
Basal metabolism rate	cg02220965	16	31128310	ENSG00000167394	ZNF668	31078902	-0.0236103	2.19422e-08	-0.00159505	0.8292	0.932443	0.423398	1.0146e-22	-0.0483194	0.000701867	8	20
Basal metabolism rate	cg06573459	3	153840654	ENSG00000174953	DHX36	154016310	-0.0462425	8.95149e-07	-0.0314162	0.00209606	0.320621	0.572578	3.24657e-14	-0.021259	0.00138058	5	27
Basal metabolism rate	cg17812751	4	3478348	ENSG00000175920	DOK7	3484116	-0.0215651	2.07532e-07	-0.0159809	0.0116598	0.258946	-0.240931	0.000472392	0.0188724	0.0322264	9	13
Basal metabolism rate	cg01558037	8	10772570	ENSG00000177710	SLC35G5	11189057	0.0439071	6.02445e-08	0.0216184	0.048409	0.507633	-0.292209	1.31701e-10	-0.0430012	0.0288699	7	9
Basal metabolism rate	cg00539347	22	30592296	ENSG00000184076	UQCR10	30164880	-0.0268803	1.75431e-08	-0.0205037	5.19072e-05	0.237222	-0.197231	9.64161e-10	0.0567998	0.000189217	14	16
Basal metabolism rate	cg06178073	6	27343415	ENSG00000204789	ZNF204P	27332454	-0.0314849	1.60778e-12	-0.0219333	0.418467	0.303371	-0.418448	1.15244e-10	0.0638527	1.52479e-06	4	4
Basal metabolism rate	cg04571196	19	4910051	ENSG00000205784	ARRDC5	4896664	0.0335112	1.23898e-07	0.0213237	0.00732065	0.363684	0.609476	4.56498e-05	0.0133528	0.0557705	7	32
Basal metabolism rate	cg10116432	10	104953276	ENSG00000214435	AS3MT	104645464	-0.0512321	3.29143e-11	-0.0173273	0.0827954	0.661788	1.02652	7.093e-06	-0.0214818	0.00113659	6	25
Basal metabolism rate	cg23307798	14	103986281	ENSG00000224997	AL049840.1	104178378	0.0371052	1.78844e-08	0.0258071	0.0559107	0.304488	-0.774683	5.05261e-61	-0.0064936	0.301193	5	16
Basal metabolism rate	cg12392104	15	55665153	ENSG00000261652	FLJ27352	55705854	0.0411235	2.24397e-09	0.0214356	0.466006	0.478751	-1.30136	9.44885e-28	-0.0295108	1.61014e-08	5	6
Calcium	cg19447962	17	17628656	ENSG00000072310	SREBF1	17727019	0.0517375	3.21277e-10	0.0133803	0.444004	0.741381	-0.588564	6.11958e-09	-0.0325147	0.00030606	5	10
Calcium	cg07038400	3	135684163	ENSG00000073711	PPP2R3A	135775624	-0.0342862	3.38094e-08	0.00652607	0.785749	1.19034	-0.21299	3.18392e-21	0.169744	2.08159e-05	10	10
Calcium	cg02901644	2	234369787	ENSG00000085982	USP40	234429797	0.13672	1.16602e-07	0.0987625	8.59228e-05	0.277629	-0.966552	5.11765e-12	-0.0213285	0.0627681	5	18
Calcium	cg07820742	1	23751517	ENSG00000088280	ASAP3	23782870	-0.0426469	5.23894e-11	-0.030778	0.0195883	0.278306	-0.307397	6.6462e-24	0.083802	0.00342363	6	8
Calcium	cg03128534	1	43423976	ENSG00000117394	SLC2A1	43407791	0.0303481	1.74428e-08	0.0217345	0.00762928	0.283827	-0.0964187	4.80001e-09	-0.276762	0.0607818	15	16
Calcium	cg18906360	14	60633047	ENSG00000126773	PCNXL4	60597240	0.042658	1.74482e-08	0.0108772	0.591921	0.745014	-0.811476	2.59636e-91	-0.0420704	2.31715e-07	6	10
Calcium	cg04845466	2	27665079	ENSG00000157992	KRTCAP3	27667290	0.0205366	0.000198737	0.014567	0.172168	0.290681	-0.28201	7.29007e-28	-0.0379174	0.0043284	23	26
Calcium	cg00577578	1	155197692	ENSG00000160766	GBAP1	155190415	-0.0264335	3.09015e-09	-0.00906061	0.0449289	0.65723	-0.808053	4.75115e-37	0.0264546	6.6938e-09	12	30
Calcium	cg08645257	2	242211290	ENSG00000168385	2002-09-01	242273978	-0.0291691	4.77252e-09	-0.0136164	0.040302	0.533191	-0.275891	1.24645e-17	0.00690834	0.0278991	8	43
Calcium	cg25195673	2	69614945	ENSG00000169599	NFU1	69643821	-0.0305736	1.44574e-10	-0.0060625	0.39778	0.801708	0.461041	1.42267e-11	-0.0458839	0.000663175	7	11
Calcium	cg09401099	3	156534380	ENSG00000174912	METTL15P1	156432195	-0.0454087	5.53519e-10	-0.0253871	0.159202	0.44092	-0.1451	1.2088e-05	0.137985	0.20649	7	7
Calcium	cg06430061	5	75013592	ENSG00000189045	ANKDD1B	74937477	0.0278891	2.29987e-06	-0.0023135	0.917424	1.08295	-0.153438	5.94936e-11	-0.10256	0.0371535	8	8
Calcium	cg18869127	2	113956255	ENSG00000189223	AC016683.6	113996843	-0.0304298	5.88057e-08	-0.00900437	0.115809	0.704094	0.913794	9.44481e-23	-0.0181118	4.36494e-05	17	37
Calcium	cg17717169	1	178621037	ENSG00000213057	C1orf220	178514955	0.0263729	1.608e-06	0.00544954	0.863509	0.793366	-0.355759	7.06418e-25	-0.049954	5.33595e-05	6	6
Calcium	cg07708622	1	21763251	ENSG00000227001	NBPF2P	21752789	0.0427366	6.58686e-08	0.0303491	0.018491	0.289857	0.651042	2.32908e-73	0.0126144	0.0278983	5	14
Calcium	cg06475006	16	89985975	ENSG00000258839	MC1R	89982956	-0.027618	6.21506e-08	-0.0214959	0.0402798	0.221671	-1.01456	7.73037e-158	0.0128479	0.051418	5	21
CAD	cg20592345	10	91008159	ENSG00000107798	LIPA	91073820	0.0564056	5.10285e-08	-0.0178906	0.488504	1.31718	0.859339	2.78412e-22	0.0168104	0.00531551	8	39
CAD	cg22827524	1	222910746	ENSG00000197520	FAM177B	222917348	0.0432512	2.86563e-05	0.0201176	0.0396959	0.534866	0.464946	1.26397e-07	0.040824	0.00124055	4	24
Covid-19, hospitalized	cg13208562	21	34603264	ENSG00000159110	IFNAR2	34620087	0.0639588	8.54465e-13	0.0377195	0.0420001	0.410253	-0.446332	2.39449e-19	-0.0900645	4.1564e-06	15	21
Covid-19, hospitalized	cg07241568	9	136150823	ENSG00000175164	ABO	136140835	0.0611936	1.00945e-18	0.0385118	1.66496e-05	0.370656	-0.456608	2.59566e-09	-0.0262294	0.00398298	11	35
Covid-19, hospitalized	cg12931860	3	46070399	ENSG00000183625	CCR3	46256646	-0.167295	1.12846e-13	-0.116568	2.79464e-05	0.303219	0.552148	4.77038e-10	-0.00856186	0.491918	8	45
Covid-19, hospitalized	cg00090265	12	133140305	ENSG00000269676	AC079031.1	133050030	0.0436308	1.96088e-06	0.0340261	0.000678686	0.220136	-0.37859	0.001848	-0.0397522	0.00330797	13	15
C-reactive protein	cg10399789	1	92945668	ENSG00000067208	EVI5	93116107	-0.0410052	6.09163e-07	-0.0217358	0.0130086	0.469926	-0.408146	0.00292661	0.0500015	0.0126207	3	7
C-reactive protein	cg04995521	1	8468871	ENSG00000074800	ENO1	8930184	-0.0636638	6.16241e-08	-0.0461144	0.00139761	0.275657	0.659339	0.000111757	-0.0320503	0.00365026	5	9
C-reactive protein	cg02711665	8	11664728	ENSG00000079459	FDFT1	11674950	0.0322157	1.75785e-16	0.0177582	2.34207e-05	0.448772	0.790018	1.97997e-35	0.0099143	0.00331747	28	75
C-reactive protein	cg06913219	20	25433878	ENSG00000100994	PYGB	25253677	-0.029714	5.10639e-07	-0.0032455	0.858497	0.890775	-0.726927	1.63658e-06	0.0127283	8.80508e-05	8	35
C-reactive protein	cg08935003	11	60101561	ENSG00000110077	MS4A6A	59945610	0.0429925	1.96363e-07	-0.00318518	0.710765	1.07409	0.960604	4.48674e-52	0.0388211	1.07228e-11	6	25
C-reactive protein	cg05102552	2	27650867	ENSG00000115216	NRBP1	27657891	0.0814785	3.56812e-05	0.0273161	0.237994	0.664745	0.394704	1.23928e-41	0.168478	6.05098e-06	11	20
C-reactive protein	cg00764796	16	433504	ENSG00000130656	HBZ	203594	0.0432147	4.42384e-08	0.0280613	0.000254387	0.350654	-0.768758	1.18329e-21	-0.00393203	0.163007	5	32
C-reactive protein	cg10722426	19	40729157	ENSG00000130758	MAP3K10	40709566	0.0256571	9.74468e-09	0.0147647	0.012598	0.424537	0.258967	1.16482e-09	0.0313194	0.0128672	5	8
C-reactive protein	cg11619602	11	13360707	ENSG00000133794	ARNTL	13353506	0.0348549	3.27954e-28	0.0246726	2.89465e-11	0.292134	-0.257649	4.5434e-06	-0.0297129	0.000148819	16	26
C-reactive protein	cg15015340	11	61486220	ENSG00000134780	DAGLA	61481189	0.0254382	4.04034e-08	0.0158342	0.0781696	0.377542	0.22111	1.11024e-08	0.0155994	0.53822	7	8
C-reactive protein	cg21064579	19	49206444	ENSG00000142233	NTN5	49170501	0.0655171	5.32868e-10	0.020108	0.0959471	0.693088	0.593513	1.84149e-19	0.0647772	1.10029e-09	7	11
C-reactive protein	cg22188827	5	78429774	ENSG00000152409	JMY	78577525	0.0310417	3.1829e-08	-0.0073667	0.724931	1.23732	-0.655257	2.07237e-212	-0.0345133	5.02568e-07	10	14
C-reactive protein	cg02403541	12	121454288	ENSG00000157895	C12orf43	121447265	-0.190183	2.74648e-12	-0.146134	6.18769e-07	0.231614	0.416731	2.34875e-05	-0.135349	0.000515264	14	26
C-reactive protein	cg26912412	17	7080427	ENSG00000161944	ASGR2	7011830	0.0458526	5.81232e-08	0.0259017	0.0110036	0.435109	0.534056	0.000259584	0.00157135	0.690844	5	44
C-reactive protein	cg11879188	9	136149908	ENSG00000175164	ABO	136140835	0.0257663	5.04047e-14	0.0153028	3.03949e-05	0.406092	-0.33074	2.11929e-06	-0.0115814	0.0226404	20	36
C-reactive protein	cg10543574	8	9763159	ENSG00000175806	MSRA	10099089	0.0844801	2.26623e-07	0.0324765	0.0976036	0.615572	-0.701005	8.8765e-05	-0.0247437	0.0102498	6	63
C-reactive protein	cg24308560	3	49941425	ENSG00000182179	UBA7	49847009	-0.0285	4.18836e-07	-0.0124661	0.0142625	0.562593	0.635976	1.21147e-22	-0.0278846	1.80262e-06	11	30
C-reactive protein	cg05584070	13	111329221	ENSG00000213995	CARKD	111280110	-0.0259258	7.68124e-07	-0.0165705	0.00396363	0.360849	-0.726426	6.98843e-05	0.0157685	0.000308033	6	31
C-reactive protein	cg21149466	18	12896164	ENSG00000267336	RP11-773H22.2	12913374	-0.0298448	3.02255e-14	-0.0215436	0.000253626	0.278146	0.202861	0.00015398	-0.0540141	0.00983695	13	15
Creatinine	cg01359532	15	75045126	ENSG00000140497	SCAMP2	75150888	0.0302285	1.44029e-05	0.0175249	0.218801	0.420252	-0.434435	2.0514e-19	-0.0373684	0.00405249	5	14
Creatinine	cg18435832	15	45671155	ENSG00000171766	GATM	45673869	0.0204883	1.86363e-10	0.00329706	0.285136	0.839076	-0.748467	6.98405e-215	-0.0232926	5.18961e-10	12	40
Creatinine	cg15468180	1	107600409	ENSG00000198890	PRMT6	107600591	0.0213208	6.82826e-07	0.00413707	0.535045	0.805961	-0.710824	1.28725e-08	-0.0147276	3.66448e-05	7	45
Cystatin C	cg05845765	7	101880148	ENSG00000005075	POLR2J	102116459	0.0457454	7.40452e-07	0.0353239	0.00131013	0.227815	0.226982	1.84256e-05	0.00876938	0.056806	5	25
Cystatin C	cg00108164	2	264199	ENSG00000035115	SH3YL1	242064	0.0388853	1.79885e-20	0.00664005	0.541075	0.82924	-0.87788	5.44468e-19	-0.0239214	8.43641e-12	9	41
Cystatin C	cg06630958	7	128577819	ENSG00000064419	TNPO3	128645073	-0.0891956	1.37189e-55	-0.0644635	5.51793e-08	0.277279	0.814591	2.71731e-43	-0.0371726	2.44052e-05	5	28
Cystatin C	cg16936953	17	57915665	ENSG00000068097	HEATR6	58138423	-0.0678804	9.52108e-48	-0.0184142	0.40691	0.728726	-0.500794	9.51374e-26	0.0170192	0.0363079	6	11
Cystatin C	cg00934037	1	100889672	ENSG00000079335	CDC14A	100898208	0.0301103	8.71195e-13	0.000446038	0.931651	0.985187	-0.91742	3.04766e-133	-0.0311291	4.80244e-13	8	24
Cystatin C	cg00972288	10	69644348	ENSG00000096717	SIRT1	69661287	-0.026424	2.11482e-10	-0.00968284	0.25011	0.633559	-1.06066	3.35041e-90	0.0168203	1.96004e-07	8	23
Cystatin C	cg16409650	13	96744161	ENSG00000102595	UGGT2	96579785	-0.0455761	8.28608e-13	-0.0192128	0.0959515	0.578446	0.420583	0.00411532	-0.0319164	0.00127774	5	23
Cystatin C	cg09251291	15	63483946	ENSG00000103642	LACTB	63424129	-0.0230884	1.48975e-08	-0.0141439	0.00693133	0.387402	0.126015	0.000151752	-0.065642	0.000653784	13	15
Cystatin C	cg11010140	17	34900632	ENSG00000108272	DHRS11	34952731	-0.0312372	1.80899e-08	-0.0158729	0.0662629	0.491859	-0.67022	8.23597e-14	0.0358326	7.28312e-05	5	12
Cystatin C	cg00792783	2	198669748	ENSG00000115524	SF3B1	198278256	0.0295321	2.79216e-11	0.0217728	0.00865267	0.262741	-0.20433	4.50319e-44	-0.10502	0.000825251	8	10
Cystatin C	cg20560298	2	73613845	ENSG00000116127	ALMS1	73725403	0.0352519	2.10812e-16	0.00554789	0.400503	0.842622	-0.680774	2.12677e-79	-0.0486226	3.37229e-12	8	22
Cystatin C	cg12594569	18	77156876	ENSG00000131196	NFATC1	77222590	-0.0439536	6.01708e-09	-0.0344501	0.00109449	0.216217	0.257821	4.77343e-11	-0.0490813	0.00017181	6	10
Cystatin C	cg02253499	3	12602046	ENSG00000132170	PPARG	12402361	0.0274101	1.75345e-07	-0.000420261	0.96994	1.01533	-0.456682	8.64877e-13	-0.0385162	0.000181008	8	15
Cystatin C	ch.12.2515819F	12	121434818	ENSG00000135114	OASL	121467570	-0.113171	1.44352e-35	-0.0715114	2.01347e-06	0.368112	-0.544829	8.7603e-06	0.0184388	0.038504	5	27
Cystatin C	cg13163521	15	41803428	ENSG00000137825	ITPKA	41790669	0.0545012	9.10322e-08	0.00381416	0.91687	0.930017	0.251069	1.69493e-23	0.245065	0.328563	5	6
Cystatin C	cg15702277	1	8477935	ENSG00000142599	RERE	8645079	-0.0297111	2.3531e-09	-0.00288157	0.613299	0.903014	-0.93771	4.14533e-27	0.0253103	2.61873e-07	7	29
Cystatin C	cg22943590	2	66648797	ENSG00000143995	MEIS1	66730792	-0.0483117	3.70877e-14	-0.0320364	0.000120023	0.336881	0.174482	5.69295e-09	-0.116017	0.00208012	5	8
Cystatin C	cg11706163	5	39364495	ENSG00000153071	DAB2	39417091	0.0464518	1.02296e-20	0.0202911	9.15068e-05	0.563179	-0.784064	1.38177e-15	-0.0399614	6.47621e-09	8	37
Cystatin C	cg17771515	6	154831774	ENSG00000153721	CNKSR3	154779113	-0.0287054	7.31005e-07	-0.0167311	0.101387	0.417145	-0.409248	5.10666e-08	0.0581906	0.00038127	6	10
Cystatin C	cg07598930	3	52233294	ENSG00000163938	GNL3	52721840	0.035122	0.0253582	0.0259629	0.0577681	0.26078	0.190105	1.74432e-12	0.0940877	0.00185689	4	8
Cystatin C	cg17509989	5	176798049	ENSG00000169223	LMAN2	176768708	0.0316617	1.12159e-23	0.02441	3.38157e-05	0.229037	0.0536782	4.14443e-06	0.313641	1.89097e-16	13	13
Cystatin C	cg22284745	8	38816065	ENSG00000169490	TM2D2	38850335	0.0335463	1.743e-08	0.0225619	0.0140117	0.32744	-0.388845	0.00708363	-0.0516754	1.26439e-06	5	7
Cystatin C	cg24251135	4	144109657	ENSG00000170185	USP38	144125526	0.0368441	3.49695e-08	0.0187162	0.171578	0.492016	-0.356457	1.49329e-20	-0.0707982	9.69204e-07	4	9
Cystatin C	cg04256316	11	65405502	ENSG00000173327	MAP3K11	65374039	0.0311776	9.04351e-20	0.0222996	5.37031e-05	0.284756	0.392409	1.76731e-10	0.0298302	1.18696e-05	22	34
Cystatin C	cg07365816	3	153839000	ENSG00000174953	DHX36	154016310	0.048096	4.20481e-10	0.0291903	0.00202111	0.393083	-0.73814	4.21714e-22	-0.0207362	0.00476098	9	28
Cystatin C	cg12948621	19	37825446	ENSG00000181666	HKR1	37832003	-0.034323	0.0466094	-0.0113266	0.151783	0.67	-0.500201	3.08404e-47	0.0525104	0.000590394	4	19
Cystatin C	cg16190265	7	650249	ENSG00000188191	PRKAR1B	678060	-0.0287692	3.71808e-07	-0.020988	0.0451277	0.27047	-0.502878	0.000983797	0.0355233	3.73893e-08	5	6
Cystatin C	cg23727674	2	148602993	ENSG00000204406	MBD5	149027192	0.0756652	2.31254e-14	0.0292771	0.105236	0.61307	0.406375	1.05033e-29	0.126336	0.000278275	5	7
Cystatin C	cg16907488	1	46090169	ENSG00000234329	RP11-767N6.2	46117104	-0.0469111	4.81818e-11	-0.00273528	0.901076	0.941692	-1.05668	2.32216e-68	0.0422008	2.31247e-12	7	10
Cystatin C	cg19795292	2	102952285	ENSG00000234389	AC007278.3	103056054	0.0287641	4.25345e-08	0.0056509	0.749422	0.803543	1.17433	4.66898e-27	0.00547336	0.00780066	8	38
Cystatin C	cg14368149	4	103932567	ENSG00000246560	RP11-10L12.4	103757222	-0.0382401	2.06151e-10	-0.0107057	0.105219	0.72004	-0.583457	2.46722e-105	0.0432696	7.03396e-10	12	29
Diastolic BP	cg23834688	17	76798392	ENSG00000055483	USP36	76810493	0.0217782	4.75355e-08	0.00958044	0.0309862	0.56009	-0.995409	6.21196e-17	-0.00983781	0.00173384	9	41
Diastolic BP	cg03493300	10	104813866	ENSG00000076685	NT5C2	104899498	-0.0236718	2.40557e-06	-0.00515073	0.551984	0.782411	0.415431	8.33525e-27	-0.0398317	1.05953e-07	11	19
Diastolic BP	cg06420834	20	35169380	ENSG00000101335	MYL9	35174057	-0.0237877	1.14371e-06	-0.0124967	0.66482	0.474657	-0.198936	5.59446e-27	0.101023	0.00049389	8	8
Diastolic BP	cg07719884	1	43824467	ENSG00000117400	MPL	43810960	0.0436525	2.89697e-10	0.0166377	0.949507	0.61886	-0.450129	2.87241e-40	-0.0875793	2.54156e-08	5	5
Diastolic BP	cg04367197	11	13300320	ENSG00000133794	ARNTL	13353506	0.0378527	2.37878e-09	0.0301587	0.00173247	0.203262	-1.0293	5.1219e-165	-0.0256609	1.22704e-05	6	22
Diastolic BP	cg16389456	12	123636548	ENSG00000139697	SBNO1	123811523	-0.0597896	3.84259e-07	-0.0461149	0.495025	0.228714	-0.276801	2.97968e-08	0.100014	6.38216e-12	4	4
Diastolic BP	cg04877966	15	75135169	ENSG00000140474	ULK3	75132072	-0.0464716	5.13442e-16	-0.00744589	0.832065	0.839775	-0.87548	1.79448e-97	0.0444217	1.16781e-11	9	10
Diastolic BP	cg00120948	1	8484417	ENSG00000142599	RERE	8645079	-0.0346236	2.99131e-12	0.000215798	0.966066	1.00623	-0.932729	7.91475e-30	0.0290366	6.29766e-08	5	30
Diastolic BP	cg00210538	10	65245820	ENSG00000148572	NRBF2	64903916	0.0447856	7.44076e-11	0.0229076	0.0449357	0.488505	-0.722821	6.85217e-05	-0.0200189	0.00495319	6	14
Diastolic BP	cg21197871	8	96036803	ENSG00000164938	TP53INP1	95949919	-0.04903	9.85216e-08	-0.028879	0.0101851	0.410993	-0.324989	4.46834e-12	0.027149	0.0083335	5	8
Diastolic BP	cg21745320	17	2207495	ENSG00000167720	SRR	2217615	-0.0378388	9.00138e-10	-0.0096268	0.485437	0.745584	-0.836837	1.55206e-05	0.0219285	1.86562e-06	6	18
Diastolic BP	cg00693004	17	43151433	ENSG00000172992	DCAKD	43119590	0.0383002	1.69316e-08	0.000546436	0.958388	0.985733	-0.954694	1.10558e-45	-0.0209219	0.00019673	7	18
Diastolic BP	cg19010139	3	41695019	ENSG00000182606	TRAK1	42161337	0.0737911	1.52182e-11	0.0574473	3.19517e-06	0.221487	-0.187655	0.00201839	-0.0077096	0.658701	5	13
Diastolic BP	cg23727674	2	148602993	ENSG00000204406	MBD5	149027192	0.0590017	3.9006e-07	0.0230893	0.246695	0.608667	0.406375	1.05033e-29	0.0290675	0.368592	5	7
eGFR	cg11835347	1	113248232	ENSG00000007341	ST7L	113114793	-0.0349043	6.72551e-11	-0.025319	6.13184e-05	0.274617	0.489897	6.52162e-10	-0.0077737	0.174637	6	30
eGFR	cg06630958	7	128577819	ENSG00000064419	TNPO3	128645073	0.0356773	1.33557e-13	0.0207128	0.00393765	0.41944	0.814591	2.71731e-43	0.0173543	0.000126234	5	29
eGFR	cg00820065	20	33292135	ENSG00000078747	ITCH	33025119	0.0470285	4.25472e-11	0.0120319	0.139998	0.744157	-0.346876	2.07622e-49	-0.0225248	0.623125	4	9
eGFR	cg11010140	17	34900632	ENSG00000108272	DHRS11	34952731	0.0293923	1.22925e-11	0.0115677	0.304379	0.606438	-0.67022	8.23597e-14	-0.0256677	0.747133	5	10
eGFR	cg20560298	2	73613845	ENSG00000116127	ALMS1	73725403	-0.0334089	1.79559e-09	0.00081384	0.929571	1.02436	-0.680774	2.12677e-79	0.0457699	1.30065e-06	8	20
eGFR	cg03321784	17	37729644	ENSG00000125686	MED1	37584038	-0.0427815	1.39942e-09	0.00512566	0.825198	1.11981	-0.193436	1.35842e-28	0.111846	0.145152	6	8
eGFR	cg12594569	18	77156876	ENSG00000131196	NFATC1	77222590	0.0389654	2.76136e-19	0.028201	1.6161e-06	0.276255	0.257821	4.77343e-11	0.0655878	0.00193374	6	10
eGFR	cg11706163	5	39364495	ENSG00000153071	DAB2	39417091	-0.0607972	3.12163e-42	-0.0172211	0.0106487	0.716745	-0.784064	1.38177e-15	0.0500798	2.22234e-11	8	37
eGFR	cg09092052	15	45571596	ENSG00000171766	GATM	45673869	0.0723035	3.94124e-61	0.00310073	0.579485	0.957115	0.832298	1.97532e-11	0.0801725	3.47389e-13	7	34
eGFR	cg11130432	3	121712080	ENSG00000173226	IQCB1	121521268	-0.0425245	3.89602e-14	-0.0220577	0.0195227	0.481294	0.863753	2.29842e-06	-0.00972889	0.00722051	8	26
eGFR	cg05953285	11	65530530	ENSG00000173327	MAP3K11	65374039	-0.0232563	6.46054e-09	-0.00432966	0.480208	0.813829	0.600645	9.30353e-24	-0.0237097	0.593751	18	28
eGFR	cg12948621	19	37825446	ENSG00000181666	HKR1	37832003	0.0366037	4.45066e-06	0.011411	0.0182203	0.688256	-0.500201	3.08404e-47	-0.0630597	0.1388	4	19
eGFR	cg01268859	22	43117235	ENSG00000189306	RRP7A	42910891	-0.039581	1.21156e-16	-0.0306319	0.000133693	0.226096	0.159752	7.78285e-06	-0.0614387	0.0717976	6	8
eGFR	cg08774902	8	30375536	ENSG00000197265	GTF2E2	30475801	-0.0447237	7.94474e-07	-0.0253703	0.00967194	0.432733	0.801937	7.48943e-18	-0.0247711	0.000406688	5	16
eGFR	cg23727674	2	148602993	ENSG00000204406	MBD5	149027192	-0.0514312	1.12394e-10	-0.0371744	0.0162061	0.277201	0.406375	1.05033e-29	-0.0582337	0.0585888	5	7
eGFR	cg01465620	3	38496096	ENSG00000229589	ACVR2B-AS1	38494414	-0.0204058	9.11209e-11	-0.0136815	0.0878479	0.329529	-0.160587	7.75356e-11	0.0978849	0.000538836	13	13
eGFR	cg14368149	4	103932567	ENSG00000246560	RP11-10L12.4	103757222	0.0218603	4.28112e-11	0.00749825	0.0720938	0.656992	-0.583457	2.46722e-105	-0.0234832	4.82656e-05	12	26
eGFR	cg18303581	8	8239485	ENSG00000253981	ALG1L13P	8097857	0.0397416	2.99556e-11	-0.00597896	0.607565	1.15045	1.15224	3.95286e-23	0.0250282	1.0508e-08	8	21
Fluid intelligence	cg12324970	10	104000446	ENSG00000107874	CUEDC2	104187710	-0.0411906	1.83629e-08	-0.0320062	0.0417899	0.222973	0.0695363	0.000142246	-0.146243	0.386454	9	9
Fluid intelligence	cg15417365	17	56609082	ENSG00000108384	RAD51C	56790818	-0.0393633	6.33836e-08	-0.0240299	0.000838437	0.389535	-0.541347	4.26066000001815e-313	0.0105526	0.0625948	8	38
Fluid intelligence	cg03328639	12	123451280	ENSG00000150967	ABCB9	123435847	-0.0602462	7.90473e-08	-0.026822	0.0994734	0.554793	-0.731569	5.5264e-54	0.0417396	0.00268904	4	12
Fluid intelligence	cg00112260	1	32104920	ENSG00000162517	PEF1	32102980	0.0208663	1.25537e-06	0.00667208	0.535421	0.680246	0.145026	6.18642e-16	0.134557	8.12075e-06	10	11
Fluid intelligence	cg18512352	11	47633146	ENSG00000172247	C1QTNF4	47613713	0.025195	2.45988e-06	0.00814149	0.0601213	0.676861	0.484643	3.92449e-50	0.0206196	0.0127315	13	28
Fluid intelligence	cg27413008	16	28519597	ENSG00000176476	CCDC101	28584173	0.0425875	1.10681e-07	0.0140119	0.0125407	0.670986	0.792896	2.92405e-29	0.0261841	0.000153645	7	37
Forced vital capacity	cg05707623	12	122985044	ENSG00000033030	ZCCHC8	122971467	-0.043254	4.8788e-08	-0.0120689	0.723869	0.720976	-0.147544	2.84722e-13	0.160799	0.415574	7	7
Forced vital capacity	cg16150821	8	135490958	ENSG00000066827	ZFAT	135607661	0.0520369	2.04113e-09	0.028392	0.123746	0.454387	0.177081	0.00609223	0.126324	0.00625699	7	9
Forced vital capacity	cg09719124	3	8570902	ENSG00000071282	LMCD1	8576599	-0.0319247	9.62176e-08	-0.00498955	0.616632	0.843709	-0.439225	2.72774e-16	0.0614901	9.91506e-07	10	20
Forced vital capacity	cg10146402	19	41102858	ENSG00000090006	LTBP4	41117257	0.0325057	1.53455e-09	0.000846336	0.962171	0.973963	-0.432232	3.80131e-47	-0.0669366	3.19103e-06	5	13
Forced vital capacity	cg09211763	2	190044504	ENSG00000115368	WDR75	190323225	0.0250408	0.00778953	0.0180646	0.402965	0.278593	-0.37227	9.81158e-14	-0.0644868	0.000128906	5	7
Forced vital capacity	cg13835894	2	219148914	ENSG00000127838	PNKD	219173315	0.0312442	4.02574e-12	0.00448911	0.593544	0.856322	0.775043	5.53435e-162	0.0233576	0.00129074	6	17
Forced vital capacity	cg22976331	5	140080544	ENSG00000131495	NDUFA2	140022847	0.0447007	2.15585e-08	0.0219686	0.0617736	0.50854	0.930702	2.37997e-54	0.0297851	0.000149245	6	17
Forced vital capacity	cg15453836	15	77711506	ENSG00000140391	TSPAN3	77356342	0.0249382	1.43172e-06	0.0156715	0.00500698	0.371587	-0.408623	1.13589e-06	-0.0114088	0.0442912	11	36
Forced vital capacity	cg05256304	11	116969870	ENSG00000149591	TAGLN	117072767	0.0217924	0.000213958	0.0119218	0.0446607	0.452938	0.539256	3.09622e-17	0.0117929	0.000194852	17	59
Forced vital capacity	cg11706163	5	39364495	ENSG00000153071	DAB2	39417091	0.0305045	1.98853e-06	0.0171446	0.00731809	0.437965	-0.784064	1.38177e-15	-0.0217774	0.00283309	8	37
Forced vital capacity	cg05949660	6	109777642	ENSG00000155085	AKD1	109913239	-0.0523831	2.04242e-13	-0.0365395	0.000496874	0.302456	-0.521553	3.1534e-05	0.0300355	0.0162776	9	18
Forced vital capacity	cg05377527	11	47586666	ENSG00000172247	C1QTNF4	47613713	-0.0399049	2.66112e-13	-0.0140742	0.00476432	0.647306	-0.76227	2.35504e-50	0.0295537	8.70613e-06	10	29
Forced vital capacity	cg14500070	3	141119541	ENSG00000177311	ZBTB38	141105844	-0.0638156	1.09218e-16	-0.0248274	0.0271892	0.610951	-0.448176	3.42549e-90	0.0873208	1.77067e-07	5	10
Forced vital capacity	cg03628000	16	14596062	ENSG00000183426	NPIP	15031287	-0.0318538	1.21871e-07	-0.0243629	0.00107098	0.235165	-0.708684	1.45065e-11	0.00234047	0.533676	7	23
Forced vital capacity	cg24519393	1	38470540	ENSG00000183520	UTP11L	38482713	-0.0281539	4.78309e-07	-0.0129274	0.0959383	0.540831	-0.398308	1.30119e-171	0.0459333	3.90466e-06	7	17
Forced vital capacity	cg12316258	11	62380416	ENSG00000185085	INTS5	62417547	0.0232526	2.81522e-08	0.0128813	0.067977	0.446028	0.608075	9.20581e-50	0.0257846	7.05274e-05	8	24
Forced vital capacity	cg13800240	6	169602172	ENSG00000186340	THBS2	169635007	-0.078861	3.15692e-09	-0.0560979	0.375692	0.288648	0.280436	3.19651e-09	-0.0381412	0.0760444	5	5
Forced vital capacity	cg08501292	6	25962987	ENSG00000186470	BTN3A2	26371966	-0.0424797	2.89618e-09	-0.0309472	0.000136356	0.271483	-0.992947	4.30255e-11	0.00776401	0.00619096	9	31
Forced vital capacity	cg03727500	2	232348334	ENSG00000206885	SNORA75	232320579	-0.0266263	7.6917e-07	-0.0195468	0.0103201	0.265884	-0.164814	7.06283e-13	0.0460133	0.0955611	6	10
Forced vital capacity	cg20647118	13	92051786	ENSG00000215417	MIR17HG	92003453	0.0333906	2.99295e-07	0.0174433	0.0631469	0.477598	0.137865	0.00988828	0.105456	0.0147475	7	8
Forced vital capacity	cg06386533	2	46925753	ENSG00000250565	ATP6V1E2	46743792	0.0454041	1.1835e-08	0.0295239	8.31511e-06	0.349753	-0.533971	9.64492e-07	-0.0192389	0.000185282	16	61
Forced vital capacity	cg17848348	19	10766748	ENSG00000267100	ILF3-AS1	10763529	0.020866	3.14848e-13	0.0159798	2.92727e-07	0.23417	-0.271543	1.98185e-14	-0.025843	0.0105334	16	18
GGT	cg26023709	10	102745343	ENSG00000055950	MRPL43	102738243	-0.0290924	8.69933e-09	-0.0141411	0.130043	0.513925	-0.519912	3.85705e-09	0.0285959	5.50582e-05	6	12
GGT	cg17235897	10	123286444	ENSG00000066468	FGFR2	123297910	-0.0335482	4.51507e-09	-0.0141554	0.0840186	0.578058	-0.969342	8.31166e-14	0.0228001	0.00335452	6	27
GGT	cg09674368	5	71907417	ENSG00000083312	TNPO1	72162349	-0.0398131	4.28424e-06	-0.0204795	0.0771908	0.485609	-0.216423	5.15545e-15	0.141972	0.000314288	3	5
GGT	cg23126152	12	109221407	ENSG00000084112	SSH1	109213916	-0.0452676	8.53482e-09	-0.0166695	0.495459	0.631756	0.49392	2.19152e-32	-0.0766272	1.20404e-07	6	7
GGT	cg21328643	3	37258149	ENSG00000093167	LRRFIP2	37159648	0.0381068	9.40712e-27	0.00764017	0.0715689	0.799506	0.51625	9.95279e-39	0.0554127	3.5993e-11	16	36
GGT	cg00071137	22	39096076	ENSG00000100201	DDX17	38891555	0.0475221	1.53639e-21	0.0155388	0.653877	0.67302	0.327429	3.9716e-61	0.0621323	2.3468e-06	11	11
GGT	cg15561453	3	47459664	ENSG00000114650	SCAP	47486909	-0.0242271	1.74303e-12	-0.014462	0.00178894	0.403065	-0.369111	1.74612e-18	0.0223324	0.000873968	12	26
GGT	cg07615347	10	60278583	ENSG00000122870	BICC1	60432047	-0.0295499	2.87942e-15	-0.0229998	0.0275104	0.221662	0.193284	3.97429e-20	-0.103625	0.000506183	10	11
GGT	cg13835894	2	219148914	ENSG00000127838	PNKD	219173315	-0.0338538	2.97102e-17	-0.00276614	0.725193	0.918292	0.775043	5.53435e-162	-0.030443	2.87474e-09	6	17
GGT	cg09955084	16	413813	ENSG00000130656	HBZ	203594	0.0330158	3.52207e-15	0.0247435	1.87499e-08	0.250556	-0.521711	4.8473e-06	-0.00257444	0.456921	7	33
GGT	cg11465442	8	11832261	ENSG00000136573	BLK	11386811	0.0352782	7.43234e-08	0.0151051	0.00320868	0.571829	-0.413016	2.51463e-19	-0.0251515	0.000609099	11	39
GGT	cg19100357	15	40330645	ENSG00000140319	SRP14	40329664	-0.0319758	4.44162e-07	-0.0214843	0.124509	0.328108	0.432371	5.64144e-05	-0.0140383	0.0126562	9	7
GGT	cg21064579	19	49206444	ENSG00000142233	NTN5	49170501	0.162966	6.68831e-09	0.0692012	0.000281335	0.575364	0.593513	1.84149e-19	0.139619	1.37215e-09	7	11
GGT	cg07136635	5	52096641	ENSG00000152684	PELO	52091827	-0.0203511	4.60284e-07	-0.0136374	0.346708	0.329894	-0.756239	2.0262e-11	0.0133103	0.103499	7	30
GGT	cg02403541	12	121454288	ENSG00000157895	C12orf43	121447265	-0.160443	4.85035e-14	-0.127452	9.3822e-08	0.205624	0.416731	2.34875e-05	-0.104899	0.00145089	14	26
GGT	cg04845466	2	27665079	ENSG00000157992	KRTCAP3	27667290	0.0265712	9.12445e-05	0.0107644	0.394894	0.594885	-0.28201	7.29007e-28	-0.0573192	0.000917429	23	26
GGT	cg07950002	9	131465811	ENSG00000160447	PKN3	131473999	0.0743259	4.98604e-18	0.0307872	0.0220717	0.585781	-0.785135	4.36819e-38	-0.0577309	8.1021e-10	6	15
GGT	cg04371126	16	58079176	ENSG00000166188	ZNF319	58031464	0.0497344	2.77397e-26	0.0371749	2.36063e-05	0.252531	0.301702	0.000161253	0.0301303	0.0330833	11	22
GGT	cg02652597	2	85811292	ENSG00000168899	VAMP5	85816033	-0.0254177	7.46784e-10	-0.0128261	0.117525	0.495387	-0.693507	3.91214e-39	0.027809	6.92493e-07	10	24
GGT	cg11879188	9	136149908	ENSG00000175164	ABO	136140835	0.0330922	2.8181e-14	0.0205707	6.34424e-05	0.378382	-0.33074	2.11929e-06	-0.0197001	0.000361642	20	36
GGT	cg01019262	1	155095195	ENSG00000179085	DPM3	155112719	0.108343	7.88483e-21	0.0729834	0.00208592	0.326367	0.148668	3.4858e-09	0.332437	0.00613037	7	8
GGT	cg24425628	17	29625626	ENSG00000185862	EVI2B	29635957	0.0205376	3.64077e-09	0.00204399	0.925355	0.900476	0.125611	2.97785e-42	0.173655	3.39881e-08	12	12
GGT	cg15911165	11	58208367	ENSG00000186660	ZFP91	58367549	-0.0642261	1.11216e-11	-0.0375643	0.0137056	0.415124	0.30339	1.49188e-06	-0.0334886	0.0972266	6	8
GGT	cg11553066	22	44420757	ENSG00000188677	PARVB	44480098	-0.0237202	3.55941e-07	-0.0104615	0.43098	0.558962	-0.412229	1.68267e-10	0.0180065	0.130262	6	10
GGT	cg26383811	8	30366931	ENSG00000197265	GTF2E2	30475801	-0.054366	8.31971e-16	-0.033859	3.39035e-05	0.377203	-0.348187	1.67124e-09	0.0355632	0.00580854	5	18
GGT	cg09367891	1	107599246	ENSG00000198890	PRMT6	107600591	0.0329881	5.24654e-16	0.00236348	0.57382	0.928354	-1.03058	1.94441e-248	-0.0281198	1.69889e-17	13	51
GGT	cg17717169	1	178621037	ENSG00000213057	C1orf220	178514955	0.0450216	3.37663e-06	-0.0197556	0.672054	1.4388	-0.355759	7.06418e-25	-0.0869058	1.26561e-06	6	6
GGT	cg20378687	3	160281681	ENSG00000213186	TRIM59	160176897	-0.0359313	5.38671e-14	-0.0267864	0.000880836	0.254511	-0.136923	3.26932e-06	0.0659898	0.112703	11	13
GGT	cg10366878	4	79531297	ENSG00000251442	RP11-792D21.2	79585455	-0.0227455	4.92521e-08	-0.00940204	0.0346575	0.586642	0.641697	3.49229e-39	-0.0175803	6.90325e-07	9	40
GGT	cg20449619	8	10581784	ENSG00000269918	AF131215.9	10963207	0.0250211	1.66825e-13	0.0152723	5.17954e-07	0.389623	0.425582	7.14306e-08	0.01861	3.5001e-06	29	55
Glucose	cg14020762	7	100465657	ENSG00000087077	TRIP6	100467918	-0.0279264	1.49991e-08	-0.017645	0.122485	0.368161	-0.465287	5.57223e-16	0.0194898	0.0125365	8	9
Glucose	cg17133487	12	27954854	ENSG00000087448	KLHL42	27944463	-0.0366228	2.94884e-08	-0.0120904	0.135029	0.669867	-0.624035	1.27635e-34	0.050515	9.1883e-11	7	19
Glucose	cg09022458	20	43538617	ENSG00000101104	PABPC1L	43563189	-0.0281948	1.34157e-11	-0.0123615	0.051489	0.561568	0.538487	6.75805e-22	-0.0268151	7.91685e-06	8	20
Glucose	cg05102552	2	27650867	ENSG00000115216	NRBP1	27657891	-0.0442432	0.000456351	-0.0123753	0.408237	0.720289	0.394704	1.23928e-41	-0.0926778	0.000202951	11	20
Glucose	cg00456672	15	62358751	ENSG00000129003	VPS13C	62248630	-0.0201099	4.08116e-07	-0.00615774	0.113788	0.693796	0.269951	6.53271e-11	-0.0468953	7.15161e-06	20	29
Glucose	cg07689907	11	61582574	ENSG00000134824	FADS2	61597639	0.0217524	1.94044e-08	0.0127618	0.00792263	0.413315	-0.706547	3.97815e-30	-0.00918554	0.00670461	17	39
Glucose	cg15453836	15	77711506	ENSG00000140391	TSPAN3	77356342	-0.0314067	2.74307e-07	-0.0218598	1.81299e-05	0.303977	-0.408623	1.13589e-06	0.0082139	0.109088	11	36
Glucose	cg04799778	3	170609282	ENSG00000163577	EIF5A2	170616343	-0.126987	3.02203e-07	-0.0392709	0.4838	0.690749	-0.140356	0.00391424	0.632195	0.00850655	5	6
Glucose	cg26343298	8	95960752	ENSG00000164938	TP53INP1	95949919	-0.0313394	2.57515e-07	-0.00546907	0.825688	0.825489	-0.481637	3.63135e-44	0.0515666	9.14901e-10	15	15
Glucose	cg01474600	16	315564	ENSG00000167930	ITFG3	302243	-0.0393347	5.19933e-08	-0.0069448	0.468809	0.823443	-0.451569	3.69476e-10	0.03491	0.0105965	7	11
Glucose	cg00878953	9	136129875	ENSG00000175164	ABO	136140835	-0.0462319	1.20951e-09	-0.0258428	0.000129885	0.441018	0.816581	6.67516e-16	-0.0198735	4.98478e-07	6	35
Grip strength	cg02390813	16	75563489	ENSG00000065457	ADAT1	75644038	-0.0295389	9.09666e-07	-0.0193536	0.0263368	0.34481	0.628564	0.000555586	-0.0146343	1.29954e-05	6	37
Grip strength	cg11846112	1	227729906	ENSG00000081692	JMJD4	227920619	0.0536359	1.49541e-10	0.00762066	0.433256	0.857919	-0.658193	1.23161e-09	-0.047608	0.0003236	5	12
Grip strength	cg04006303	17	61934523	ENSG00000087191	PSMC5	61906945	0.035761	1.92549e-07	0.00550364	0.775394	0.846099	-0.365209	1.60813e-31	-0.0732751	0.01852	6	7
Grip strength	cg26821293	20	33880930	ENSG00000101000	PROCR	33762520	-0.0935163	2.30323e-20	-0.0654663	2.1403e-09	0.299948	0.291556	2.30743e-11	-0.11957	9.53734e-05	4	6
Grip strength	cg06395232	12	15105654	ENSG00000111348	ARHGDIB	15104806	-0.0241302	2.6598e-08	-0.00528187	0.373248	0.78111	-0.12481	8.88743e-14	0.119318	0.00508587	13	14
Grip strength	cg04732968	3	13933460	ENSG00000154764	WNT7A	13889686	0.0437322	7.52439e-08	-0.0408656	0.851125	1.93445	-0.368649	4.24848e-41	-0.055657	0.0412169	5	5
Grip strength	cg14525897	10	99053150	ENSG00000213390	ARHGAP19	99015704	0.0298203	1.77026e-07	0.00361096	0.500528	0.878909	-0.977797	2.31248e-141	-0.020015	2.04542e-07	7	31
HbA1c	cg01645955	4	39371148	ENSG00000035928	RFC1	39328535	0.0255409	2.6675e-07	0.00110472	0.986103	0.956747	0.339805	1.16989e-89	0.0638634	0.000144209	7	7
HbA1c	cg04035386	16	68564532	ENSG00000039068	CDH1	68820286	0.0301698	5.52965e-06	0.0214508	0.00121346	0.288998	-0.0997897	4.14342e-06	-0.0132187	0.28131	9	19
HbA1c	cg23544996	3	182514833	ENSG00000058063	ATP11B	182575355	0.0307279	3.66484e-10	0.0205427	0.00437357	0.331464	0.303697	3.92616e-07	0.0617023	8.67249e-07	7	9
HbA1c	cg08129017	17	17728660	ENSG00000072310	SREBF1	17727019	0.0509097	4.82892e-08	-0.0253153	0.596015	1.49726	-0.567551	1.63754e-103	-0.0613114	3.96489e-09	9	10
HbA1c	cg19746591	12	118589087	ENSG00000089220	PEBP1	118578526	-0.0346069	4.7803e-14	-0.0167984	0.000994263	0.514594	-0.668291	4.74185e-10	0.029494	3.60211e-05	6	15
HbA1c	cg05941027	17	61774174	ENSG00000108604	SMARCD2	61914934	-0.0324915	1.24238e-09	-0.0228507	0.00499871	0.296718	0.674095	1.67184e-27	-0.0272882	0.00268327	5	16
HbA1c	cg03852670	4	48484997	ENSG00000109180	OCIAD1	48835531	0.0223208	2.47329e-07	0.00464009	0.556184	0.792118	-0.354818	2.61982e-64	-0.0514052	3.22051e-05	12	16
HbA1c	cg01053213	1	6694826	ENSG00000116273	PHF13	6678919	-0.0625428	2.86855e-13	-0.015503	0.689765	0.752122	0.494574	1.84721e-18	-0.0471212	0.0384495	6	6
HbA1c	cg26731008	10	124671697	ENSG00000119965	C10orf88	124702169	0.0303178	2.70379e-08	0.0218296	0.203095	0.279974	-0.752438	0	-0.0314182	1.13065e-06	7	11
HbA1c	cg16128096	1	42358048	ENSG00000127124	HIVEP3	42236816	0.0292377	5.69102e-12	0.0167131	0.00645469	0.428372	-0.454142	1.27171e-10	-0.0423469	0.000487516	14	27
HbA1c	cg22712983	2	219187374	ENSG00000127838	PNKD	219173315	0.0252578	4.81317e-13	-0.00458166	0.341649	1.1814	0.796595	7.40624e-39	0.0259102	1.76897e-11	10	27
HbA1c	cg00543991	22	32367038	ENSG00000128253	RFPL2	32593570	-0.025215	3.52836e-07	-0.0133988	0.0496327	0.468618	-0.192528	0.000407833	0.0554516	0.00614725	6	8
HbA1c	cg21187667	17	16438614	ENSG00000131885	KRT17P1	16746627	-0.029344	5.81072e-10	-0.0204033	0.0717931	0.304686	-0.550869	5.22005e-15	0.00607672	0.672154	5	6
HbA1c	cg13163521	15	41803428	ENSG00000137825	ITPKA	41790669	0.0408757	2.09161e-08	-0.0247601	0.217415	1.60574	0.251069	1.69493e-23	0.124004	0.421819	5	6
HbA1c	cg15453836	15	77711506	ENSG00000140391	TSPAN3	77356342	-0.0463037	2.14156e-28	-0.0262962	9.28575e-05	0.432093	-0.408623	1.13589e-06	0.014189	0.0198271	11	36
HbA1c	cg00210538	10	65245820	ENSG00000148572	NRBF2	64903916	0.0435451	1.90935e-10	0.0181442	0.134978	0.583324	-0.722821	6.85217e-05	-0.0197085	0.00628956	6	14
HbA1c	cg08869160	6	109775161	ENSG00000155085	AKD1	109913239	-0.0547639	8.62001e-09	-0.0338968	0.00603431	0.381038	-0.495743	1.12316e-61	0.0184171	0.186317	7	16
HbA1c	cg02711726	17	80685570	ENSG00000167363	FN3K	80701262	-0.116637	6.31282e-20	-0.0403845	0.000653614	0.653759	0.519689	2.7957e-69	-0.149132	1.80621e-09	11	21
HbA1c	cg01474600	16	315564	ENSG00000167930	ITFG3	302243	-0.0439936	6.95181e-08	-0.00686698	0.521119	0.84391	-0.451569	3.69476e-10	0.0478924	0.000839809	7	11
HbA1c	cg22941637	1	155248588	ENSG00000169231	THBS3	155172110	-0.0436378	4.90814e-13	-0.0155354	0.020999	0.643992	-0.772173	1.49122e-61	0.0249208	1.10355e-07	5	35
HbA1c	cg00878953	9	136129875	ENSG00000175164	ABO	136140835	-0.0785165	2.79686e-09	-0.0334422	0.000172012	0.574074	0.816581	6.67516e-16	-0.0471517	6.67026e-20	6	35
HbA1c	cg09913449	8	42400586	ENSG00000176209	C8orf40	42402224	-0.026743	1.16654e-20	-0.00237461	0.529285	0.911206	-0.423969	1.29079e-63	0.0507617	5.93914e-10	13	30
HbA1c	cg26075742	8	10753237	ENSG00000177710	SLC35G5	11189057	0.0733223	4.60231e-11	0.0441376	0.000791086	0.398033	-0.336524	0.00101591	-0.0719313	0.000144391	3	9
HbA1c	cg20832320	3	49712339	ENSG00000182179	UBA7	49847009	-0.0747303	3.48043e-13	-0.0483228	0.00394426	0.353371	-1.02518	1.68118e-136	0.0103154	0.319207	5	28
HbA1c	cg02520399	8	8168661	ENSG00000182319	SGK223	8209633	0.0442858	2.44706e-08	0.0350738	0.000214455	0.208013	0.327406	5.21086e-13	0.0466804	0.0166505	7	10
HbA1c	cg10189261	14	101176105	ENSG00000185559	DLK1	101196790	-0.0506655	2.26437e-11	-0.0390641	0.000749941	0.22898	0.374465	5.71713e-07	-0.108369	0.00191801	5	7
HbA1c	cg05407338	17	8213522	ENSG00000198150	AC135178.1	8262634	-0.0690479	1.03387e-08	-0.0286482	0.331402	0.585097	0.182281	5.07093e-06	-0.113849	0.284311	6	6
HbA1c	cg09949906	6	32552350	ENSG00000198502	HLA-DRB5	32491592	0.0262675	7.9034e-06	0.0191795	0.162409	0.269839	-0.757426	1.93052e-32	-0.0157246	0.000241606	12	38
HbA1c	cg17083429	10	89627854	ENSG00000213613	RP11-380G5.3	89705520	-0.0487812	4.12681e-07	-0.0301697	0.385482	0.38153	-0.180432	0.00143852	0.10315	0.568254	6	6
HbA1c	cg06169590	2	43455088	ENSG00000234936	AC010883.5	43458622	0.0337525	4.19438e-07	0.0214858	0.0934298	0.363431	-0.35074	5.51527e-10	-0.08265	0.000251044	10	11
HbA1c	cg27347523	19	52134296	ENSG00000254415	SIGLEC14	52147930	-0.0235233	4.52825e-07	-0.00419988	0.692026	0.821459	0.95439	6.35318e-101	-0.0153435	1.58929e-08	18	25
HbA1c	cg03343631	13	114764489	ENSG00000260910	LINC00565	114630652	0.0540563	2.22375e-23	0.0258804	0.0325714	0.521232	-1.02575	1.10262e-06	-0.0208738	0.00465948	6	22
HDL	cg25841309	1	27248983	ENSG00000060642	PIGV	27119426	0.0503826	5.41724e-12	0.01677	0.371516	0.667147	0.558603	2.36549e-24	0.0783015	4.27887e-11	4	9
HDL	cg24262691	11	75473276	ENSG00000062282	DGAT2	75496178	-0.0437758	5.55423e-14	-0.0339975	0.00133517	0.223372	-0.226779	3.06171e-28	0.0714695	0.0638206	11	13
HDL	cg15123755	1	40075810	ENSG00000090621	PABPC4	40034475	0.030144	8.92149e-12	0.016757	0.0642639	0.444102	0.138983	1.02438e-05	0.198871	1.30533e-58	11	12
HDL	cg20630943	20	44563219	ENSG00000100979	PLTP	44534096	0.09574	6.61344e-10	0.0681138	0.000700007	0.288554	-0.556261	4.11096e-08	-0.032287	0.00325244	5	32
HDL	cg19026207	17	26645466	ENSG00000109084	TMEM97	26650914	0.0264912	3.55275e-08	0.00373654	0.719591	0.858952	-0.851217	7.86368e-58	-0.0227764	2.20217e-06	12	15
HDL	cg21171335	12	122356390	ENSG00000110987	BCL7A	122478638	0.0218713	4.34851e-07	-0.0110419	0.680824	1.50486	-0.273079	3.15908e-33	-0.0691734	2.2459e-08	7	7
HDL	cg02359409	6	42947317	ENSG00000124713	GNMT	42930057	0.0497554	4.93944e-12	0.0238524	0.00298679	0.520607	-0.840022	1.27815e-09	-0.0321567	1.21837e-06	11	29
HDL	cg07689907	11	61582574	ENSG00000134824	FADS2	61597639	0.0706294	9.80232e-34	0.0393287	3.71929e-09	0.443168	-0.706547	3.97815e-30	-0.0352651	6.39365e-07	17	39
HDL	cg06765373	17	568565	ENSG00000141252	VPS53	518432	-0.0275039	9.4337e-08	-0.0111977	0.0527167	0.592869	-0.868749	2.16809e-17	0.0227093	1.87686e-07	7	28
HDL	cg22943590	2	66648797	ENSG00000143995	MEIS1	66730792	0.0347677	1.85653e-07	0.0211875	0.0056581	0.390598	0.174482	5.69295e-09	0.0823808	0.0114083	5	8
HDL	cg06152845	7	1216568	ENSG00000146540	C7orf50	1107259	-0.0620557	2.1514e-15	-0.0471418	6.56728e-08	0.240331	0.430616	0.000442482	-0.0359988	0.0117225	8	17
HDL	cg07967210	17	47022446	ENSG00000159199	ATP5G1	46971680	-0.0213731	5.45971e-08	-0.00882844	0.103199	0.586937	-0.43165	5.80408e-28	0.033887	0.000279159	12	21
HDL	cg03815147	17	37833890	ENSG00000161395	PGAP3	37840212	-0.0339294	5.08345e-14	-0.0043667	0.469577	0.8713	0.365589	2.97592e-66	-0.0837369	1.91338e-09	12	27
HDL	cg11277230	4	87813935	ENSG00000163629	PTPN13	87625896	0.0391419	4.36842e-08	0.0234008	0.0982254	0.402155	0.142416	2.72315e-07	0.156729	0.102012	13	13
HDL	cg17404534	7	6461991	ENSG00000164535	DAGLB	6486289	0.046659	1.52457e-07	0.0133835	0.0513545	0.713164	0.950709	1.20431e-08	0.0322718	1.0517e-09	9	37
HDL	cg16866941	22	38601325	ENSG00000185022	MAFF	38605203	-0.028053	2.68434e-18	-0.0134198	0.0521904	0.521627	-0.171019	1.09021e-15	0.141422	9.25811e-17	11	12
HDL	cg15800907	19	52328110	ENSG00000187474	FPR3	52313929	0.0278794	3.62897e-07	0.0207411	0.000423688	0.256042	-0.19192	0.000189751	-0.0265281	0.00266152	14	27
HDL	cg04078896	20	62338273	ENSG00000197114	ZGPAT	62354625	0.0271871	7.11871e-08	0.0209272	0.135078	0.230253	-0.358024	9.18687e-16	-0.0516282	0.00899867	7	8
HDL	cg19399532	1	178512495	ENSG00000213057	C1orf220	178514955	-0.0362879	2.41343e-09	-0.0108584	0.144464	0.700771	-0.447747	4.95995e-18	0.0742808	1.96189e-11	6	14
HDL	cg05887092	17	76393375	ENSG00000266970	RP11-806H10.4	76363263	0.0314883	1.41865e-29	0.0237177	0.000400201	0.246777	-0.130486	3.17917e-07	-0.0525146	0.292001	9	9
Height	cg01192746	5	179717478	ENSG00000050748	MAPK9	179689621	-0.037841	5.55062e-08	-0.0163041	0.264481	0.569142	-0.451537	2.63353e-05	0.0472836	0.000313131	10	17
Height	cg04662943	10	102668895	ENSG00000055950	MRPL43	102738243	-0.0281675	1.96256e-13	-0.0169994	0.0131416	0.396489	-0.220811	1.0933e-08	0.0204155	0.0264065	11	13
Height	cg07038400	3	135684163	ENSG00000073711	PPP2R3A	135775624	0.0429693	5.2462e-09	0.0152518	0.6376	0.645054	-0.21299	3.18392e-21	-0.209447	0.000396485	10	10
Height	cg00851532	14	64680245	ENSG00000100714	MTHFD1	64890737	0.0346507	5.82343e-09	0.0222479	0.0185819	0.357938	0.294303	0.000354327	0.0481257	0.000163796	14	16
Height	cg14947478	20	34025962	ENSG00000101019	UQCC	33945156	-0.142462	6.96225e-32	-0.0215381	0.150775	0.848815	0.806879	1.30259e-17	-0.133805	2.5104e-14	8	19
Height	cg19863426	10	124138853	ENSG00000107679	PLEKHA1	124163039	0.0331744	9.47645e-10	0.00151649	0.789716	0.954287	-0.49518	1.30141e-15	-0.0560006	3.46119e-19	17	32
Height	cg08514558	10	81106712	ENSG00000108179	PPIF	81111159	-0.0366091	4.56868e-07	-0.0270299	0.0600566	0.261662	-0.145114	2.12962e-05	0.107643	0.0029779	10	10
Height	cg24710309	1	235423736	ENSG00000116957	TBCE	235571479	-0.0288643	6.91886e-10	-0.0143243	0.0127683	0.503736	0.262578	0.00570869	-0.034915	0.000659973	5	21
Height	cg07657357	16	4942393	ENSG00000118898	PPL	4971625	-0.0308442	1.46436e-07	-0.0130423	0.232423	0.577156	0.385328	8.68433e-23	-0.0329555	0.0205089	7	15
Height	cg19748678	4	122722346	ENSG00000123737	EXOSC9	122730324	0.0236836	2.56867e-12	-0.00389176	0.718726	1.16432	0.370492	6.77577e-147	0.0475275	7.64231e-07	18	21
Height	cg00456672	15	62358751	ENSG00000129003	VPS13C	62248630	0.0250253	8.06655e-17	0.0081312	0.0700692	0.675081	0.269951	6.53271e-11	0.0525196	6.50253e-06	20	29
Height	cg05501817	11	14380813	ENSG00000129083	COPB1	14493279	0.0382356	1.56285e-09	0.0150734	0.110691	0.605776	-0.541225	3.00221e-05	-0.0179753	0.0245434	14	39
Height	cg09986774	16	69166346	ENSG00000132603	NIP7	69375173	-0.063967	8.39993e-10	-0.0151982	0.577799	0.762406	-0.801694	2.04138e-221	0.0439068	0.000873582	6	10
Height	cg06471905	17	42835688	ENSG00000136448	NMT1	43157681	-0.0446915	1.20467e-11	-0.0199114	0.352523	0.55447	0.157791	1.91279e-05	-0.0387927	0.18279	4	8
Height	cg00619915	2	44497795	ENSG00000138079	SLC3A1	44525616	0.0463147	1.02671e-10	0.0306896	0.00214875	0.337368	-0.0964156	0.000383935	-0.261424	0.0147065	13	13
Height	cg08707875	1	224575077	ENSG00000143771	CNIH4	224555856	-0.0299114	4.33773e-10	-0.0164214	0.029743	0.450999	-0.545785	1.26117e-15	0.0342265	9.52659e-06	12	30
Height	cg20172563	6	47487173	ENSG00000146072	TNFRSF21	47238454	0.0307307	8.17277e-08	0.0194093	0.0885618	0.368407	0.0424952	0.00096834	0.266415	0.230811	11	11
Height	cg15666071	7	56160717	ENSG00000146731	CCT6A	56125502	-0.0259756	1.39884e-07	-0.0097493	0.112204	0.624675	0.272603	3.18445e-06	-0.0533058	0.000102926	12	20
Height	cg00210538	10	65245820	ENSG00000148572	NRBF2	64903916	-0.0474117	1.29213e-12	-0.0271136	0.00385235	0.428124	-0.722821	6.85217e-05	0.0215083	0.00466458	6	14
Height	cg14789659	10	63809073	ENSG00000150347	ARID5B	63758881	-0.0313119	6.76983e-07	-0.0232609	0.00155117	0.257123	-0.502008	0.0022096	0.0180381	0.0521361	6	16
Height	cg17075019	10	79541650	ENSG00000151208	DLG5	79618463	0.0218318	2.49616e-10	0.00832592	0.0441468	0.618633	-0.258688	0.00442133	-0.0333935	5.92654e-05	10	37
Height	cg11706163	5	39364495	ENSG00000153071	DAB2	39417091	0.0367552	4.13894e-14	0.0109796	0.124463	0.701278	-0.784064	1.38177e-15	-0.0309598	3.37898e-05	8	37
Height	cg17951878	6	7698374	ENSG00000153162	BMP6	7804342	-0.0988198	4.6423e-08	-0.0750972	0.00722861	0.240059	-0.196269	6.26188e-05	0.0563755	0.359431	6	7
Height	cg26627705	2	89060884	ENSG00000153574	RPIA	89020807	-0.0375756	7.09407e-07	-0.0263378	0.127076	0.299072	0.231256	9.04153e-12	-0.0196403	0.323525	6	6
Height	cg05949660	6	109777642	ENSG00000155085	AKD1	109913239	-0.0637113	2.88515e-11	-0.0338818	0.000251187	0.468198	-0.521553	3.1534e-05	0.0568014	2.63638e-06	9	18
Height	cg14703610	5	56206110	ENSG00000155542	SETD9	56213223	0.0392221	1.61435e-16	0.0199107	0.10047	0.49236	0.678633	0.00401719	0.0189807	6.89384e-07	10	22
Height	cg13734137	9	116271006	ENSG00000157653	C9orf43	116182149	-0.0434734	3.29294e-11	-0.0298181	0.576478	0.314107	-0.300831	1.31284e-34	0.0574903	0.678469	5	5
Height	cg07967210	17	47022446	ENSG00000159199	ATP5G1	46971680	-0.0520673	2.44953e-08	-0.0229536	0.0605411	0.559155	-0.43165	5.80408e-28	0.0887738	4.4495e-06	12	21
Height	cg02267408	1	47914869	ENSG00000162368	CMPK1	47821990	-0.0461814	2.87676e-09	-0.0234441	0.126984	0.492348	0.431123	5.17546e-19	-0.0378352	0.0552325	7	11
Height	cg08170837	3	72494352	ENSG00000163602	RYBP	72459906	-0.0699904	1.38928e-13	-0.0462079	0.00186925	0.339797	0.548853	1.11728e-06	-0.0176163	0.0266284	6	28
Height	cg22734236	4	152462020	ENSG00000164142	FAM160A1	152457576	0.0437749	2.65904e-05	0.0219317	0.0186114	0.498989	0.449457	1.65963e-19	0.0542022	3.56468e-05	7	12
Height	cg09580214	11	47448534	ENSG00000165916	PSMC3	47444156	-0.0240417	4.00349e-10	-0.0134718	0.0314306	0.439649	0.1077	1.96863e-15	-0.182042	1.21757e-08	15	17
Height	cg27331871	11	2171478	ENSG00000167244	IGF2	2160587	0.0511988	2.36942e-16	0.0299687	0.00727165	0.41466	0.104784	0.000199591	0.202607	0.0258839	6	6
Height	cg09726198	3	58448969	ENSG00000168291	PDHB	58416470	-0.024012	2.76014e-08	-0.0164719	0.0452282	0.314014	-0.481882	1.24762e-08	0.016776	0.0266261	8	21
Height	cg07921348	7	23635741	ENSG00000169193	CCDC126	23660662	0.0487946	1.58249e-11	0.0387309	0.0907252	0.206246	-0.760347	1.62635e-67	-0.0502318	0.000225801	13	18
Height	cg06483978	17	79967042	ENSG00000169689	STRA13	79979280	0.0255444	6.42334e-10	0.016794	0.193286	0.342556	0.373063	3.6471e-22	0.0223571	0.0424811	6	9
Height	cg04935436	20	30431758	ENSG00000171552	BCL2L1	30282023	0.0387393	2.03099e-06	-0.00979305	0.923154	1.25279	-0.168397	7.94373e-13	-0.0259766	0.654272	6	6
Height	cg17698366	7	35300534	ENSG00000173852	DPY19L1	35023185	0.021441	3.53278e-08	0.0109956	0.00387998	0.487169	0.372273	0.000996498	0.013062	0.000848633	7	30
Height	cg14500070	3	141119541	ENSG00000177311	ZBTB38	141105844	-0.176148	6.04341e-44	-0.0503165	0.0143995	0.714351	-0.448176	3.42549e-90	0.215107	3.14414e-06	5	10
Height	cg09693926	5	178547863	ENSG00000177932	ZNF354C	178498977	-0.055695	4.65281e-07	-0.000102717	0.997541	0.998156	-0.231118	1.33417e-08	0.22693	0.222322	5	5
Height	cg13523818	19	19371900	ENSG00000178093	TSSK6	19625113	0.0349701	7.24907e-08	0.0257515	0.347073	0.263614	0.206659	3.10234e-18	0.0842685	0.0260027	10	10
Height	cg10809165	12	14909556	ENSG00000182993	C12orf60	15008013	-0.0224484	4.57785e-08	-0.0161431	0.0584819	0.28088	-0.211562	3.2569e-28	0.084392	1.87175e-07	15	17
Height	cg24519393	1	38470540	ENSG00000183520	UTP11L	38482713	-0.0397839	9.01456e-21	-0.010309	0.237313	0.740875	-0.398308	1.30119e-171	0.0695644	2.0453e-07	7	17
Height	cg09575421	11	17415270	ENSG00000187486	KCNJ11	17409142	0.0306006	8.69933e-09	0.021	0.695698	0.313739	0.337919	2.26031e-36	0.0826525	0.00553891	5	5
Height	cg08493590	6	44796705	ENSG00000196284	SUPT3H	45061372	-0.0387713	3.60212e-06	-0.0243335	4.79382e-05	0.372384	0.29476	0.000532805	-0.0269137	0.00441197	9	38
Height	cg16297948	2	232395336	ENSG00000206885	SNORA75	232320579	0.0617239	1.47565e-15	0.0304142	0.0945541	0.507254	0.28136	1.50107e-05	0.120145	0.00950977	5	8
Height	cg20647118	13	92051786	ENSG00000215417	MIR17HG	92003453	0.0508614	9.13145e-12	0.0393149	2.55413e-09	0.227019	0.137865	0.00988828	0.0896462	0.00301696	7	8
Height	cg04296837	1	46087792	ENSG00000234329	RP11-767N6.2	46117104	-0.0241472	3.50536e-07	-0.00626382	0.623537	0.740598	-0.574512	4.11082e-104	0.0378517	2.37176e-09	9	11
Height	cg00245850	8	143925513	ENSG00000247317	RP11-273G15.2	144081504	0.0215308	2.08509e-09	0.0143725	0.00204354	0.332468	-0.114364	0.000940753	-0.0395364	0.00150879	11	11
Height	cg09537434	19	41945824	ENSG00000248098	BCKDHA	41907562	0.0315386	6.39846e-08	0.0176051	0.155353	0.441792	-0.246424	5.30607e-24	-0.0825628	3.11538e-06	11	13
Height	cg01766941	1	92953907	ENSG00000261311	RP5-1014C4.3	92866072	0.0384732	2.55975e-13	0.0254314	0.0337521	0.338984	-0.425928	5.80158e-09	-0.065644	1.15569e-20	6	7
Height	cg02836325	17	76403955	ENSG00000266970	RP11-806H10.4	76363263	0.0248034	4.32654e-09	0.0126604	0.64767	0.48957	-0.245555	2.66741e-15	-0.00477492	0.977186	5	5
IBD	cg11454936	6	167184995	ENSG00000071242	RPS6KA2	167071395	0.0670066	6.81612e-07	0.00732632	0.636564	0.890663	-0.365175	0.00491251	-0.0945477	0.000105858	11	29
IBD	cg08175413	5	96294187	ENSG00000113441	LNPEP	96322158	0.122229	2.93862e-07	0.0514766	0.107926	0.578851	0.835087	2.93867e-17	0.10485	0.000367127	7	21
IBD	cg10385390	1	8022505	ENSG00000116288	PARK7	8029958	0.11432	8.20256e-09	0.0605031	0.0761505	0.470757	-0.674672	0.000270001	-0.131316	1.67935e-07	8	8
IBD	cg23283495	1	209979779	ENSG00000117595	IRF6	209969250	0.0265588	4.80392e-07	0.0162316	0.048749	0.388843	-0.230447	1.49824e-27	-0.0545602	0.00312281	26	32
IBD	cg19841423	20	62366755	ENSG00000125520	SLC2A4RG	62372240	-0.0881201	1.54732e-14	-0.0643826	0.0691153	0.269377	0.12932	7.72218e-11	-0.204461	0.00014046	9	9
IBD	cg13835894	2	219148914	ENSG00000127838	PNKD	219173315	-0.0664076	3.71222e-07	-0.0175817	0.340295	0.735246	0.775043	5.53435e-162	-0.0557666	9.05249e-06	6	17
IBD	cg17806162	1	2472133	ENSG00000157873	TNFRSF14	2491949	0.0406968	2.7079e-07	0.0299143	0.096788	0.264947	-0.380572	5.29757e-103	-0.0869303	0.000152764	14	17
IBD	cg24634333	6	111887834	ENSG00000173214	KIAA1919	111586460	0.102827	4.13674e-08	0.0767369	0.00204314	0.253728	0.28878	0.000556842	0.0578356	0.156076	4	7
IBD	cg09046979	16	28333134	ENSG00000197165	SULT1A2	28605847	-0.0356102	1.58596e-07	-0.00573672	0.500699	0.838902	-0.314634	2.38589e-11	0.073728	1.635e-07	11	22
IBD	cg09312897	6	32632000	ENSG00000237541	HLA-DQA2	32712055	0.071758	4.49785e-08	0.0454362	0.000450528	0.366813	-0.695162	9.361e-15	-0.052325	3.70592e-06	9	21
IBD	cg22000984	5	150226278	ENSG00000237693	IRGM	150253191	0.0489148	1.15743e-10	0.0135784	0.643534	0.722407	-0.0829252	3.20216e-15	-0.0375089	0.855327	8	8
IGF-1	cg05583848	6	35265411	ENSG00000023892	DEF6	35277571	-0.035373	2.41333e-11	0.00550009	0.735061	1.15549	1.11974	5.33252e-79	-0.0230143	0.000371114	8	25
IGF-1	cg02275294	1	179262462	ENSG00000057252	SOAT1	179295370	-0.0606146	8.00365e-08	-0.0320601	0.00926456	0.471083	-0.88763	0.00759911	0.0116593	0.0429787	5	35
IGF-1	cg06798483	3	98504973	ENSG00000064225	ST3GAL6	98495562	-0.0392748	6.45716e-12	-0.0278566	0.0963691	0.290726	-0.475506	3.72535e-53	0.0452212	3.88462e-05	12	15
IGF-1	cg23413506	20	3218579	ENSG00000088836	SLC4A11	3213975	-0.0236924	5.32299e-06	-0.0146864	0.306074	0.380122	0.137826	1.67412e-16	-0.138176	0.0304281	11	12
IGF-1	cg04219410	20	21106687	ENSG00000088970	PLK1S1	21166942	-0.0821345	4.01275e-15	0.00247124	0.826629	1.03009	-0.817856	1.6433e-57	0.0918396	5.99578e-15	9	23
IGF-1	cg06711259	22	39095898	ENSG00000100242	SUN2	39160439	-0.0401736	3.39515e-25	-0.0289049	0.0314606	0.2805	-0.627257	1.20484e-110	0.0453201	1.92583e-09	14	17
IGF-1	cg01067137	16	31090322	ENSG00000103496	STX4	31049253	0.0448849	7.55166e-41	0.0130042	0.0147175	0.710277	-0.488128	2.16572e-67	-0.0785065	6.09143e-16	8	22
IGF-1	cg27129171	3	47204927	ENSG00000114650	SCAP	47486909	0.0221217	2.7911e-07	0.0165051	0.00016995	0.253895	0.338374	7.13944e-51	0.0151212	0.0430425	16	27
IGF-1	cg22232695	19	36156356	ENSG00000126267	COX6B1	36144444	0.0233492	4.69793e-09	-0.00151061	0.865793	1.0647	-0.592757	2.67473e-88	-0.0276376	0.00184121	5	15
IGF-1	cg00456672	15	62358751	ENSG00000129003	VPS13C	62248630	0.0438009	1.55576e-11	0.0197645	0.0172517	0.548765	0.269951	6.53271e-11	0.0815135	4.405e-05	20	29
IGF-1	cg11619602	11	13360707	ENSG00000133794	ARNTL	13353506	0.0230976	1.58878e-08	0.0160455	0.000471279	0.305317	-0.257649	4.5434e-06	-0.0234184	0.000311814	16	26
IGF-1	cg04364311	3	101231003	ENSG00000138468	SENP7	101137567	-0.0535309	1.41058e-13	-0.0421544	1.30435e-06	0.212522	-0.39101	0.000162519	0.0304504	2.69797e-06	14	45
IGF-1	cg18831671	15	89859939	ENSG00000140521	POLG	89868813	-0.0274364	3.77685e-07	-0.0191515	0.0310038	0.301967	-0.244845	1.49822e-18	0.0866678	0.00147478	5	6
IGF-1	cg18147280	1	10574359	ENSG00000142655	PEX14	10611580	0.0340056	3.77311e-10	0.026154	0.00408216	0.230891	-0.367028	5.64928e-11	-0.0520453	8.10197e-06	5	10
IGF-1	cg19633962	1	26362018	ENSG00000158006	PAFAH2	26305453	-0.0419219	5.27162e-09	0.00201565	0.910802	1.04808	0.509937	6.70009e-16	-0.0567161	0.000358464	6	8
IGF-1	cg03791955	15	65024147	ENSG00000166831	RBPMS2	65049938	-0.020464	1.16304e-10	-0.0144339	0.00208285	0.294669	-0.475119	2.64058e-07	0.010904	0.00606406	7	17
IGF-1	cg18220560	2	17936424	ENSG00000178295	GEN1	17950878	-0.0392648	2.82178e-12	-0.0261269	0.00049456	0.334597	0.327949	1.08154e-06	-0.0660038	4.69729e-05	10	15
IGF-1	cg06259800	6	32362626	ENSG00000179344	HLA-DQB1	32631702	-0.0621051	1.48183e-10	-0.0420574	0.000170024	0.322803	-0.71359	3.28844e-06	0.0198424	0.000722592	5	25
IGF-1	cg14807793	6	34164564	ENSG00000186577	C6orf1	34215702	0.0404146	6.87014e-08	0.00379306	0.883117	0.906146	-0.0997325	5.72123e-08	-0.398968	0.236812	5	5
IGF-1	cg02966332	20	62369605	ENSG00000197114	ZGPAT	62354625	0.0234366	2.03054e-15	0.0075333	0.655333	0.678567	-0.270351	4.44317e-44	-0.0778638	1.02854e-05	9	9
IGF-1	cg06238570	21	40685208	ENSG00000205581	HMGN1	40717907	-0.0230101	2.48558e-07	-0.0137104	0.037671	0.404157	-0.385106	6.37262e-05	0.0170469	0.0035214	18	24
IGF-1	cg04803994	11	1592587	ENSG00000233930	RP13-25N22.1	1606498	0.0302932	8.8869e-12	0.017204	0.432658	0.432084	0.739847	2.74222e-42	0.031798	1.37884e-05	11	11
IGF-1	cg02190038	16	30043250	ENSG00000250616	RP11-455F5.3	30111594	-0.038397	3.6667e-12	-0.0186956	0.489423	0.513097	-0.942337	9.51e-60	0.0387184	2.41523e-09	6	7
LDL	cg04570735	19	18334849	ENSG00000099308	MAST3	18235548	0.0256343	5.32986e-11	0.015186	0.0137509	0.407591	-0.247997	4.57241e-21	-0.0395383	0.000139815	8	12
LDL	cg05507908	5	74533279	ENSG00000113161	HMGCR	74645041	0.0820518	1.40327e-08	0.0460295	0.00423275	0.439019	0.171992	1.41774e-06	0.292617	3.13267e-08	4	5
LDL	cg26731008	10	124671697	ENSG00000119965	C10orf88	124702169	0.0329774	7.31888e-07	0.0193553	0.465045	0.413074	-0.752438	0	-0.0392145	1.995e-07	7	11
LDL	cg02359409	6	42947317	ENSG00000124713	GNMT	42930057	-0.0276134	3.78478e-07	-0.0133273	0.00927803	0.517361	-0.840022	1.27815e-09	0.0163382	0.000439632	11	29
LDL	cg17115737	7	75580813	ENSG00000127948	POR	75572345	-0.0232691	1.34076e-07	-0.00184355	0.752075	0.920773	-0.539148	3.55382e-26	0.0320137	1.69227e-08	10	32
LDL	cg00908766	1	109817496	ENSG00000134222	PSRC1	109823993	0.0486568	2.25506e-13	0.019096	6.41964e-05	0.607537	-0.188676	1.55694e-08	-0.131777	6.47922e-11	19	32
LDL	cg04674755	7	44643793	ENSG00000136271	DDX56	44609833	-0.0284582	3.63912e-09	0.0163924	0.718288	1.57602	-0.431468	2.29314e-89	0.043853	8.12512e-05	9	9
LDL	cg20014596	12	50898483	ENSG00000139624	CERS5	50542431	-0.0262206	2.84419e-11	-0.00998015	0.00446075	0.619378	0.744913	8.71535e-100	-0.0129524	2.29509e-05	5	28
LDL	cg01359532	15	75045126	ENSG00000140497	SCAMP2	75150888	-0.0375771	0.000777709	-0.0225352	0.0164912	0.400294	-0.434435	2.0514e-19	0.0386253	7.11641e-05	5	14
LDL	cg01656853	19	49199172	ENSG00000142233	NTN5	49170501	0.061369	1.84836e-17	0.0218382	0.273134	0.644149	0.440441	2.30514e-15	0.0864034	1.46034e-06	8	10
LDL	cg07950002	9	131465811	ENSG00000160447	PKN3	131473999	0.0337094	2.19978e-07	-0.00808049	0.472681	1.23971	-0.785135	4.36819e-38	-0.0315329	1.68257e-06	6	15
LDL	cg26912412	17	7080427	ENSG00000161944	ASGR2	7011830	-0.0705163	8.68594e-09	-0.0520422	3.35935e-05	0.261983	0.534056	0.000259584	-0.000530208	0.910858	5	44
LDL	cg12435725	3	58293450	ENSG00000168297	PXK	58365177	0.0221384	2.79641e-08	0.0134451	0.00165543	0.39268	-0.255759	0.000315799	-0.0265217	0.000268966	12	19
LDL	cg13506600	9	136150361	ENSG00000175164	ABO	136140835	0.0432179	2.42132e-08	0.0277462	7.04895e-05	0.357993	-0.414797	2.82339e-05	-0.0397863	2.90585e-12	18	32
LDL	cg04798919	19	44039475	ENSG00000176472	ZNF575	44034965	-0.0234361	1.37992e-08	0.00286617	0.84519	1.1223	0.33102	1.27267e-09	-0.0542569	8.77063e-05	6	9
LDL	cg14199723	8	145051795	ENSG00000178685	PARP10	145069130	0.0325435	3.79648e-10	0.0074442	0.41008	0.771254	-0.411055	3.30359e-07	-0.0437585	0.000981697	5	7
LDL	cg18902440	6	32632036	ENSG00000179344	HLA-DQB1	32631702	0.0306913	1.50756e-12	0.020818	0.00505864	0.321697	0.555728	5.47559e-20	0.0190513	0.000581513	21	32
LDL	cg08085267	17	45401833	ENSG00000263293	RP11-290H9.4	45390905	-0.0300642	1.47017e-11	-0.0115594	0.366518	0.615509	-0.315777	2.43818e-12	0.0801389	3.92904e-11	11	11
Alzheimer's disease	cg18570331	11	60101691	ENSG00000110079	MS4A4A	60062229	0.131954	2.2482e-11	0.0282822	0.480628	0.785666	0.613933	9.50311e-47	0.151222	1.88635e-05	5	10
Alzheimer's disease	cg05908241	7	143109367	ENSG00000229153	EPHA1-AS1	143162724	0.046376	3.04242e-10	0.030842	0.00202236	0.334958	-0.411654	2.47071e-07	-0.0488388	2.0957e-07	10	16
Lymphocyte count	cg09099830	16	30485485	ENSG00000005844	ITGAL	30509242	0.0555948	2.29333e-15	0.0264325	0.0814252	0.524551	-0.249585	2.99007e-38	-0.189752	7.9492e-15	14	17
Lymphocyte count	cg13695956	17	17912592	ENSG00000072310	SREBF1	17727019	-0.0539933	9.03466e-15	-0.018423	0.0161492	0.658791	0.82941	1.83461e-31	-0.0397628	8.10592e-07	5	20
Lymphocyte count	cg18711369	17	38081186	ENSG00000073605	GSDMB	38068477	-0.0329703	3.96986e-23	-0.00800505	0.493453	0.757204	-1.14601	8.15485e-134	0.0199595	3.87567e-13	10	38
Lymphocyte count	cg02997817	14	64929012	ENSG00000089775	ZBTB25	64943877	-0.0312255	2.08636e-12	-0.0161089	0.00595127	0.484111	0.578873	6.95621e-61	-0.0446335	3.08092e-10	15	27
Lymphocyte count	cg15992532	8	142229932	ENSG00000105339	DENND3	142166642	-0.0408048	1.48181e-15	-0.025565	6.5396e-05	0.373481	-0.462122	1.3976e-11	0.0334453	0.000229043	5	16
Lymphocyte count	cg14180030	9	123475675	ENSG00000106780	MEGF9	123419919	-0.032698	1.00637e-11	-0.0155539	0.0163496	0.524316	-0.657275	1.00638e-85	0.0283797	1.48014e-06	13	30
Lymphocyte count	cg19622675	5	139683183	ENSG00000113068	PFDN1	139653665	-0.0249191	4.56858e-07	-0.0155868	0.0304182	0.374504	-0.238639	8.20462e-06	0.0376413	0.0112588	11	14
Lymphocyte count	cg15561453	3	47459664	ENSG00000114650	SCAP	47486909	-0.0359152	5.03328e-06	-0.0115607	0.0905212	0.678111	-0.369111	1.74612e-18	0.0407917	0.000928404	12	26
Lymphocyte count	cg13897122	2	103039542	ENSG00000115604	IL18R1	102971603	-0.044014	8.97636e-10	-0.0297357	0.000965881	0.324404	-0.524859	7.40884e-30	0.01218	0.110982	11	29
Lymphocyte count	cg00676602	2	11318465	ENSG00000134318	ROCK2	11404171	-0.0278744	1.45667e-09	-0.0202446	0.000491247	0.273721	-0.24272	6.10136e-06	0.0483392	0.0200231	7	9
Lymphocyte count	cg06981781	4	110842888	ENSG00000138798	EGF	110883731	0.0215035	4.69634e-10	0.0161893	0.00752119	0.247132	-0.132889	1.02992e-14	-0.107103	1.96233e-10	19	20
Lymphocyte count	cg05723552	16	57026029	ENSG00000140853	NLRC5	57070420	-0.0563915	2.36775e-11	-0.0416934	0.0109831	0.260644	-0.398805	0.000768173	0.0361602	6.69319e-09	7	6
Lymphocyte count	cg17029193	1	8510607	ENSG00000142599	RERE	8645079	0.0298582	1.66574e-09	0.000662785	0.903918	0.977802	-0.782396	2.84092e-39	-0.0287606	8.44254e-09	17	35
Lymphocyte count	cg13175981	1	150552382	ENSG00000143387	CTSK	150774741	-0.0337434	5.28532e-09	-0.0115594	0.0342782	0.657432	-0.809145	8.0992e-11	0.0165282	2.07603e-05	11	33
Lymphocyte count	cg00421693	5	118689293	ENSG00000145779	TNFAIP8	118667340	-0.0386452	2.33952e-12	-0.0198094	0.039169	0.487403	-0.20016	1.56529e-06	0.110775	3.24207e-07	18	19
Lymphocyte count	cg00394658	11	48001669	ENSG00000149177	PTPRJ	48095891	-0.0789138	6.15416e-16	-0.0466026	0.0712752	0.409449	0.505136	7.06387e-17	-0.0642375	0.0120517	4	6
Lymphocyte count	cg03328639	12	123451280	ENSG00000150967	ABCB9	123435847	-0.0428386	4.16752e-11	-0.0232225	0.0283632	0.457907	-0.731569	5.5264e-54	0.0254228	0.0132336	4	12
Lymphocyte count	cg20235075	3	27761503	ENSG00000163508	EOMES	27760823	-0.0320928	2.63421e-21	-0.00954353	0.120429	0.702627	-0.200569	5.76965e-20	0.128221	3.28483e-11	12	15
Lymphocyte count	cg20441894	3	108476163	ENSG00000163519	TRAT1	108557698	-0.0511899	5.7059e-08	-0.0234427	0.112532	0.542044	0.692013	0.000176552	-0.0326016	0.000158428	5	17
Lymphocyte count	cg22156842	3	136537169	ENSG00000168917	SLC35G2	136556111	-0.0233483	3.11928e-13	-0.0138639	0.463604	0.406214	0.0733419	9.90443e-12	-0.0241985	0.934603	15	15
Lymphocyte count	cg08917208	2	24149416	ENSG00000173960	UBXN2A	24188967	0.0731018	7.98251e-14	0.0553443	3.99367e-07	0.242915	0.331859	0.00918476	0.034286	0.0563806	9	27
Lymphocyte count	cg09840721	17	80989831	ENSG00000175711	B3GNTL1	80954858	0.0344065	5.92297e-10	0.0228305	0.00706982	0.336448	-0.493058	1.99904e-06	-0.000381312	0.950681	8	24
Lymphocyte count	cg05669853	6	107435226	ENSG00000178409	BEND3	107411429	0.0323712	1.03232e-10	0.0228677	0.0770627	0.293579	-0.128229	9.5279e-06	-0.0741133	0.421529	6	6
Lymphocyte count	cg18559571	12	50570042	ENSG00000178449	COX14	50532482	0.0418351	3.6439e-08	0.0301124	0.0229793	0.280212	0.780841	1.55372e-55	0.0313534	0.00117755	4	14
Lymphocyte count	cg27423445	12	12879764	ENSG00000178878	APOLD1	12911632	0.0209434	2.15288e-09	0.00851142	0.225285	0.593599	-0.209666	2.25051e-18	-0.0471189	0.000102822	12	13
Lymphocyte count	cg13229867	3	151058783	ENSG00000181631	P2RY13	151045718	-0.0235249	1.70243e-06	-0.0167396	0.0167516	0.288431	0.507105	3.5207e-16	-0.0237017	0.000538632	14	25
Lymphocyte count	cg00539347	22	30592296	ENSG00000184076	UQCR10	30164880	-0.0561276	7.89692e-18	-0.0372213	0.000830405	0.336845	-0.197231	9.64161e-10	0.102901	0.000241592	14	16
Lymphocyte count	cg20894963	12	9885564	ENSG00000184293	CLECL1	9877175	0.0526097	1.02801e-11	-0.00549509	0.621011	1.10445	-0.764155	7.10904e-99	-0.0494658	1.34853e-12	20	37
Lymphocyte count	cg17434453	10	73111008	ENSG00000198246	SLC29A3	73101078	0.0317803	5.56582e-12	0.0243404	1.73736e-05	0.234104	0.275262	0.0083625	0.0318653	8.46877e-05	11	11
Lymphocyte count	cg10861731	10	50395528	ENSG00000204161	C10orf128	50379701	0.0216701	2.26887e-15	0.0138602	0.00241514	0.3604	-0.335888	1.42167e-11	-0.019902	0.00024345	19	25
Lymphocyte count	cg03270340	6	28891204	ENSG00000204713	TRIM27	28881272	0.0535632	3.13909e-59	0.0425466	1.95395e-05	0.205675	0.0857514	1.40381e-05	-0.0135799	0.437844	4	24
Lymphocyte count	cg08183407	15	40804194	ENSG00000223313	U6	40821820	0.0304635	1.00922e-08	0.0169657	0.209066	0.443081	-0.865164	2.94626e-38	-0.027622	3.95242e-05	7	10
Lymphocyte count	cg21555271	2	43826133	ENSG00000234936	AC010883.5	43458622	0.0224983	2.48131e-09	0.0170013	0.0153982	0.24433	-0.217391	6.18881e-17	-0.0760026	8.277e-24	14	15
Lymphocyte count	cg05575058	8	79578035	ENSG00000254352	RP11-578O24.2	79636201	0.0493496	1.57996e-11	0.0303484	0.419755	0.385033	-0.465595	3.0974e-43	-0.0879669	2.36816e-10	16	16
Lymphocyte count	cg10236188	6	53219634	ENSG00000264056	MIR5685	53141830	-0.0247896	1.04681e-09	-0.0173207	0.112996	0.301292	-0.215907	6.49688e-10	0.0724354	0.0800621	14	14
Parkinson's disease	cg02070118	4	952128	ENSG00000145214	DGKQ	966679	0.100663	1.27232e-15	0.0542978	0.00232452	0.460598	-0.896606	3.23529e-38	-0.0198899	0.00451661	6	45
Parkinson's disease	cg15133208	4	90757351	ENSG00000145335	SNCA	90702358	-0.0457602	2.49889e-09	-0.0286679	0.0214574	0.373519	0.240222	1.15559e-20	-0.0785297	0.0386019	19	26
Parkinson's disease	cg02220965	16	31128310	ENSG00000167394	ZNF668	31078902	0.02878	3.75696e-08	0.0125574	0.052721	0.563676	0.423398	1.0146e-22	0.0639821	0.000169003	8	20
Platelet count	cg24344074	1	113218414	ENSG00000007341	ST7L	113114793	0.0484886	3.12755e-11	0.00562381	0.203572	0.884018	0.780844	1.23019e-20	0.0463128	1.49435e-14	13	32
Platelet count	cg24505687	6	33548425	ENSG00000030110	BAK1	33544174	0.110573	8.49804e-11	-0.00746299	0.720966	1.06749	-0.771234	2.52812e-19	-0.126515	5.12845e-29	22	24
Platelet count	cg25841309	1	27248983	ENSG00000060642	PIGV	27119426	-0.0407896	7.33065e-17	0.0151772	0.430786	1.37209	0.558603	2.36549e-24	-0.0688997	3.59229e-05	4	9
Platelet count	cg02348437	2	202545694	ENSG00000064012	CASP8	202125300	0.053374	1.45555e-10	0.029951	0.0146437	0.438847	0.332139	8.64769e-08	0.0468722	3.84886e-05	4	16
Platelet count	cg13428477	3	122748086	ENSG00000065485	PDIA5	122864991	0.0560054	1.32794e-43	0.0329916	0.0163304	0.410921	0.332559	7.28265e-11	0.0616068	0.0179608	6	7
Platelet count	cg06059345	1	161654727	ENSG00000072694	FCGR2B	161599772	-0.0439879	3.41409e-08	-0.02702	0.020457	0.38574	1.01652	0.0018221	-0.0143967	0.000354409	5	20
Platelet count	cg07201835	12	32831369	ENSG00000087470	DNM1L	32865310	0.0440134	2.82484e-06	0.0277991	0.264169	0.368395	0.368685	1.31793e-19	0.0184332	0.224682	6	8
Platelet count	cg17788994	17	4799244	ENSG00000091640	SPAG7	4866844	0.0453859	1.30085e-05	0.0305787	1.41452e-05	0.326251	0.310571	8.23256e-11	0.0481038	3.8597e-11	5	14
Platelet count	cg11773468	19	49216319	ENSG00000105538	RASIP1	49233911	-0.0275351	2.76445e-09	-0.016209	0.116844	0.411333	-0.123827	7.42171e-08	0.104522	0.134944	12	12
Platelet count	cg08575537	7	100318626	ENSG00000106330	MOSPD3	100211366	0.0673576	1.54778e-07	0.0403813	0.00177147	0.400494	0.368533	1.70562e-10	0.0659763	0.00798097	5	13
Platelet count	cg26513988	10	17244746	ENSG00000107611	CUBN	17018896	-0.0287402	3.36392e-11	-0.0134463	0.0579962	0.532143	0.579467	8.21946e-39	-0.0157592	0.000308329	8	19
Platelet count	cg18661379	10	104393081	ENSG00000107882	SUFU	104328518	-0.025091	2.99578e-07	-0.011522	0.243411	0.540792	0.117124	2.0525e-06	-0.149549	0.00442774	10	10
Platelet count	cg09469691	10	81107165	ENSG00000108179	PPIF	81111159	0.0377627	1.57374e-08	0.0107358	0.410137	0.715704	-0.247433	4.69207e-05	-0.0637433	0.0333923	4	4
Platelet count	cg00049440	9	73026643	ENSG00000119138	KLF9	73014521	-0.0370642	2.44483e-08	-6.65974e-05	0.995417	0.998203	-0.347751	1.12e-44	0.0887633	4.00746e-09	9	13
Platelet count	cg09028204	20	43729808	ENSG00000124107	SLPI	43882042	-0.0348963	1.31162e-07	-0.0276333	0.0010617	0.208131	-0.21975	0.00636478	0.0198425	0.232897	7	10
Platelet count	cg19716816	2	70056267	ENSG00000124380	SNRNP27	70126699	-0.0742264	3.58271e-07	-0.0414619	0.0226116	0.441413	-0.7947	2.28487e-43	0.0188833	0.00870243	4	13
Platelet count	cg00412842	20	17511479	ENSG00000125844	RRBP1	17628631	-0.0316211	4.47068e-07	-0.0198165	0.0527441	0.373314	-0.563321	5.10824e-05	0.0300435	0.000233773	11	10
Platelet count	cg18225595	11	63971243	ENSG00000126432	PRDX5	64087421	-0.0297396	1.91337e-11	-0.0168238	8.27999e-05	0.434296	0.621253	1.62839e-08	-0.0199417	1.33195e-08	15	26
Platelet count	cg08899895	16	85684853	ENSG00000131153	GINS2	85716741	0.0287863	4.66144e-15	0.00595461	0.228587	0.793144	0.396027	5.06673e-24	0.0540701	1.72438e-18	9	21
Platelet count	cg10529555	1	205254523	ENSG00000133059	DSTYK	205146179	0.0815957	2.07096e-11	0.0253774	0.00296373	0.688986	-0.884524	3.79553e-19	-0.0385033	2.75223e-09	13	51
Platelet count	cg03633268	8	30284255	ENSG00000133872	TMEM66	29930625	-0.0238048	2.86111e-09	-0.0178406	0.0758575	0.250546	-0.0428537	0.000598331	0.0157954	0.258702	7	7
Platelet count	cg07689907	11	61582574	ENSG00000134824	FADS2	61597639	-0.0465888	4.56903e-35	-0.0192538	5.78184e-06	0.586729	-0.706547	3.97815e-30	0.0343016	9.59036e-15	17	39
Platelet count	cg02774282	6	109615419	ENSG00000135535	CD164	109695739	-0.0235441	1.39671e-13	-0.012381	0.00254033	0.474136	-0.163428	5.92878e-06	0.0635803	7.41457e-06	14	16
Platelet count	cg21351852	12	54758973	ENSG00000139572	GPR84	54757250	-0.0602122	4.28603e-07	-0.0264511	0.587092	0.560702	-0.361099	6.12204e-88	0.166041	9.55557e-07	13	14
Platelet count	cg03907575	12	50898411	ENSG00000139624	CERS5	50542431	-0.0298923	1.00791e-21	-0.0128718	0.00307792	0.569394	0.627887	6.88355e-25	-0.0172575	0.000134365	5	27
Platelet count	cg11305121	2	121011590	ENSG00000144118	RALB	121024964	-0.0602347	4.51234e-18	-0.0113803	0.0447556	0.811067	0.860448	1.452e-26	-0.0584873	5.34345e-21	6	48
Platelet count	cg02130027	6	47444894	ENSG00000146072	TNFRSF21	47238454	0.0428701	3.19494e-07	0.0303934	0.0134824	0.291035	0.0540614	0.00526942	0.230789	0.15988	11	11
Platelet count	cg15918732	11	57364939	ENSG00000149131	SERPING1	57373593	-0.053763	1.51873e-08	-0.0206031	0.241528	0.616779	-0.7129	2.14464e-128	0.0579227	9.57841e-05	7	16
Platelet count	cg04845466	2	27665079	ENSG00000157992	KRTCAP3	27667290	0.0206149	2.30021e-05	0.0138089	0.134369	0.33015	-0.28201	7.29007e-28	-0.0419561	0.00160341	23	26
Platelet count	cg24334259	3	138311416	ENSG00000158234	FAIM	138339833	0.0255745	3.77449e-07	0.0159178	0.005611	0.377591	0.258502	1.96456e-07	0.0284325	0.0129409	11	19
Platelet count	cg07950002	9	131465811	ENSG00000160447	PKN3	131473999	0.0340914	3.47277e-07	0.00536417	0.655366	0.842653	-0.785135	4.36819e-38	-0.0340991	8.05006e-11	6	15
Platelet count	cg12882572	17	35851204	ENSG00000161326	DUSP14	35861770	-0.0207584	2.65596e-09	-0.00454807	0.249389	0.780905	-0.733321	1.81188e-163	0.025429	9.29261e-13	12	33
Platelet count	cg18801567	3	167450363	ENSG00000163536	SERPINI1	167498193	-0.0349588	5.63578e-07	-0.0222468	0.145375	0.363628	0.247083	1.12752e-06	-0.0775106	0.0100451	6	9
Platelet count	cg27413025	2	204103326	ENSG00000163596	ICA1L	203688699	-0.0602889	3.76941e-08	-0.0373675	2.60288e-05	0.380193	0.702179	8.69704e-151	-0.0524105	4.74579e-06	3	17
Platelet count	cg02608019	9	93564028	ENSG00000165025	SYK	93612450	0.0354405	1.32589e-10	0.0130012	0.034103	0.633154	-0.8492	7.94921e-114	-0.0319474	4.19153e-10	13	42
Platelet count	cg11987802	11	47529924	ENSG00000165916	PSMC3	47444156	0.0382037	2.49181e-07	0.017466	0.286061	0.542819	-0.210835	1.05817e-20	-0.152019	0.000100456	7	8
Platelet count	cg21881798	11	8931708	ENSG00000166452	AKIP1	8937158	-0.0225014	8.70967e-13	-0.00726779	0.0794932	0.677007	0.538555	7.2178e-32	-0.0241455	8.94276e-09	21	44
Platelet count	cg22570213	15	91497863	ENSG00000166965	RCCD1	91502224	-0.0238542	4.23858e-07	-0.00975617	0.22015	0.591008	0.782146	8.22318e-09	-0.0275819	3.66822e-11	5	13
Platelet count	cg25736482	19	54677232	ENSG00000167608	TMC4	54670395	0.0250879	2.68927e-11	0.0036401	0.677011	0.854906	-0.721914	5.83532e-16	-0.0271894	4.16409e-09	8	15
Platelet count	cg23715586	3	58305044	ENSG00000168291	PDHB	58416470	-0.0432024	9.54271e-16	-0.0241361	2.71489e-05	0.441325	0.331049	1.42024e-05	-0.0393609	0.00134607	16	26
Platelet count	cg23514537	5	176833880	ENSG00000169230	PRELID1	176732367	-0.0279008	1.22781e-07	-0.02222	0.0004574	0.203607	0.377788	2.41324e-09	-0.00815337	0.0726971	5	11
Platelet count	cg13789015	9	136890014	ENSG00000169925	BRD3	136914223	0.0218376	1.34061e-18	0.0105241	0.156986	0.518074	-0.263723	2.67504e-17	-0.0557887	7.81866e-08	10	10
Platelet count	cg11130432	3	121712080	ENSG00000173226	IQCB1	121521268	0.0345961	1.05103e-06	0.00839228	0.395698	0.757421	0.863753	2.29842e-06	0.011803	0.00228874	8	26
Platelet count	cg25302603	11	65392829	ENSG00000173327	MAP3K11	65374039	-0.0347539	1.05704e-07	-0.0224835	0.00503903	0.353065	-0.486851	1.07509e-14	0.0187473	0.0105572	17	27
Platelet count	cg03337277	15	85177473	ENSG00000176700	SCAND2P	85180188	0.0212568	2.71069e-09	0.000890352	0.943322	0.958114	-0.401541	8.87706e-38	-0.047923	1.95756e-07	20	20
Platelet count	cg24164702	19	39225147	ENSG00000178982	EIF3K	39118665	0.0359295	2.92259e-07	-0.0191701	0.227121	1.53355	0.20347	2.17633e-23	0.0387276	0.112605	6	7
Platelet count	cg16233074	17	42445042	ENSG00000180340	FZD2	42635916	0.111226	6.6876e-19	0.0858518	3.52501e-05	0.228132	0.160656	0.00318353	0.0207984	0.223707	4	15
Platelet count	cg10792982	14	105748885	ENSG00000185024	BRF1	105728774	0.0356042	3.31409e-28	0.0226609	0.347237	0.363533	0.0838948	5.08504e-18	0.236524	0.0276828	6	6
Platelet count	cg10570941	6	26273029	ENSG00000196966	HIST1H3E	26225613	0.0394328	0.000457256	0.0206664	0.447949	0.475908	-0.485002	1.12259e-12	-0.0326025	0.0457227	9	11
Platelet count	cg14196790	5	131705035	ENSG00000197375	SLC22A5	131718375	-0.0282337	5.53529e-12	-0.00149525	0.727639	0.94704	-0.762193	7.26421000001236e-314	0.0295393	1.13335e-12	15	42
Platelet count	cg10615591	20	62318433	ENSG00000197457	STMN3	62277920	0.0454315	6.50165e-12	0.0224052	0.12604	0.506836	0.926896	2.15275e-08	0.0315844	0.000172677	6	11
Platelet count	cg08698721	14	101294147	ENSG00000214548	MEG3	101286557	-0.079544	1.72154e-46	-0.0544874	7.26438e-09	0.315003	-0.615694	1.11939e-42	0.0671585	9.5206e-24	8	17
Platelet count	cg26942532	7	75678159	ENSG00000230882	AC005077.14	75702534	-0.0232064	7.65537e-08	-0.0109949	0.107536	0.526213	-0.859616	1.82484e-36	0.0107895	2.39591e-06	16	24
Platelet count	cg05327268	7	45152241	ENSG00000232956	SNHG15	45024591	-0.0237301	2.29906e-10	-0.00840233	0.664179	0.645921	-0.367029	1.3155e-21	0.0275249	0.210453	7	12
Platelet count	cg21555271	2	43826133	ENSG00000234936	AC010883.5	43458622	0.0203733	1.71122e-06	0.0151032	0.0699227	0.258677	-0.217391	6.18881e-17	-0.0683591	9.22687e-08	14	15
Platelet count	cg16973406	22	43265991	ENSG00000242247	ARFGAP3	43223310	-0.0894119	1.079e-17	-0.0627523	5.36319e-06	0.298166	-0.47882	7.21038e-33	0.125035	1.32983e-07	6	12
Platelet count	cg09716613	13	33000534	ENSG00000244754	N4BP2L2	33059762	0.0308939	2.57402e-11	0.00360131	0.468025	0.88343	0.491204	6.03638e-20	0.0398769	4.46798e-10	6	28
Platelet count	cg27000590	8	8182003	ENSG00000253981	ALG1L13P	8097857	0.0281666	2.37277e-07	0.0188306	0.0150322	0.331456	-0.784644	6.43978e-18	-0.0189748	0.00225842	12	19
Platelet count	cg06880721	8	56792545	ENSG00000254087	LYN	56858155	0.0331035	9.18087e-08	0.0136069	0.2502	0.588959	-0.258376	9.76723e-24	-0.0985058	1.65071e-06	13	14
Pulse rate	cg06544989	22	39130855	ENSG00000100242	SUN2	39160439	-0.0242833	9.00193e-14	-0.00101331	0.934584	0.958271	-0.448065	1.60454e-116	0.0395749	1.17279e-08	15	17
Pulse rate	cg10236261	12	110573183	ENSG00000111229	ARPC3	110880428	0.0235806	2.87227e-05	0.0171915	0.0410423	0.270947	0.264256	4.61494e-12	0.0232762	0.239615	11	14
Pulse rate	cg17359753	19	40790165	ENSG00000130758	MAP3K10	40709566	-0.0307593	4.48215e-14	-0.02111	0.000850405	0.313703	0.229611	4.95827e-05	-0.0543925	0.000104357	5	12
Pulse rate	cg07689907	11	61582574	ENSG00000134824	FADS2	61597639	-0.0355197	5.46028e-13	-0.0207719	8.96395e-05	0.415201	-0.706547	3.97815e-30	0.0149958	0.00282285	17	39
Pulse rate	cg15918732	11	57364939	ENSG00000149131	SERPING1	57373593	-0.0350504	5.75184e-08	-0.00354816	0.734384	0.89877	-0.7129	2.14464e-128	0.0324276	0.00142501	7	16
Pulse rate	cg00636372	11	76777822	ENSG00000149260	CAPN5	76807590	-0.0247832	1.397e-07	-0.00849918	0.469474	0.657059	0.319599	1.05241e-49	-0.0579091	0.000268693	5	6
Pulse rate	cg13783323	1	26347092	ENSG00000158006	PAFAH2	26305453	0.0377619	3.73973e-07	0.0147389	0.4726	0.609689	0.638948	1.76425e-87	0.0433117	9.9204e-07	5	8
Pulse rate	cg07745915	4	1244504	ENSG00000159692	CTBP1	1224488	-0.0215607	6.34621e-07	-0.0117543	0.0136277	0.454828	0.417995	1.3003e-06	-0.0228641	0.004963	13	25
Pulse rate	cg14935626	2	17776015	ENSG00000163029	SMC6	17913294	0.0416127	2.04913e-07	0.0234866	0.00076382	0.435591	-0.809835	1.7665e-05	-0.0168509	0.00340544	9	44
Pulse rate	cg16477774	11	65325249	ENSG00000168056	LTBP3	65316338	0.0377142	7.63409e-12	0.00268902	0.739588	0.9287	-0.754208	3.07185e-56	-0.0266179	0.000758417	7	19
Rheumatoid arthritis	cg04665046	9	123691674	ENSG00000106780	MEGF9	123419919	-0.0632108	3.02598e-08	-0.0488998	3.19909e-07	0.226401	0.40683	9.22619e-25	-0.0252512	0.0714089	7	18
Rheumatoid arthritis	cg23497683	2	100759159	ENSG00000144218	AFF3	100461459	-0.0572323	7.5671e-07	-0.0378308	8.78847e-05	0.338996	-0.336719	5.83957e-07	0.0788328	5.7998e-07	7	16
Rheumatoid arthritis	cg14850771	21	34775459	ENSG00000159128	IFNGR2	34813428	-0.0363872	2.94912e-07	-0.00566519	0.631127	0.844308	0.701425	2.44262e-11	-0.0481899	2.28969e-08	9	19
Rheumatoid arthritis	cg19308663	11	118741387	ENSG00000160683	CXCR5	118761491	-0.0244236	1.39036e-07	-0.0179071	0.079675	0.266812	0.0298336	0.000162016	-0.218429	0.465481	11	11
Red blood cell count	cg23245838	1	24152049	ENSG00000011007	TCEB3	24079097	0.0379706	1.00325e-09	0.00744903	0.533953	0.803821	1.04892	5.68183e-91	0.0276681	1.10174e-05	7	21
Red blood cell count	cg12969734	22	50962224	ENSG00000025708	TYMP	50966333	-0.0741205	5.06216e-11	-0.0290857	0.122569	0.607589	1.04417	3.91244e-22	-0.0600086	8.84441e-26	10	13
Red blood cell count	cg09993711	14	64746129	ENSG00000054654	SYNE2	64506424	0.0448946	2.70547e-09	0.02468	0.106319	0.450268	0.564094	8.25414e-23	0.00999491	0.443983	7	12
Red blood cell count	cg24262691	11	75473276	ENSG00000062282	DGAT2	75496178	0.0202891	1.10195e-07	0.00728311	0.299444	0.641033	-0.226779	3.06171e-28	-0.048046	0.0245237	11	13
Red blood cell count	cg12166018	15	72564196	ENSG00000066933	MYO9A	72262775	-0.0560753	8.14755e-19	-0.0277721	0.422397	0.504736	-0.378822	7.39696e-05	0.0925748	1.5053e-10	4	5
Red blood cell count	cg08575537	7	100318626	ENSG00000106330	MOSPD3	100211366	-0.191716	7.93707e-26	-0.113109	2.9677e-08	0.410018	0.368533	1.70562e-10	-0.159559	0.000264293	5	13
Red blood cell count	cg16759221	17	45003025	ENSG00000108433	GOSR2	45052743	-0.0417222	8.79901e-10	-0.0210823	0.0169542	0.494698	-0.1087	1.52254e-05	0.170686	0.225286	7	8
Red blood cell count	cg23959187	17	46102881	ENSG00000108439	PNPO	46022263	0.0582551	3.78663e-15	0.0413038	0.00715289	0.290984	-0.479864	5.36827e-05	-0.0432409	0.00490084	8	15
Red blood cell count	cg00280220	17	61926910	ENSG00000108592	FTSJ3	61902082	-0.0278373	6.71035e-12	-0.00591301	0.26597	0.787587	0.695356	3.70535e-272	-0.0339006	2.10843e-06	6	32
Red blood cell count	cg19708337	1	93544307	ENSG00000117500	TMED5	93630792	-0.0336897	9.1409e-08	-0.0145959	0.0792058	0.566755	0.840597	2.81633e-54	-0.0203226	0.000373466	6	22
Red blood cell count	cg13301722	7	150755657	ENSG00000133612	AGAP3	150812220	-0.0416627	2.68204e-13	-0.010636	0.331277	0.744712	0.677833	4.51383e-43	-0.0359679	0.00014041	6	20
Red blood cell count	cg10151957	12	54091604	ENSG00000135390	ATP5G2	54048851	-0.0379316	1.01296e-07	-0.03032	0.173867	0.200666	-0.197446	0.000101872	0.0953162	0.000166827	5	5
Red blood cell count	cg14396306	2	231740398	ENSG00000135916	ITM2C	231736658	-0.0237662	1.04598e-07	-0.00673363	0.538602	0.716672	-0.321143	5.55023e-06	0.0201307	0.0239662	9	10
Red blood cell count	cg04364311	3	101231003	ENSG00000138468	SENP7	101137567	0.0241835	2.05766e-08	0.00737637	0.196049	0.694983	-0.39101	0.000162519	-0.0158072	2.77365e-05	14	45
Red blood cell count	cg15453836	15	77711506	ENSG00000140391	TSPAN3	77356342	-0.0242983	8.70825e-10	-0.0105252	0.0942891	0.566834	-0.408623	1.13589e-06	0.0180507	0.00288165	11	36
Red blood cell count	cg23497683	2	100759159	ENSG00000144218	AFF3	100461459	-0.0305822	1.07353e-13	-0.015822	0.000258485	0.48264	-0.340058	4.70697e-10	0.0312553	0.000244195	11	27
Red blood cell count	cg23744638	11	10323902	ENSG00000148926	ADM	10327585	0.0544198	1.82927e-14	0.0398243	0.00023491	0.268202	-0.291009	2.65277e-12	-0.0429403	0.000580999	7	11
Red blood cell count	cg17167536	8	10906938	ENSG00000154319	FAM167A	11305598	0.048931	9.60809e-09	0.0135195	0.142507	0.723703	0.841297	3.46051e-16	0.00310437	0.282538	4	85
Red blood cell count	cg01950077	6	109610932	ENSG00000155085	AKD1	109913239	0.0962351	6.29285e-31	0.0711059	1.00739e-05	0.261123	0.138615	2.15117e-06	0.0196623	0.482915	5	16
Red blood cell count	cg27093918	16	69564625	ENSG00000157322	CLEC18A	69991475	-0.0368841	9.41449e-09	-0.0260771	0.00027985	0.292999	0.528868	0.00018871	-0.0049486	0.0867578	4	8
Red blood cell count	cg12468850	8	21767224	ENSG00000158806	NPM2	21888022	0.0473154	2.38579e-17	0.0261717	0.0246801	0.446867	0.249136	3.36532e-05	0.0707318	2.52266e-05	5	5
Red blood cell count	cg05573699	3	52720067	ENSG00000163938	GNL3	52721840	0.0578246	4.6752e-16	0.0372241	0.0189108	0.356258	0.408415	6.70687e-66	0.118175	0.000444359	7	10
Red blood cell count	cg25963505	7	135413023	ENSG00000164707	SLC13A4	135389468	-0.0277575	1.24645e-08	-0.0214998	2.86913e-05	0.225442	-0.341673	8.62881e-06	0.0231688	0.0228322	9	15
Red blood cell count	cg08917208	2	24149416	ENSG00000173960	UBXN2A	24188967	0.0529572	3.35359e-14	0.0409487	6.08463e-07	0.226759	0.331859	0.00918476	0.0248274	0.0865858	9	27
Red blood cell count	cg00878953	9	136129875	ENSG00000175164	ABO	136140835	0.0986488	8.64342e-10	0.0299012	0.016592	0.696892	0.816581	6.67516e-16	0.0725847	2.00879e-25	6	35
Red blood cell count	cg21721566	12	121163144	ENSG00000175970	UNC119B	121154840	0.0226015	1.40994e-12	0.00547593	0.254065	0.757718	-0.181567	1.95554e-13	-0.0918649	2.26377e-12	18	24
Red blood cell count	cg27413008	16	28519597	ENSG00000176476	CCDC101	28584173	0.0269344	6.00569e-08	0.0112596	0.00094498	0.581962	0.792896	2.92405e-29	0.019083	1.87526e-06	7	37
Red blood cell count	cg14500070	3	141119541	ENSG00000177311	ZBTB38	141105844	-0.0728477	5.7607e-09	-0.00532468	0.805593	0.926907	-0.448176	3.42549e-90	0.0704687	0.00366491	5	10
Red blood cell count	cg15251256	12	46101447	ENSG00000189079	ARID2	46212635	0.021012	7.96444e-08	0.00956134	0.127248	0.544958	-0.0847863	3.43689e-09	-0.133728	0.0180016	9	10
Red blood cell count	cg23727674	2	148602993	ENSG00000204406	MBD5	149027192	0.0488868	6.50248e-07	0.0122266	0.484016	0.7499	0.406375	1.05033e-29	0.0426449	0.0328497	5	7
Red blood cell count	cg24727203	8	9007933	ENSG00000254340	RP11-10A14.3	9000939	0.0462193	4.81134e-07	0.0280057	0.0613517	0.394069	0.567824	4.41291e-05	0.0161653	0.00108526	13	13
Red blood cell count	cg16524284	19	33353338	ENSG00000266930	CTD-2085J24.4	33368079	-0.0433922	3.61133e-07	-0.0289675	0.0244166	0.332426	-0.593631	1.75304e-07	0.0171183	0.0174816	7	13
Systolic BP	cg05010058	2	65284262	ENSG00000011523	CEP68	65298819	-0.0267514	5.16313e-09	-0.00946236	0.190282	0.646285	-0.416895	1.33524e-24	0.0409675	3.55456e-08	13	18
Systolic BP	cg23834688	17	76798392	ENSG00000055483	USP36	76810493	0.0262908	8.12078e-11	0.0062196	0.190544	0.763431	-0.995409	6.21196e-17	-0.0128473	2.15493e-05	9	41
Systolic BP	cg03493300	10	104813866	ENSG00000076685	NT5C2	104899498	-0.031268	1.34961e-09	-0.0236225	0.0229078	0.244515	0.415431	8.33525e-27	-0.0392155	0.000218967	11	19
Systolic BP	cg26210447	15	63449535	ENSG00000103642	LACTB	63424129	-0.0326041	2.72922e-07	-0.0132874	0.0836201	0.592462	0.347044	0.000183774	-0.0480065	1.4738e-06	7	10
Systolic BP	cg15732164	7	92237376	ENSG00000105810	CDK6	92350071	0.02982	6.15025e-07	0.0199778	0.0406442	0.330054	0.0387672	0.00795565	0.25388	0.177501	9	9
Systolic BP	cg19283196	4	48485233	ENSG00000109180	OCIAD1	48835531	0.0248988	2.58575e-09	0.0174039	0.0195001	0.301015	-0.32476	1.90114e-26	-0.0567239	2.58046e-05	13	18
Systolic BP	cg07719884	1	43824467	ENSG00000117400	MPL	43810960	0.0437797	2.57323e-10	-0.0676671	0.803326	2.54563	-0.450129	2.87241e-40	-0.0921847	7.61001e-11	5	5
Systolic BP	cg15637286	19	31845176	ENSG00000121297	TSHZ3	31803152	-0.0350266	1.12289e-07	-0.0236106	0.00881589	0.325924	0.329592	0.000214603	-0.00847876	0.38897	5	27
Systolic BP	cg05928581	11	1885097	ENSG00000130595	TNNT3	1950364	-0.0207298	6.50632e-07	-0.0125145	0.0338891	0.396304	0.249449	2.20435e-05	-0.048936	3.75175e-12	10	9
Systolic BP	cg13293535	8	11597251	ENSG00000154328	NEIL2	11636001	-0.0277246	2.61851e-13	-0.0118381	0.00250864	0.573011	-0.325932	0.000144617	0.0263362	5.38151e-06	24	42
Systolic BP	cg05183226	1	228136712	ENSG00000154358	OBSCN	228481204	0.0473554	2.4763e-09	0.0227557	0.0737854	0.51947	-0.409378	1.10764e-31	-0.037777	0.0344836	5	7
Systolic BP	cg04399565	16	24856162	ENSG00000158865	SLC5A11	24890055	-0.0292014	1.4515e-15	-0.0206014	1.15287e-06	0.294506	0.58072	5.36708e-104	-0.0242012	0.000810842	11	20
Systolic BP	cg24586444	6	117871767	ENSG00000164465	DCBLD1	117833000	0.0386092	2.18882e-08	0.0227308	0.00722712	0.411259	0.379681	0.00987431	0.0177917	0.0491599	7	22
Systolic BP	cg21745320	17	2207495	ENSG00000167720	SRR	2217615	-0.0448403	6.11309e-09	-0.0269929	0.106165	0.398021	-0.836837	1.55206e-05	0.0247237	2.63547e-06	6	18
Systolic BP	cg02108620	3	42002230	ENSG00000168038	ULK4	41646006	0.0227594	2.34288e-08	0.0106693	0.316899	0.531213	-0.885247	3.58891e-21	-0.0164938	8.06584e-06	6	30
Systolic BP	cg03706109	17	43090472	ENSG00000168517	HEXIM2	43242737	-0.0743218	1.74394e-08	-0.0420738	0.00134509	0.433897	-0.380346	0.00172372	0.0830955	0.00199389	6	10
Systolic BP	cg13729891	17	7108468	ENSG00000170291	ELP5	7158997	0.0311712	1.69037e-08	0.0168226	0.412621	0.460316	0.550438	6.66671e-105	0.0478994	0.0133087	5	8
Systolic BP	cg06330618	15	91428456	ENSG00000182511	FES	91432965	0.0371025	1.5677e-25	0.0271454	0.000673775	0.268367	-0.527532	7.36131e-186	-0.0380714	3.87297e-09	12	21
Systolic BP	cg00374263	14	75229370	ENSG00000198208	RPS6KL1	75380378	-0.0304976	1.92665e-07	-0.0121416	0.0541886	0.601883	-0.36808	1.08279e-23	0.0498414	3.32106e-06	6	12
Schizophrenia	cg13691108	20	37433247	ENSG00000101442	ACTR5	37388959	0.0454692	5.67939e-09	0.0255109	0.0605445	0.438941	0.482897	4.43311e-14	0.0513601	1.06884e-05	17	24
Schizophrenia	cg24631222	15	78858424	ENSG00000136381	IREB2	78761785	-0.0541328	4.93273e-10	-0.039632	6.42476e-06	0.267875	0.294801	1.52631e-12	-0.0299844	0.00747949	12	25
Schizophrenia	cg00120948	1	8484417	ENSG00000142599	RERE	8645079	-0.0561594	2.51156e-06	-0.0279119	0.00992647	0.502988	-0.932729	7.91475e-30	0.0430777	0.000132375	5	31
Schizophrenia	cg20644253	19	19431407	ENSG00000167491	GATAD2A	19558189	0.0491364	1.25445e-07	0.00987857	0.350308	0.798956	0.818668	2.45284e-62	0.0486865	5.3328e-06	9	25
Schizophrenia	cg18534077	10	104628846	ENSG00000214435	AS3MT	104645464	-0.0617377	2.28001e-13	-0.0227957	0.152139	0.630765	-0.669536	1.4748e-30	0.0597188	1.78946e-05	16	29
Schizophrenia	cg04380332	7	105027541	ENSG00000237513	RP11-325F22.2	104592145	-0.056598	5.68592e-08	-0.0225668	0.195965	0.601279	-0.872809	1.50186e-115	0.045663	1.11091e-05	11	14
Schizophrenia	cg13126121	8	8085946	ENSG00000253981	ALG1L13P	8097857	0.0575105	4.98601e-08	0.0315527	0.0125863	0.451358	0.618696	4.83906e-17	0.0432003	0.000141102	28	31
Schizophrenia	cg08069931	11	130731865	ENSG00000255455	RP11-890B15.3	130738145	-0.111496	2.73044e-08	-0.0880719	9.17668e-05	0.210089	-0.462231	5.33572e-07	0.0834103	0.0154911	6	10
SHBG	cg25841309	1	27248983	ENSG00000060642	PIGV	27119426	0.0746845	4.39345e-14	0.00470898	0.901144	0.936948	0.558603	2.36549e-24	0.112796	5.9926e-05	4	9
SHBG	cg17826107	1	92977322	ENSG00000067208	EVI5	93116107	0.0248888	5.57192e-15	0.018602	9.98039e-05	0.252596	-0.162824	3.49904e-07	-0.0614222	0.00934478	8	9
SHBG	cg16460860	17	17744282	ENSG00000072310	SREBF1	17727019	-0.0569653	3.57543e-13	-0.00163931	0.939859	0.971223	-0.707296	3.46394e-91	0.058493	1.82293e-10	5	8
SHBG	cg07820742	1	23751517	ENSG00000088280	ASAP3	23782870	-0.0350116	1.69666e-09	-0.025062	0.0114737	0.28418	-0.307397	6.6462e-24	0.0616543	0.0476484	6	8
SHBG	cg03594868	19	18234829	ENSG00000099308	MAST3	18235548	-0.0236146	1.20456e-16	-0.0183429	0.00153369	0.223239	-0.192687	1.02104e-24	0.0938484	7.22642e-10	11	13
SHBG	cg22275857	22	38198963	ENSG00000100116	GCAT	38208547	0.0571049	1.08212e-10	0.0403306	7.95733e-05	0.293745	-0.352954	0.000280656	0.00933337	0.0502801	5	26
SHBG	cg00937012	15	83241867	ENSG00000103723	AP3B2	83353349	0.0361759	3.17353e-07	0.0230405	0.0721249	0.363098	-0.339326	0.00805471	-0.0228309	0.00616914	5	13
SHBG	cg14158153	15	42141147	ENSG00000103966	EHD4	42227863	0.0333466	8.39408e-07	0.0197939	0.0248126	0.406419	-0.484362	9.47556e-12	-0.0100407	0.0629129	7	11
SHBG	cg14180030	9	123475675	ENSG00000106780	MEGF9	123419919	0.0273793	2.69887e-11	0.0178565	0.000568791	0.34781	-0.657275	1.00638e-85	-0.0178647	0.00176767	13	30
SHBG	cg07744449	4	23887314	ENSG00000109819	PPARGC1A	23831188	0.0522244	1.80227e-07	0.0238932	0.0601564	0.54249	0.615209	0.000172141	0.0202741	0.000600371	8	33
SHBG	cg05102552	2	27650867	ENSG00000115216	NRBP1	27657891	-0.0824963	0.000249137	-0.0211669	0.410712	0.74342	0.394704	1.23928e-41	-0.166777	3.61406e-05	11	20
SHBG	cg19875472	17	73125153	ENSG00000125450	NUP85	73216803	-0.046322	3.82207e-09	-0.0333955	0.163301	0.279057	-0.662915	8.58385e-16	0.0252514	7.2207e-05	12	11
SHBG	cg22473770	17	29647977	ENSG00000126860	EVI2A	29646740	-0.0422209	1.43424e-29	-0.0161137	0.285847	0.618348	-0.532796	0	0.0692856	9.3898e-13	7	9
SHBG	cg11619602	11	13360707	ENSG00000133794	ARNTL	13353506	-0.033255	1.40127e-13	-0.0216176	6.04117e-05	0.349944	-0.257649	4.5434e-06	0.0372667	3.58052e-06	16	26
SHBG	cg24506221	1	110230401	ENSG00000134184	GSTM1	110240871	-0.0239919	1.99627e-13	-0.0189647	0.01151	0.209537	-0.70299	2.8079e-21	0.0101098	0.00152015	12	19
SHBG	cg11250194	11	61601937	ENSG00000134824	FADS2	61597639	0.0232332	6.14965e-11	0.00994821	0.0137843	0.571811	-0.68736	4.5533e-60	-0.0143941	0.00165789	18	40
SHBG	cg20014596	12	50898483	ENSG00000139624	CERS5	50542431	-0.0345478	2.12437e-18	-0.0167821	1.46382e-05	0.514235	0.744913	8.71535e-100	-0.0180389	6.54956e-06	5	28
SHBG	cg22943590	2	66648797	ENSG00000143995	MEIS1	66730792	0.0372334	7.73862e-08	0.0215139	0.0332881	0.422188	0.174482	5.69295e-09	0.0904471	0.00783564	5	8
SHBG	cg02070118	4	952128	ENSG00000145214	DGKQ	966679	-0.0346121	1.7542e-07	-0.0171098	0.0108884	0.50567	-0.896606	3.23529e-38	0.00336931	0.275112	6	45
SHBG	cg04206742	13	95248882	ENSG00000152749	GPR180	95270528	0.0250571	1.30855e-10	0.0189231	7.06862e-07	0.244801	0.731215	1.73859e-60	0.0127015	0.00151323	15	49
SHBG	cg11216632	1	155944655	ENSG00000160803	UBQLN4	156014338	-0.0269617	1.14286e-09	-0.0182893	0.048346	0.321656	0.358754	5.80227e-11	-0.0372211	0.000286831	9	10
SHBG	cg11211951	8	145729740	ENSG00000160972	PPP1R16A	145715428	0.024681	6.10222e-13	0.00797552	0.0496619	0.676856	-0.612589	6.15045e-301	-0.0296314	6.1635e-06	5	27
SHBG	cg08494390	4	87980297	ENSG00000163629	PTPN13	87625896	0.0616277	5.72231e-11	0.0291321	0.0903722	0.527289	0.0986881	5.33988e-07	0.290636	0.103507	12	12
SHBG	cg14439753	9	131578024	ENSG00000167136	ENDOG	131582854	0.0210625	5.69808e-09	0.0052742	0.35892	0.749593	0.574891	6.48938e-76	0.0187667	0.000118767	7	19
SHBG	cg12861170	19	19639553	ENSG00000167491	GATAD2A	19558189	-0.0220989	2.44974e-07	-0.0117472	0.17025	0.468426	-0.606626	4.30652e-44	-0.00015554	0.981223	7	27
SHBG	cg07768378	5	112379709	ENSG00000172795	DCP2	112334533	0.0469468	5.30185e-08	0.0260572	0.0112052	0.444963	0.737266	8.96368e-33	0.0223768	0.000254447	8	18
SHBG	cg27413008	16	28519597	ENSG00000176476	CCDC101	28584173	0.02503	3.08418e-08	0.00966592	0.0157817	0.613827	0.792896	2.92405e-29	0.010799	0.0390971	7	37
SHBG	cg00589573	12	53834955	ENSG00000185591	SP1	53792095	0.0463648	4.9731e-09	0.00142886	0.963052	0.969182	-0.841699	3.32725e-14	-0.0461403	1.16246e-08	5	6
SHBG	cg09222892	1	25734099	ENSG00000187010	RHD	25627910	0.0357982	2.46709e-14	0.0163434	3.04089e-05	0.543457	-1.03875	2.72878e-120	-0.0131064	2.53375e-05	5	49
SHBG	cg00944433	1	107599041	ENSG00000198890	PRMT6	107600591	-0.0400862	3.22903e-75	-0.00751557	0.0274341	0.812515	0.586848	3.15451e-254	-0.0574075	1.99026e-30	14	42
SHBG	cg19378624	17	45501242	ENSG00000198933	TBKBP1	45780431	0.0443425	3.18202e-17	0.0316769	0.16375	0.285631	0.637889	3.48911e-76	0.0392607	2.08525e-07	16	18
SHBG	cg25464265	1	221063484	ENSG00000238078	RP11-295M18.2	221004184	0.0585366	6.36486e-08	0.0376473	0.00316329	0.356859	0.872481	0.000213469	0.0232356	0.00426234	6	6
Stroke	cg25446361	10	124220504	ENSG00000107679	PLEKHA1	124163039	-0.0247261	3.39142e-07	-0.0140549	0.00403927	0.431576	-0.255484	4.87646e-16	0.0369646	0.000194897	9	28
Stroke	cg06970220	1	156163860	ENSG00000160783	PMF1	156197829	-0.0247524	2.80866e-11	-0.0174761	0.0119965	0.293963	-0.108915	3.42576e-11	0.189879	1.48864e-05	10	11
T2D	cg21772509	8	41503840	ENSG00000029534	ANK1	41632509	0.0490124	1.74623e-08	0.0296841	0.411441	0.394355	0.28732	6.1649e-19	0.0846826	5.55019e-06	9	9
T2D	cg23052861	14	69448387	ENSG00000072110	ACTN1	69393508	0.0404817	4.73099e-07	0.0198539	0.150563	0.509559	0.269374	2.39076e-13	0.0748823	0.0855817	8	9
T2D	cg08129017	17	17728660	ENSG00000072310	SREBF1	17727019	0.0269598	3.53317e-08	0.0176059	0.461457	0.346957	-0.567551	1.63754e-103	-0.145138	0.412909	9	10
T2D	cg20730595	22	41513219	ENSG00000100395	L3MBTL2	41614242	0.0530551	0.00341917	0.022351	0.149789	0.578721	0.877562	2.85661e-233	-0.0166946	0.791106	3	14
T2D	cg05102552	2	27650867	ENSG00000115216	NRBP1	27657891	-0.0353215	6.1345e-05	-0.00648994	0.503493	0.816261	0.394672	6.93626e-44	-0.0206933	0.169117	11	20
T2D	cg19323245	6	80716898	ENSG00000118402	ELOVL4	80640913	0.0242702	2.2006e-06	0.00611642	0.457071	0.747986	0.379421	2.44103e-69	0.00727976	0.602488	13	21
T2D	cg17491449	4	3344154	ENSG00000125388	GRK4	3003904	-0.0291711	6.47473e-08	-0.0220377	0.000156008	0.244537	-0.193014	0.00083392	0.00629317	0.475528	13	26
T2D	cg14027204	1	117529478	ENSG00000134256	CD101	117561774	-0.052683	3.27059e-09	-0.0372114	0.00740148	0.293673	-1.04119	3.20126e-09	0.0117945	0.0526918	5	17
T2D	cg15453836	15	77711506	ENSG00000140391	TSPAN3	77356342	-0.0563343	5.36018e-28	-0.0399054	6.17332e-08	0.291632	-0.408623	1.13589e-06	0.0150084	0.446753	11	36
T2D	cg22188827	5	78429774	ENSG00000152409	JMY	78577525	0.040853	9.9881e-07	-0.00914214	0.686536	1.22378	-0.658633	2.27683e-84	-0.0341121	0.00041209	10	14
T2D	cg23731826	15	90371692	ENSG00000157823	AP3S2	90405702	-0.0354096	1.89739e-07	-0.0225664	0.000152417	0.362704	-0.633533	9.0175e-79	0.022086	0.0716086	7	22
T2D	cg07967210	17	47022446	ENSG00000159199	ATP5G1	46971680	0.0315958	3.97363e-08	0.0102865	0.214024	0.674435	-0.43165	5.80408e-28	-0.0400016	0.0409567	12	21
T2D	cg10416071	15	75628863	ENSG00000169371	SNUPN	75904617	0.0212131	2.82255e-06	0.0076214	0.171994	0.640722	-0.444007	1.08975e-23	-0.00160012	0.954661	9	16
T2D	cg11171811	11	65326725	ENSG00000172922	RNASEH2C	65485392	0.0726927	2.94402e-10	0.0525521	0.000612741	0.277065	-0.348337	3.02325e-21	-0.0190502	0.569068	5	10
T2D	cg11879188	9	136149908	ENSG00000175164	ABO	136140835	0.0240587	4.50184e-10	0.0189504	9.85188e-08	0.212327	-0.329276	2.18751e-05	-0.00528041	0.307468	20	35
T2D	cg02520399	8	8168661	ENSG00000182319	SGK223	8209633	0.0557611	8.70945e-09	0.0424149	0.00011392	0.239346	0.327406	5.21086e-13	0.0291272	0.134146	7	10
T2D	cg19016782	12	123741754	ENSG00000183955	SETD8	123881112	-0.0256062	6.73504e-09	-0.0181273	0.00100902	0.292074	0.49271	7.06211e-10	-0.00224706	0.877568	8	18
T2D	cg19398457	4	104123084	ENSG00000230069	LRRC37A15P	103650154	-0.0353627	7.41992e-09	-0.0130901	0.0226954	0.629833	-0.945924	1.27582e-51	0.0137456	0.00578949	8	20
T2D	cg07042672	17	66097459	ENSG00000267352	SH3GL1P3	66131280	0.0464869	2.91509e-07	0.0332701	0.0714807	0.284312	-0.837402	5.15244e-14	0.0146877	0.710547	12	13
T2D	cg21725652	8	10918152	ENSG00000269918	AF131215.9	10963207	0.0451429	4.04028e-09	0.00736856	0.541795	0.836773	1.25056	1.49945e-61	0.0104163	0.0522589	23	57
Total cholesterol	cg24262691	11	75473276	ENSG00000062282	DGAT2	75496178	-0.0226112	4.51797e-09	-0.0117359	0.055781	0.48097	-0.226779	3.06171e-28	0.0534228	0.00542844	11	13
Total cholesterol	cg04570735	19	18334849	ENSG00000099308	MAST3	18235548	0.023	3.79515e-09	0.0162094	0.00776883	0.295243	-0.247997	4.57241e-21	-0.0315328	0.00202813	8	12
Total cholesterol	cg17115737	7	75580813	ENSG00000127948	POR	75572345	-0.0214381	2.4647e-05	0.00188919	0.756188	1.08812	-0.539148	3.55382e-26	0.0298422	8.8849e-07	10	32
Total cholesterol	cg00908766	1	109817496	ENSG00000134222	PSRC1	109823993	0.0401814	1.10725e-12	0.0165752	2.53256e-05	0.587491	-0.188676	1.55694e-08	-0.113813	4.71933e-12	19	32
Total cholesterol	cg20014596	12	50898483	ENSG00000139624	CERS5	50542431	-0.0288806	1.57003e-14	-0.0111797	0.00131117	0.612899	0.744913	8.71535e-100	-0.0141236	2.2778e-05	5	28
Total cholesterol	cg02696790	15	75250997	ENSG00000140497	SCAMP2	75150888	0.0229172	8.12877e-06	0.0136481	0.00493219	0.40446	0.36849	1.56641e-11	0.0425242	1.72904e-05	10	20
Total cholesterol	cg01656853	19	49199172	ENSG00000142233	NTN5	49170501	0.0632126	6.5264e-23	0.028167	0.14412	0.554408	0.440441	2.30514e-15	0.088812	1.35948e-06	8	10
Total cholesterol	cg07950002	9	131465811	ENSG00000160447	PKN3	131473999	0.0349305	1.55156e-08	-0.00693756	0.546872	1.19861	-0.785135	4.36819e-38	-0.032671	1.33437e-07	6	15
Total cholesterol	cg26912412	17	7080427	ENSG00000161944	ASGR2	7011830	-0.064509	2.12403e-13	-0.0473827	7.99193e-05	0.265487	0.534056	0.000259584	0.000625544	0.893501	5	44
Total cholesterol	cg04087571	11	116723030	ENSG00000168092	PAFAH1B2	117031296	-0.0256448	8.72113e-07	-0.0157527	0.0702276	0.385735	-0.167257	1.14611e-06	0.0281734	0.120852	20	25
Total cholesterol	cg12435725	3	58293450	ENSG00000168297	PXK	58365177	0.022043	4.28841e-07	0.0117307	0.00607471	0.467827	-0.255759	0.000315799	-0.0286973	0.000257302	12	19
Total cholesterol	cg13506600	9	136150361	ENSG00000175164	ABO	136140835	0.0420393	2.06387e-07	0.0281129	0.000205607	0.331271	-0.414797	2.82339e-05	-0.0360292	9.37756e-10	18	32
Total cholesterol	cg04798919	19	44039475	ENSG00000176472	ZNF575	44034965	-0.0225029	4.89397e-08	-0.0027197	0.813828	0.87914	0.33102	1.27267e-09	-0.0446814	0.000127055	6	9
Total cholesterol	cg14199723	8	145051795	ENSG00000178685	PARP10	145069130	0.0319154	1.37684e-10	0.00775099	0.451884	0.75714	-0.411055	3.30359e-07	-0.0436221	0.00307365	5	7
Total cholesterol	cg18902440	6	32632036	ENSG00000179344	HLA-DQB1	32631702	0.0321324	1.50603e-09	0.0236961	0.0107712	0.262548	0.555728	5.47559e-20	0.0178757	0.00344425	21	32
Total cholesterol	cg06430061	5	75013592	ENSG00000189045	ANKDD1B	74937477	0.103351	2.38626e-11	0.0554869	0.360154	0.463122	-0.153438	5.94936e-11	-0.436074	0.00525758	8	8
Total cholesterol	cg05407338	17	8213522	ENSG00000198150	AC135178.1	8262634	-0.0384344	5.80897e-07	-0.029384	0.129741	0.235477	0.182281	5.07093e-06	-0.0596643	0.08818	6	6
Total cholesterol	cg00463859	1	23750101	ENSG00000204219	TCEA3	23729393	0.0331633	4.60372e-09	0.0246592	0.00236787	0.256431	0.537183	3.86865e-61	0.0295048	0.022819	8	10
Total cholesterol	cg08085267	17	45401833	ENSG00000263293	RP11-290H9.4	45390905	-0.0280568	6.50231e-09	-0.00967771	0.497143	0.655067	-0.315777	2.43818e-12	0.0762039	3.51829e-12	11	11
Testosterone	cg02275294	1	179262462	ENSG00000057252	SOAT1	179295370	-0.0764908	2.76799e-11	-0.0452476	0.000319531	0.408457	-0.88763	0.00759911	0.0125783	0.0590212	5	35
Testosterone	cg25841309	1	27248983	ENSG00000060642	PIGV	27119426	0.0256482	1.32001e-05	0.00663811	0.725265	0.741186	0.558603	2.36549e-24	0.036328	0.00789643	4	9
Testosterone	cg02903680	15	85526198	ENSG00000073417	PDE8A	85603023	-0.0313144	5.25837e-07	-0.0160146	0.170236	0.488587	-0.292474	3.38371e-10	0.0689029	0.0258883	6	7
Testosterone	cg00972288	10	69644348	ENSG00000096717	SIRT1	69661287	-0.0309218	1.46067e-12	-0.00968119	0.338694	0.686914	-1.06066	3.35041e-90	0.0178168	6.76643e-07	8	23
Testosterone	cg22473770	17	29647977	ENSG00000126860	EVI2A	29646740	-0.0220551	6.94046e-07	0.00100694	0.963368	1.04566	-0.532796	0	0.0372359	6.16169e-06	7	9
Testosterone	cg20014596	12	50898483	ENSG00000139624	CERS5	50542431	-0.026602	4.5557e-10	-0.0133754	2.44549e-05	0.497203	0.744913	8.71535e-100	-0.0102889	0.00615904	5	28
Testosterone	cg09405083	10	104536121	ENSG00000166275	C10orf32	104623485	0.0354351	3.94912e-07	0.0045223	0.602267	0.872378	0.416338	0.00123338	0.0202172	2.27496e-06	6	33
Testosterone	cg21988461	4	88008667	ENSG00000170509	HSD17B13	88234499	0.0332514	1.03979e-07	0.0218392	0.012301	0.34321	-0.44615	1.09491e-07	-0.0235739	0.000266481	7	24
Testosterone	cg05072100	8	143858499	ENSG00000180155	LYNX1	143852696	-0.0205103	1.50762e-09	-0.00724026	0.227774	0.646994	0.315042	6.61073e-101	-0.0551853	2.44632e-10	12	15
Testosterone	cg00944433	1	107599041	ENSG00000198890	PRMT6	107600591	-0.0209737	6.68252e-18	-0.00390748	0.108643	0.813696	0.586848	3.15451e-254	-0.0330551	3.03138e-19	14	42
Triglycerides	cg25841309	1	27248983	ENSG00000060642	PIGV	27119426	-0.0376335	3.85753e-05	-0.0263753	0.275388	0.299154	0.558603	2.36549e-24	-0.0534867	0.000242479	4	9
Triglycerides	cg15934958	3	37212084	ENSG00000093167	LRRFIP2	37159648	-0.0359326	3.62209e-08	0.00368816	0.861566	1.10264	-1.16691	2.54339e-110	0.0221271	0.000845504	5	30
Triglycerides	cg11301556	20	44657798	ENSG00000100979	PLTP	44534096	0.137941	1.13598e-15	0.0820975	0.00629164	0.404836	0.826577	8.1855e-16	0.0275178	0.00208333	4	32
Triglycerides	cg26932693	17	46152449	ENSG00000108468	CBX1	46163148	-0.0455563	4.1719e-11	-0.0346018	0.000137389	0.240461	-0.351432	0.000227634	0.0485135	7.36385e-06	8	11
Triglycerides	cg05102552	2	27650867	ENSG00000115216	NRBP1	27657891	0.117354	3.78705e-05	0.0331918	0.317567	0.717165	0.394704	1.23928e-41	0.243439	3.8269e-06	11	20
Triglycerides	cg25432019	5	140105271	ENSG00000120314	WDR55	140048985	-0.0307669	7.57667e-07	-0.0235041	0.000833099	0.236059	0.735925	1.08854e-60	-0.0166219	0.00481015	5	17
Triglycerides	cg19266578	20	62711729	ENSG00000125510	OPRL1	62721761	0.0446948	8.70649e-08	0.0332181	0.21899	0.256779	0.781119	2.28692e-05	0.0228399	0.00151169	6	15
Triglycerides	cg21004684	11	68695532	ENSG00000132740	IGHMBP2	68689690	0.024721	5.34693e-10	0.000949419	0.947451	0.961595	0.718505	1.11207e-13	0.0177657	7.912e-05	8	30
Triglycerides	cg11619602	11	13360707	ENSG00000133794	ARNTL	13353506	0.0244222	2.62156e-09	0.0192047	7.41475e-06	0.213638	-0.257649	4.5434e-06	-0.0211599	0.00357824	16	26
Triglycerides	cg07689907	11	61582574	ENSG00000134824	FADS2	61597639	-0.0586329	6.94366e-35	-0.0323531	1.65522e-09	0.448209	-0.706547	3.97815e-30	0.0293251	6.5355e-07	17	39
Triglycerides	cg20811659	17	48637730	ENSG00000136444	RSAD1	48559748	-0.027836	4.48519e-07	-0.0165954	0.0286352	0.403815	-0.315249	0.000408669	0.0201536	0.192912	8	18
Triglycerides	cg25473794	11	77921181	ENSG00000137513	NARS2	78216463	0.0230265	1.0751e-07	0.00580429	0.613598	0.74793	0.382498	8.49196e-28	0.0172352	0.0198606	5	7
Triglycerides	cg01273802	8	10871371	ENSG00000154319	FAM167A	11305598	-0.0837183	1.63291e-10	-0.0260967	0.0820696	0.68828	0.71717	3.33335e-07	-0.0142575	0.00128766	7	63
Triglycerides	cg13372456	5	153569246	ENSG00000164574	GALNT10	153685417	-0.0412367	6.51787e-07	-0.028312	0.0299978	0.313427	0.552354	0.00644217	-0.0213197	0.0959093	6	18
Triglycerides	cg03418659	16	31128414	ENSG00000167394	ZNF668	31078902	-0.0216153	1.67748e-10	-0.00618367	0.0859735	0.713922	0.46361	1.37145e-68	-0.0371752	7.09713e-07	7	19
Triglycerides	cg24147428	11	65409760	ENSG00000173338	KCNK7	65361896	0.0218075	7.84534e-07	0.0151773	0.103699	0.304033	0.135867	3.14448e-14	0.0978101	0.00659231	12	13
Triglycerides	cg14271713	9	136153846	ENSG00000175164	ABO	136140835	0.0344098	3.02899e-10	0.0176649	0.00573776	0.486632	0.626559	2.20435e-57	0.0133754	0.00060795	7	34
Triglycerides	cg09658183	17	18139506	ENSG00000177302	TOP3A	18196531	0.0397543	0.000841369	0.0218225	0.017534	0.451066	0.474433	5.7635e-13	0.0454077	0.00250654	5	13
Triglycerides	cg00463859	1	23750101	ENSG00000204219	TCEA3	23729393	0.0280648	2.56014e-08	0.0219575	0.0875374	0.217614	0.537183	3.86865e-61	0.0231168	0.0197255	8	10
Triglycerides	cg03584056	19	4910798	ENSG00000205784	ARRDC5	4896664	-0.022211	5.99589e-07	-0.0104192	0.2283	0.530899	0.760685	2.41338e-35	-0.0150338	0.0185462	11	31
Triglycerides	cg05942562	8	8177911	ENSG00000253981	ALG1L13P	8097857	-0.0992292	2.04762e-24	-0.0301733	0.263786	0.695923	1.18307	3.58481e-24	-0.0433252	3.17203e-06	8	25
Triglycerides	cg03343631	13	114764489	ENSG00000260910	LINC00565	114630652	0.0248614	5.76614e-08	0.0143174	0.128934	0.424111	-1.02575	1.10262e-06	-0.0107492	0.0500056	6	22
Urate	cg09564509	2	242210639	ENSG00000006607	FARP2	242364957	0.0427767	3.59344e-14	0.0322404	0.000548999	0.246309	-0.53278	0.00028474	-0.037869	0.000326619	5	17
Urate	cg25841309	1	27248983	ENSG00000060642	PIGV	27119426	-0.0434951	1.2499e-18	-0.00931144	0.732867	0.78592	0.558603	2.36549e-24	-0.0680901	0.000116493	4	9
Urate	cg06686742	19	8273505	ENSG00000090661	CERS4	8299462	-0.02348	2.1813e-09	-0.0173291	0.00527743	0.261963	0.506266	0.000157094	-0.0214247	8.00263e-05	11	11
Urate	cg05102552	2	27650867	ENSG00000115216	NRBP1	27657891	0.066321	3.90026e-06	0.0238359	0.147167	0.640598	0.394704	1.23928e-41	0.136394	2.13622e-07	11	20
Urate	cg09696939	10	60272079	ENSG00000122870	BICC1	60432047	-0.0547873	1.17585e-20	-0.0409853	0.00200256	0.25192	-0.375269	1.66067e-16	0.102366	0.00112334	6	7
Urate	cg26253826	6	39242053	ENSG00000124780	KCNK17	39274553	0.0317486	4.18226e-10	0.0115894	0.0486693	0.634963	-0.531446	0.000209591	-0.0156386	0.00014463	6	48
Urate	ch.12.2515819F	12	121434818	ENSG00000135114	OASL	121467570	0.0674847	1.18519e-13	0.0245219	0.108666	0.63663	-0.544829	8.7603e-06	-0.0151383	0.0212911	5	27
Urate	cg17724175	1	150552817	ENSG00000143452	HORMAD1	150681950	-0.0208757	6.54075e-08	-0.00875304	0.215941	0.580707	0.216002	1.42821e-17	-0.0579925	4.05093e-05	15	18
Urate	cg13689831	1	227175077	ENSG00000163050	ADCK3	227130241	-0.0212203	4.4733e-08	-0.00139077	0.810318	0.93446	-0.811245	1.52796e-17	0.0142861	2.79533e-06	14	55
Urate	cg04256316	11	65405502	ENSG00000173327	MAP3K11	65374039	0.0395285	3.39248e-10	0.0216973	0.0234988	0.451097	0.392409	1.76731e-10	0.0427854	0.000580329	22	34
Urate	cg11461298	7	1274166	ENSG00000198517	MAFK	1576514	-0.0656021	1.0371e-08	-0.0351296	0.0903787	0.464505	-0.0831882	0.00294746	0.366309	0.0865899	5	5
Urate	cg06568783	17	45388128	ENSG00000198933	TBKBP1	45780431	-0.0300607	6.01764e-08	-0.00907494	0.125333	0.698113	0.974716	1.64827e-10	-0.0139134	0.00271514	5	38
Urate	cg23727674	2	148602993	ENSG00000204406	MBD5	149027192	0.0886724	3.95981e-19	0.0372005	0.0450097	0.580473	0.406375	1.05033e-29	0.140734	0.000100481	5	7
Urate	cg19369616	19	53447272	ENSG00000242779	ZNF702P	53506327	0.0278294	1.94894e-09	0.0158206	0.0367741	0.431515	-0.448314	8.29351e-06	-0.0184653	1.08755e-05	5	12
Urate	cg03349819	8	32404691	ENSG00000247134	RP11-11N9.4	32878034	0.0267892	9.9783e-08	0.0121788	0.430687	0.545384	-0.23576	5.88797e-24	-0.0855838	1.0147e-05	19	19
Urate	cg19161424	15	33360901	ENSG00000248905	FMN1	33272322	-0.0278599	1.66813e-07	-0.00752646	0.227714	0.729846	0.371088	0.00464825	-0.0147478	0.00133222	12	29
Urea	cg25945732	2	264204	ENSG00000035115	SH3YL1	242064	0.0346053	8.56294e-26	0.00817447	0.264109	0.76378	-0.820289	1.83139e-25	-0.0249109	2.19653e-18	10	42
Urea	cg24636867	3	135684466	ENSG00000073711	PPP2R3A	135775624	-0.0361411	4.31598e-15	-0.00994988	0.62759	0.724693	0.173588	9.0841e-28	-0.190274	4.56009e-06	13	13
Urea	cg26971710	22	42016207	ENSG00000100147	CCDC134	42209493	0.0356581	2.73934e-11	0.0120833	0.0142434	0.661134	0.593546	2.66622e-07	0.0378914	1.80523e-05	6	23
Urea	cg21115004	1	67520352	ENSG00000116704	SLC35D1	67492398	-0.0206001	1.11219e-07	-0.0164743	0.00413101	0.200281	0.323627	5.53871e-05	-0.0328813	0.000197778	14	15
Urea	cg11304212	6	34759018	ENSG00000124562	SNRPC	34733377	0.0389806	1.70546e-06	0.0210649	0.113912	0.459606	0.566644	5.42841e-82	0.030818	0.0223685	3	14
Urea	cg01577475	2	114033581	ENSG00000125618	PAX8	114005050	-0.0311166	4.08982e-07	-0.0200096	0.00573158	0.356948	0.709361	4.73547e-20	-0.0349661	1.24075e-06	15	30
Urea	cg03079132	16	727212	ENSG00000129925	TMEM8A	428943	0.020424	4.97351e-09	0.0158486	0.000244355	0.224021	-0.184199	1.66708e-14	0.000522248	0.88213	5	42
Urea	cg21565421	15	74592665	ENSG00000138629	UBL7	74745920	-0.033121	2.9631e-06	-0.0197324	0.0257804	0.404233	0.132046	2.66135e-08	-0.0478845	0.140338	6	8
Urea	cg04660111	19	49199234	ENSG00000142233	NTN5	49170501	-0.0767789	9.01398e-15	-0.0358651	0.173377	0.532878	0.444449	3.12694e-11	-0.0930506	0.000292768	7	10
Urea	cg18831642	10	69609574	ENSG00000148634	HERC4	69758385	-0.0401285	2.83158e-07	-0.0205188	0.14381	0.488673	-0.163176	0.00230717	0.0242227	0.33878	5	5
Urea	cg26469011	10	75886930	ENSG00000156110	ADK	76190010	-0.030178	1.06514e-10	-0.0154146	0.00232285	0.489211	0.381461	6.35841e-06	-0.000796119	0.776302	6	25
Urea	cg02403541	12	121454288	ENSG00000157895	C12orf43	121447265	0.0318157	3.88044e-13	0.0191959	1.99036e-05	0.396653	0.416731	2.34875e-05	0.0234814	9.53642e-05	14	26
Urea	cg00577578	1	155197692	ENSG00000160766	GBAP1	155190415	-0.0435964	1.70449e-13	-0.0200722	0.0145876	0.53959	-0.808053	4.75115e-37	0.0449312	7.8446e-08	12	30
Urea	cg10623213	3	69070440	ENSG00000163378	EOGT	69043738	0.0231137	6.88614e-07	0.000955226	0.963496	0.958673	0.48571	1.89211e-45	0.0375848	1.21411e-07	13	13
Urea	cg08799069	10	126477246	ENSG00000203791	METTL10	126458580	-0.02205	5.31841e-12	-0.0169867	0.00269583	0.229628	0.198377	5.05752e-08	-0.0615349	0.00231151	18	18
Urea	cg02870584	11	65547924	ENSG00000214659	KRT8P26	65495047	0.0604282	1.23576e-07	0.0170381	0.768612	0.718044	-0.507933	5.47826e-14	-0.0339591	0.210504	5	5
Urea	cg10792923	4	103789516	ENSG00000251288	RP11-10L12.2	103673178	0.0298029	2.22249e-10	0.0107491	0.339523	0.639327	0.784811	3.4563e-25	0.032992	7.65008e-09	9	11
Vitamin D	cg06411551	10	82117119	ENSG00000122378	FAM213A	82180169	0.0256621	2.7985e-07	0.00914707	0.150212	0.643557	-0.554163	6.44168e-10	-0.0256525	0.000764802	10	20
Vitamin D	cg05573699	3	52720067	ENSG00000163938	GNL3	52721840	-0.0363941	7.28078e-07	-0.0123961	0.381631	0.659393	0.408415	6.70687e-66	-0.0735439	0.000543066	7	10
Vitamin D	cg20832320	3	49712339	ENSG00000182179	UBA7	49847009	0.0336698	4.16247e-07	0.0113453	0.0554109	0.663042	-1.02518	1.68118e-136	-0.0156426	1.98399e-05	5	28
Vitamin D	cg23344935	12	53835085	ENSG00000185591	SP1	53792095	0.0307253	7.4862e-07	0.0241945	0.135947	0.212554	-0.690891	1.28575e-16	-0.0380684	4.61786e-06	5	6
Vitamin D	cg10961486	4	69959004	ENSG00000250696	RP11-704M14.1	70065151	0.0533225	1.74368e-07	0.0387334	0.000164757	0.273601	0.292324	1.06973e-08	0.0216161	0.0294821	8	13
WHR adj. BMI	cg24789467	5	132159003	ENSG00000072364	AFF4	132255198	-0.0227232	5.62104e-08	-0.0155014	0.0658785	0.317816	0.142602	0.000140278	-0.059485	0.00647123	5	7
WHR adj. BMI	cg04219410	20	21106687	ENSG00000088970	PLK1S1	21166942	0.0231611	4.50041e-08	0.00473444	0.336746	0.795587	-0.817856	1.6433e-57	-0.0236034	7.09734e-05	9	23
WHR adj. BMI	cg03342928	19	56002446	ENSG00000090971	NAT14	55997653	0.0310671	2.05356e-07	0.024424	0.251301	0.213831	0.257404	6.25771e-07	0.102815	6.13309e-07	5	5
WHR adj. BMI	cg21566177	5	173312866	ENSG00000113742	CPEB4	173352131	-0.0245041	4.7556e-33	-0.00953939	0.000106147	0.610702	-0.618504	4.00742e-46	0.0208603	5.33975e-09	15	44
WHR adj. BMI	cg13933734	1	119550484	ENSG00000116874	WARS2	119628566	0.0866897	4.74885e-07	0.0132066	0.3702	0.847657	-0.619834	3.52127e-05	-0.0339814	1.72628e-12	12	48
WHR adj. BMI	cg19266578	20	62711729	ENSG00000125510	OPRL1	62721761	0.0448205	3.09447e-15	0.0318359	0.0501593	0.289702	0.781119	2.28692e-05	0.0171165	0.000486968	6	15
WHR adj. BMI	cg13798575	9	95087839	ENSG00000127080	IPPK	95404006	0.0259628	8.52302e-08	-0.0247466	0.0677709	1.95316	-0.168381	1.88408e-20	-0.0592757	0.224387	7	8
WHR adj. BMI	cg25599412	19	18392866	ENSG00000130518	KIAA1683	18376612	0.0272106	3.18079e-18	0.012173	0.00325383	0.552638	0.713705	4.86583e-43	0.0271729	1.63377e-12	16	42
WHR adj. BMI	cg15844527	12	30852426	ENSG00000133704	IPO8	30815421	0.0256969	4.84843e-09	0.0118804	0.170122	0.537672	0.893065	4.51672e-12	0.00587114	0.0028412	13	33
WHR adj. BMI	cg22236375	2	100089996	ENSG00000135945	REV1	100061717	0.0236991	2.29252e-07	0.00572363	0.529449	0.758487	0.527737	3.00666e-09	0.0259959	0.015524	6	13
WHR adj. BMI	cg04897713	8	11832762	ENSG00000136573	BLK	11386811	-0.0217553	5.67013e-07	-0.00565504	0.0959322	0.740062	-0.300055	2.45532e-07	0.0199403	0.000132513	22	45
WHR adj. BMI	cg01656853	19	49199172	ENSG00000142233	NTN5	49170501	0.0230774	0.00115159	0.0123424	0.319399	0.465174	0.440441	2.30514e-15	0.0388558	3.58381e-06	8	11
WHR adj. BMI	cg17089665	11	111648010	ENSG00000150764	DIXDC1	111845588	0.0318953	3.07063e-10	0.0125241	0.219391	0.607337	-0.271147	3.58019e-21	-0.0294624	0.0177758	12	14
WHR adj. BMI	cg05573699	3	52720067	ENSG00000163938	GNL3	52721840	0.0622149	1.00965e-22	0.0427087	0.0509723	0.313529	0.408415	6.70687e-66	0.118367	0.00551923	7	10
WHR adj. BMI	cg19057830	10	77165673	ENSG00000165655	ZNF503	77159626	-0.0226642	7.7658e-07	-0.0117224	0.0224351	0.482779	0.614319	6.4182e-05	-0.00903039	0.0599639	8	38
WHR adj. BMI	cg10575441	11	8751837	ENSG00000166452	AKIP1	8937158	-0.0292193	4.84396e-09	-0.0120112	0.101655	0.588929	-0.743972	1.35994e-18	0.00945067	0.00279464	5	41
WHR adj. BMI	cg05569176	3	33841973	ENSG00000170248	PDCD6IP	33875519	0.0239281	7.84668e-09	-0.000264581	0.971336	1.01106	-1.03559	2.56642e-92	-0.0169447	0.000437984	11	34
WHR adj. BMI	cg12232783	12	54422127	ENSG00000172789	HOXC5	54404387	-0.0309985	7.85988e-07	-0.023198	0.0241678	0.251641	-0.0374778	0.00365345	0.208136	0.321918	10	10
WHR adj. BMI	cg18333839	17	76905803	ENSG00000178404	CTD-2373H9.6	76883145	0.0244841	1.70102e-07	0.0173298	0.0812705	0.292202	-0.205236	0.00100492	-0.0338056	0.443177	5	5
WHR adj. BMI	cg25459280	12	124492549	ENSG00000179195	ZNF664	124478189	-0.0206556	5.18656e-08	-0.0163844	0.0495599	0.206782	-0.0868748	1.62189e-17	0.151845	0.00195633	27	27
WHR adj. BMI	cg08501292	6	25962987	ENSG00000186470	BTN3A2	26371966	-0.0296299	1.58346e-15	-0.0165806	0.00209435	0.44041	-0.992516	1.05356e-12	0.00890918	0.0119277	9	32
WHR adj. BMI	cg15665376	21	39576893	ENSG00000226012	AP001434.2	39609631	0.0270234	9.05423e-07	0.00739345	0.887595	0.726406	-0.167038	9.02534e-05	-0.0279487	0.135453	5	5
WHR adj. BMI	cg15872103	2	114513914	ENSG00000227359	AC017074.2	114448467	-0.0238277	6.49243e-07	0.00117296	0.896627	1.04923	-0.695671	2.2146e-24	0.0259423	0.00430297	8	9
WHR adj. BMI	cg04380332	7	105027541	ENSG00000237513	RP11-325F22.2	104592145	-0.0264575	7.40199e-09	-0.0119462	0.141591	0.548476	-0.872809	1.50186e-115	0.0217593	6.58535e-10	11	14
