# Supplementary material for: Quantifying the role of transcript levels in mediating DNA methylation effects on complex traits and diseases
Source: Nat Commun. 2022 Dec 7;13:7559. doi: 10.1038/s41467-022-35196-3 (PMC9729239; doi:10.1038/s41467-022-35196-3)
Supplement: Supplementary file 7 — Source Data [file 41467_2022_35196_MOESM7_ESM.xlsx]

## Sheet: Figure3bc
Trait	Category	DNAm_probe	Theta_T	se_T	Theta_D
Albumin	Hepatic	cg00813378	0.0149534	0.00253064	0.00589116
Albumin	Hepatic	cg08854313	0.0178785	0.00361699	0.0187326
Albumin	Hepatic	cg04602081	0.0587525	0.00708729	0.0254526
Albumin	Hepatic	cg11491247	-0.063491	0.00800248	-0.0198451
Albumin	Hepatic	cg19399532	0.0411988	0.00830921	0.00818939
Albumin	Hepatic	cg22810423	0.0119591	0.00229912	0.00397653
Albumin	Hepatic	cg05102552	0.0603567	0.0183502	0.00467796
Albumin	Hepatic	cg04415270	0.0295883	0.00420404	0.00959001
Albumin	Hepatic	cg01752462	0.0825025	0.0137118	0.0819684
Albumin	Hepatic	cg01447185	0.0389854	0.00788656	0.0166631
Albumin	Hepatic	cg00574819	0.0411643	0.00633554	0.0172654
Albumin	Hepatic	cg03132911	0.0221779	0.00381497	0.00308465
Albumin	Hepatic	cg21566177	-0.0155254	0.00236981	-0.00178725
Albumin	Hepatic	cg02964065	0.045461	0.0116187	0.0398215
Albumin	Hepatic	cg13265740	0.0481405	0.00868639	0.0678073
Albumin	Hepatic	cg23454797	0.0294296	0.00602842	0.0069092
Albumin	Hepatic	cg07452164	-0.0238678	0.00572302	-0.0215005
Albumin	Hepatic	cg01860168	-0.0233174	0.00428236	-0.00663526
Albumin	Hepatic	cg03964111	-0.0213576	0.00414517	-0.0203122
Albumin	Hepatic	cg03633268	-0.0238952	0.00421484	-0.021281
Albumin	Hepatic	cg14308254	0.0196005	0.00390599	0.0039531
Albumin	Hepatic	cg15992532	0.0289372	0.00538678	0.0290032
Albumin	Hepatic	cg24044478	0.0231791	0.00330106	0.0140904
Albumin	Hepatic	cg04942251	-0.0259068	0.00529031	-0.0181515
Albumin	Hepatic	cg13641591	0.0392597	0.00736139	0.0301067
Albumin	Hepatic	cg22622123	-0.0657535	0.00961154	-0.024403
Albumin	Hepatic	cg02745156	0.0240524	0.00424768	0.0125293
Albumin	Hepatic	cg23925650	-0.0230428	0.00438732	-0.0209204
Albumin	Hepatic	ch.14.1488981R	-0.0261829	0.00529785	-0.0314222
Albumin	Hepatic	cg19100357	-0.041134	0.00750911	-0.0235336
Albumin	Hepatic	cg07427772	0.0293057	0.00569759	0.0197364
Albumin	Hepatic	cg23683012	-0.0558951	0.0090856	-0.080431
Albumin	Hepatic	cg00582337	0.0386273	0.00478461	0.0410199
Albumin	Hepatic	cg14013659	0.0175085	0.00320102	0.00592364
Albumin	Hepatic	cg25828334	0.0264545	0.0038989	0.0143
Albumin	Hepatic	cg15467577	0.0884348	0.0132895	0.0818827
Albumin	Hepatic	cg21913888	-0.0577505	0.00707901	-0.0388923
Albumin	Hepatic	cg06287548	0.0170094	0.0033146	0.0023814
Alkaline phosphatase (ALP)	Musculoskeletal	cg21830050	-0.0120303	0.00191133	-0.0173375
Alkaline phosphatase (ALP)	Musculoskeletal	cg02959988	-0.0152242	0.0026741	-0.0082743
Alkaline phosphatase (ALP)	Musculoskeletal	cg00178427	-0.0346161	0.00631617	-0.0202705
Alkaline phosphatase (ALP)	Musculoskeletal	cg23290313	0.0321938	0.00333699	0.00429994
Alkaline phosphatase (ALP)	Musculoskeletal	cg08491437	0.0476169	0.00914655	0.0416593
Alkaline phosphatase (ALP)	Musculoskeletal	cg11406453	-0.0204883	0.00383186	-0.0197257
Alkaline phosphatase (ALP)	Musculoskeletal	cg09367891	0.0204758	0.00372666	-4.37026e-05
Alkaline phosphatase (ALP)	Musculoskeletal	cg26418147	0.010688	0.00217699	-0.00396127
Alkaline phosphatase (ALP)	Musculoskeletal	cg08235183	-0.0185089	0.00264797	-0.0166505
Alkaline phosphatase (ALP)	Musculoskeletal	cg07150166	-0.0242659	0.00368331	-0.0152701
Alkaline phosphatase (ALP)	Musculoskeletal	cg22934200	0.0305575	0.00537682	0.0168386
Alkaline phosphatase (ALP)	Musculoskeletal	cg17681313	-0.0628149	0.00636491	-0.0290926
Alkaline phosphatase (ALP)	Musculoskeletal	cg06171971	0.0183553	0.00298586	0.00669952
Alkaline phosphatase (ALP)	Musculoskeletal	cg22292345	0.0155413	0.00236908	0.00878151
Alkaline phosphatase (ALP)	Musculoskeletal	cg06798483	0.0419333	0.00775979	0.0107336
Alkaline phosphatase (ALP)	Musculoskeletal	cg22156842	-0.0214954	0.00455157	-0.0118018
Alkaline phosphatase (ALP)	Musculoskeletal	cg01520402	0.00766969	0.00141356	0.00739081
Alkaline phosphatase (ALP)	Musculoskeletal	cg07365816	0.0383772	0.00769889	0.0277914
Alkaline phosphatase (ALP)	Musculoskeletal	cg00006948	-0.0195544	0.00390949	-0.00514836
Alkaline phosphatase (ALP)	Musculoskeletal	cg12011299	-0.0180238	0.00318318	-0.0114185
Alkaline phosphatase (ALP)	Musculoskeletal	cg14368149	-0.0259341	0.00511983	-0.00236347
Alkaline phosphatase (ALP)	Musculoskeletal	cg08269402	-0.015678	0.00313551	-0.00963272
Alkaline phosphatase (ALP)	Musculoskeletal	cg15226275	-0.0166685	0.00317287	-0.0174672
Alkaline phosphatase (ALP)	Musculoskeletal	cg03906075	0.0247191	0.00450657	0.00898811
Alkaline phosphatase (ALP)	Musculoskeletal	cg03493211	-0.0230101	0.00416626	0.001593
Alkaline phosphatase (ALP)	Musculoskeletal	cg08558340	0.0198978	0.00305486	0.00713078
Alkaline phosphatase (ALP)	Musculoskeletal	cg26814335	-0.0292832	0.00444408	-0.0235071
Alkaline phosphatase (ALP)	Musculoskeletal	cg02520399	0.123902	0.00793888	0.0256902
Alkaline phosphatase (ALP)	Musculoskeletal	cg01558037	0.133574	0.0262571	0.0789561
Alkaline phosphatase (ALP)	Musculoskeletal	cg11465442	0.0840368	0.0087919	0.0223491
Alkaline phosphatase (ALP)	Musculoskeletal	cg14232793	0.027852	0.00565362	0.037973
Alkaline phosphatase (ALP)	Musculoskeletal	cg26440467	0.030386	0.00550575	0.0104974
Alkaline phosphatase (ALP)	Musculoskeletal	cg20130789	-0.0571949	0.00919646	-0.0613807
Alkaline phosphatase (ALP)	Musculoskeletal	cg17075019	-0.020531	0.003944	-0.019443
Alkaline phosphatase (ALP)	Musculoskeletal	cg14905631	-0.0234824	0.00455894	-0.0335175
Alkaline phosphatase (ALP)	Musculoskeletal	cg08188268	-0.0188703	0.00291455	-0.00939852
Alkaline phosphatase (ALP)	Musculoskeletal	cg20008734	-0.0495447	0.00596635	-0.0486938
Alkaline phosphatase (ALP)	Musculoskeletal	cg13488811	0.0105208	0.00216753	0.0133301
Alkaline phosphatase (ALP)	Musculoskeletal	cg23500132	-0.0414942	0.00474772	-0.0316877
Alkaline phosphatase (ALP)	Musculoskeletal	cg07730007	-0.0318282	0.00572171	-0.0086604
Alkaline phosphatase (ALP)	Musculoskeletal	cg26359133	-0.038227	0.00425953	-0.00616778
Alkaline phosphatase (ALP)	Musculoskeletal	cg15155738	0.133348	0.00596037	0.0440985
Alkaline phosphatase (ALP)	Musculoskeletal	cg04206742	0.0508577	0.00366172	0.0298431
Alkaline phosphatase (ALP)	Musculoskeletal	cg13536265	0.0323938	0.00507624	0.0181488
Alkaline phosphatase (ALP)	Musculoskeletal	cg15467112	-0.0234736	0.00334227	7.627e-05
Alkaline phosphatase (ALP)	Musculoskeletal	cg10973146	-0.0380106	0.0075796	-0.0410364
Alkaline phosphatase (ALP)	Musculoskeletal	cg17352215	0.041741	0.00809832	0.00232218
Alkaline phosphatase (ALP)	Musculoskeletal	cg08422172	0.0349406	0.00507544	0.042968
Alkaline phosphatase (ALP)	Musculoskeletal	cg05261851	-0.0356471	0.0042216	-0.00920002
Alkaline phosphatase (ALP)	Musculoskeletal	cg04170065	0.0389135	0.00417472	0.0232027
Alkaline phosphatase (ALP)	Musculoskeletal	cg16725984	0.027454	0.00502689	0.0107609
Alkaline phosphatase (ALP)	Musculoskeletal	cg11801411	-0.0406852	0.00691185	-0.0488017
Alkaline phosphatase (ALP)	Musculoskeletal	cg24477401	0.0205427	0.0028847	0.00330722
Alkaline phosphatase (ALP)	Musculoskeletal	cg27201301	0.0209963	0.00338413	0.00938677
Alkaline phosphatase (ALP)	Musculoskeletal	cg24211908	-0.0187322	0.00312219	0.00249936
Alkaline phosphatase (ALP)	Musculoskeletal	cg15677957	-0.034426	0.00626245	-0.0354682
Alkaline phosphatase (ALP)	Musculoskeletal	cg15467577	-0.0168108	0.00334693	-0.0140527
Alkaline phosphatase (ALP)	Musculoskeletal	cg25736482	0.0638132	0.00624777	0.0309371
Alkaline phosphatase (ALP)	Musculoskeletal	cg01489177	0.0233135	0.00445282	0.0199131
Alkaline phosphatase (ALP)	Musculoskeletal	cg26982279	0.0182374	0.00312473	-0.00170265
Alkaline phosphatase (ALP)	Musculoskeletal	cg08601574	-0.0522737	0.00704252	-0.00514046
Alkaline phosphatase (ALP)	Musculoskeletal	cg23303369	0.0193047	0.00314478	0.01027
Alkaline phosphatase (ALP)	Musculoskeletal	cg26825412	-0.0164619	0.00301733	-0.0117368
Alkaline phosphatase (ALP)	Musculoskeletal	cg24846343	-0.0134516	0.00180193	-0.00335907
Alanine aminotransferase (ALT)	Hepatic	cg08854313	0.0158939	0.00323829	0.000562358
Alanine aminotransferase (ALT)	Hepatic	cg04602081	0.0805934	0.00899594	0.0322484
Alanine aminotransferase (ALT)	Hepatic	cg15654264	-0.0447352	0.00679503	-0.00144236
Alanine aminotransferase (ALT)	Hepatic	cg01019262	0.056014	0.00812176	0.0206295
Alanine aminotransferase (ALT)	Hepatic	cg07794409	0.0274964	0.00392759	0.0264798
Alanine aminotransferase (ALT)	Hepatic	cg13689831	-0.0191913	0.00387665	-0.00525066
Alanine aminotransferase (ALT)	Hepatic	cg05010058	-0.0202195	0.00371077	-0.00266319
Alanine aminotransferase (ALT)	Hepatic	cg07093324	-0.0298512	0.00520463	-0.019558
Alanine aminotransferase (ALT)	Hepatic	cg12089249	0.0268055	0.00475288	0.0485028
Alanine aminotransferase (ALT)	Hepatic	cg15934958	-0.0435838	0.00652142	-0.00930264
Alanine aminotransferase (ALT)	Hepatic	cg20378687	-0.0298388	0.0036344	-0.0220611
Alanine aminotransferase (ALT)	Hepatic	cg15233074	-0.0267804	0.00491949	-0.0157396
Alanine aminotransferase (ALT)	Hepatic	cg19734164	0.0140812	0.00319801	0.0132754
Alanine aminotransferase (ALT)	Hepatic	cg01125463	0.0355424	0.00497573	0.0199193
Alanine aminotransferase (ALT)	Hepatic	cg15226275	-0.0168062	0.00338969	-0.014784
Alanine aminotransferase (ALT)	Hepatic	cg21699330	-0.0222864	0.00442003	-0.0246184
Alanine aminotransferase (ALT)	Hepatic	cg01883759	0.0233627	0.00357759	0.0241163
Alanine aminotransferase (ALT)	Hepatic	cg21940640	0.0333117	0.00649337	0.0168392
Alanine aminotransferase (ALT)	Hepatic	cg00919237	0.0366499	0.00574425	0.0177524
Alanine aminotransferase (ALT)	Hepatic	cg26814335	-0.0296389	0.00479956	-0.0286478
Alanine aminotransferase (ALT)	Hepatic	cg17167536	0.0665009	0.00975534	0.0181496
Alanine aminotransferase (ALT)	Hepatic	cg16625770	0.0218364	0.00416318	0.0264744
Alanine aminotransferase (ALT)	Hepatic	cg22234712	-0.0305304	0.00570607	-0.00446831
Alanine aminotransferase (ALT)	Hepatic	cg11133895	0.0650068	0.00908865	-0.03604
Alanine aminotransferase (ALT)	Hepatic	cg13531387	-0.0493106	0.00599681	-0.0246222
Alanine aminotransferase (ALT)	Hepatic	cg17075019	-0.0266283	0.00299182	-0.0214011
Alanine aminotransferase (ALT)	Hepatic	cg11888571	0.15088	0.0140567	0.0281942
Alanine aminotransferase (ALT)	Hepatic	cg11619602	0.0157411	0.0031612	0.0113076
Alanine aminotransferase (ALT)	Hepatic	cg03575969	-0.0519287	0.00632576	-0.00523636
Alanine aminotransferase (ALT)	Hepatic	cg05357662	-0.0822937	0.0115944	-0.0759217
Alanine aminotransferase (ALT)	Hepatic	cg12892471	-0.0207364	0.00390617	-0.0116381
Alanine aminotransferase (ALT)	Hepatic	cg03328639	0.0410288	0.00763026	-0.00753512
Alanine aminotransferase (ALT)	Hepatic	cg15889061	-0.020093	0.00320159	-0.0186661
Alanine aminotransferase (ALT)	Hepatic	cg11468522	-0.0254349	0.00461447	-0.0275723
Alanine aminotransferase (ALT)	Hepatic	cg19100357	-0.0444709	0.00930387	-0.0386128
Alanine aminotransferase (ALT)	Hepatic	cg20901413	0.0329693	0.006577	0.0315425
Alanine aminotransferase (ALT)	Hepatic	cg02549819	-0.0172074	0.00295343	-0.0235253
Alanine aminotransferase (ALT)	Hepatic	cg04006303	-0.0285674	0.0053611	-0.00619314
Alanine aminotransferase (ALT)	Hepatic	cg14829360	0.0176103	0.00327168	-0.0031221
Alanine aminotransferase (ALT)	Hepatic	cg19825371	-0.0136612	0.00224494	-0.00846092
Alanine aminotransferase (ALT)	Hepatic	cg19435526	0.0369747	0.00562594	0.0369845
Alanine aminotransferase (ALT)	Hepatic	cg14317046	0.0222514	0.00217864	0.0124048
Alanine aminotransferase (ALT)	Hepatic	cg00820065	-0.048823	0.0128322	-0.00539187
Alanine aminotransferase (ALT)	Hepatic	cg05406101	0.0287059	0.00406518	0.0127916
Alanine aminotransferase (ALT)	Hepatic	cg18474885	0.0223274	0.00352427	0.0118436
Alanine aminotransferase (ALT)	Hepatic	cg16866941	0.0243639	0.00397154	0.00627399
Apolipoprotein A	Cardiovascular	cg05505459	0.0124718	0.00208878	0.0149477
Apolipoprotein A	Cardiovascular	cg22502492	0.0363675	0.0064176	0.0516888
Apolipoprotein A	Cardiovascular	cg25841309	0.0472697	0.00754497	0.0164802
Apolipoprotein A	Cardiovascular	cg15123755	0.028585	0.00396898	0.0149075
Apolipoprotein A	Cardiovascular	cg04296837	0.0185181	0.00349963	-0.000928333
Apolipoprotein A	Cardiovascular	cg09256413	0.0413645	0.00838035	0.0255588
Apolipoprotein A	Cardiovascular	cg18938907	0.047962	0.00766142	0.0331339
Apolipoprotein A	Cardiovascular	cg03920003	0.0110545	0.00259235	0.0105727
Apolipoprotein A	Cardiovascular	cg02106043	0.0381432	0.00715748	0.0300529
Apolipoprotein A	Cardiovascular	cg26398848	0.0130329	0.00261374	0.00290386
Apolipoprotein A	Cardiovascular	cg08235183	-0.0171492	0.00321342	-0.015365
Apolipoprotein A	Cardiovascular	cg07543711	0.0313517	0.00599393	0.0269189
Apolipoprotein A	Cardiovascular	cg24342717	-0.0208527	0.00354956	-0.0209031
Apolipoprotein A	Cardiovascular	cg23497683	0.0229695	0.00442717	0.012113
Apolipoprotein A	Cardiovascular	cg12213930	0.0410376	0.00837714	0.043211
Apolipoprotein A	Cardiovascular	cg10727673	0.0175453	0.00281055	0.0107314
Apolipoprotein A	Cardiovascular	cg17054900	-0.0173625	0.00399593	-0.0128396
Apolipoprotein A	Cardiovascular	cg01437235	0.0198789	0.0039126	0.00722095
Apolipoprotein A	Cardiovascular	cg11001536	0.0287552	0.00552501	0.0227749
Apolipoprotein A	Cardiovascular	cg16898833	-0.0277334	0.00514659	-0.0274227
Apolipoprotein A	Cardiovascular	cg15650713	-0.0562096	0.00589847	-0.0651499
Apolipoprotein A	Cardiovascular	cg20985082	-0.0648354	0.0163243	0.00149967
Apolipoprotein A	Cardiovascular	cg24751129	0.0480653	0.00665424	0.0142898
Apolipoprotein A	Cardiovascular	cg21104965	-0.0376164	0.00732548	-0.0346946
Apolipoprotein A	Cardiovascular	cg06152845	-0.0627035	0.00771136	-0.035773
Apolipoprotein A	Cardiovascular	cg17404534	0.0520663	0.00875129	0.0172155
Apolipoprotein A	Cardiovascular	cg14232793	-0.0242597	0.00475769	-0.0203264
Apolipoprotein A	Cardiovascular	cg11967211	-0.0547578	0.007708	-0.0489672
Apolipoprotein A	Cardiovascular	cg26435670	0.0202647	0.00487096	0.0255644
Apolipoprotein A	Cardiovascular	cg11888571	-0.0576828	0.00887374	-0.00242575
Apolipoprotein A	Cardiovascular	cg20435097	-0.0120317	0.00243661	-5.43887e-05
Apolipoprotein A	Cardiovascular	cg09580214	-0.0315663	0.0056172	-0.0113166
Apolipoprotein A	Cardiovascular	cg07689907	0.0440982	0.00427704	0.0151792
Apolipoprotein A	Cardiovascular	cg24262691	-0.0564713	0.00626652	-0.0320709
Apolipoprotein A	Cardiovascular	cg04087571	-0.0723369	0.0101097	-0.0701457
Apolipoprotein A	Cardiovascular	cg23500132	0.0231632	0.00374899	0.00651919
Apolipoprotein A	Cardiovascular	cg13986417	-0.0222699	0.00304649	-0.0234333
Apolipoprotein A	Cardiovascular	ch.12.2515819F	-0.0585978	0.00952723	-0.0216186
Apolipoprotein A	Cardiovascular	cg21807262	0.0258024	0.00446039	0.0210374
Apolipoprotein A	Cardiovascular	cg11058576	0.0177806	0.00308036	-0.000785524
Apolipoprotein A	Cardiovascular	cg26146569	0.0207911	0.00378734	0.0212545
Apolipoprotein A	Cardiovascular	cg07047589	-0.0420497	0.00925632	-0.0264753
Apolipoprotein A	Cardiovascular	cg14158153	0.046014	0.00734358	0.022234
Apolipoprotein A	Cardiovascular	cg06330618	0.0168867	0.0033509	-0.00250726
Apolipoprotein A	Cardiovascular	cg19809575	-0.0218063	0.00415079	-0.021885
Apolipoprotein A	Cardiovascular	cg01160692	-0.0374578	0.00667037	-0.00626705
Apolipoprotein A	Cardiovascular	cg10502150	-0.0117003	0.0022085	-0.00639698
Apolipoprotein A	Cardiovascular	cg19026207	0.0412522	0.00441891	-0.00323164
Apolipoprotein A	Cardiovascular	cg03815147	-0.0280581	0.00354109	-0.00100888
Apolipoprotein A	Cardiovascular	cg02319466	0.0386721	0.0036559	0.035519
Apolipoprotein A	Cardiovascular	cg15142430	-0.0127542	0.00257532	-0.00370509
Apolipoprotein A	Cardiovascular	cg15677957	0.179856	0.035769	0.173471
Apolipoprotein A	Cardiovascular	cg21913888	0.0177005	0.00279603	0.00798615
Apolipoprotein A	Cardiovascular	cg06217245	-0.0595752	0.011442	-0.0448626
Apolipoprotein A	Cardiovascular	cg26132320	-0.0327264	0.00579677	-0.0208657
Apolipoprotein A	Cardiovascular	cg18611245	0.0336	0.00485112	-0.0158678
Apolipoprotein A	Cardiovascular	cg12491966	0.0211331	0.00388667	0.0175332
Apolipoprotein A	Cardiovascular	cg16866941	-0.0262053	0.00322399	-0.00396941
Apolipoprotein B	Cardiovascular	cg17826107	0.0155898	0.00304049	0.0134139
Apolipoprotein B	Cardiovascular	cg00908766	0.0651225	0.00872281	0.0260553
Apolipoprotein B	Cardiovascular	cg01752462	0.0526838	0.0106272	0.0563588
Apolipoprotein B	Cardiovascular	cg12435725	0.021639	0.00304169	0.0156979
Apolipoprotein B	Cardiovascular	cg15936446	-0.0401223	0.00756044	-0.0371024
Apolipoprotein B	Cardiovascular	cg09674368	-0.0361243	0.00692046	-0.0366143
Apolipoprotein B	Cardiovascular	cg06393998	-0.0969255	0.0124764	-0.0937879
Apolipoprotein B	Cardiovascular	cg19734164	-0.015798	0.00291139	-0.012622
Apolipoprotein B	Cardiovascular	cg12943317	-0.0395219	0.00315634	-0.0466467
Apolipoprotein B	Cardiovascular	cg18902440	0.028386	0.00411991	0.0204407
Apolipoprotein B	Cardiovascular	cg02359409	-0.044416	0.0058751	-0.0108635
Apolipoprotein B	Cardiovascular	cg15226275	-0.0150401	0.00264326	-0.0172185
Apolipoprotein B	Cardiovascular	cg03634777	0.132303	0.0262122	0.150814
Apolipoprotein B	Cardiovascular	cg04674755	-0.0212904	0.00431568	0.0149143
Apolipoprotein B	Cardiovascular	cg25823085	-0.0176077	0.00353166	-0.0189472
Apolipoprotein B	Cardiovascular	cg24044478	0.0225717	0.00316669	0.00773955
Apolipoprotein B	Cardiovascular	cg07950002	0.0280708	0.00549356	-0.0163989
Apolipoprotein B	Cardiovascular	cg00878953	-0.0478097	0.0117264	-0.0116929
Apolipoprotein B	Cardiovascular	cg26731008	0.0291881	0.00577101	0.0264538
Apolipoprotein B	Cardiovascular	cg09201001	0.0198535	0.00278435	0.0167954
Apolipoprotein B	Cardiovascular	cg18338293	-0.0178728	0.00330317	-0.00212675
Apolipoprotein B	Cardiovascular	cg08203715	-0.0659604	0.00736491	-0.0676614
Apolipoprotein B	Cardiovascular	cg11300147	-0.0178129	0.00364075	-0.00730655
Apolipoprotein B	Cardiovascular	cg20014596	-0.0244876	0.00376836	-0.00428899
Apolipoprotein B	Cardiovascular	cg23344935	-0.0342461	0.00608678	-0.0327815
Apolipoprotein B	Cardiovascular	cg02403541	0.0289042	0.00375952	0.012353
Apolipoprotein B	Cardiovascular	cg03785426	-0.0295177	0.00554769	-0.0187461
Apolipoprotein B	Cardiovascular	cg21484985	0.0115044	0.0018584	0.0135512
Apolipoprotein B	Cardiovascular	cg00456672	-0.0150304	0.00302505	-0.00813612
Apolipoprotein B	Cardiovascular	cg07978099	-0.0116209	0.00205411	-0.0120078
Apolipoprotein B	Cardiovascular	cg26912412	-0.0858022	0.0167718	-0.0621959
Apolipoprotein B	Cardiovascular	cg24425628	0.018673	0.00360034	0.00142674
Apolipoprotein B	Cardiovascular	cg08085267	-0.0343062	0.00450049	-0.0104957
Apolipoprotein B	Cardiovascular	cg02836325	0.0193355	0.00386105	0.0321902
Apolipoprotein B	Cardiovascular	cg04570735	0.0223966	0.00391225	0.0134313
Apolipoprotein B	Cardiovascular	cg04798919	-0.0247694	0.00449538	0.037661
Apolipoprotein B	Cardiovascular	cg01656853	0.0627018	0.00664837	0.0139528
Apolipoprotein B	Cardiovascular	cg08601574	0.0160426	0.00297585	0.00848058
Apolipoprotein B	Cardiovascular	cg20630943	-0.0494849	0.00947521	-0.0302058
Aspartate aminotransferase (AST)	Hepatic	cg08854313	0.0181284	0.00324369	0.00124448
Aspartate aminotransferase (AST)	Hepatic	cg04602081	0.0705253	0.00590654	0.034677
Aspartate aminotransferase (AST)	Hepatic	cg01557411	0.0194051	0.00270156	0.00805429
Aspartate aminotransferase (AST)	Hepatic	cg16907488	0.0345074	0.00705069	0.0223113
Aspartate aminotransferase (AST)	Hepatic	cg01019262	0.0423561	0.00917984	0.0171083
Aspartate aminotransferase (AST)	Hepatic	cg07794409	0.0238779	0.00467691	0.0277767
Aspartate aminotransferase (AST)	Hepatic	cg06059345	0.0890667	0.0181917	0.0165438
Aspartate aminotransferase (AST)	Hepatic	cg11348583	0.0110441	0.00214827	0.0131785
Aspartate aminotransferase (AST)	Hepatic	cg12089249	0.041118	0.00483115	0.0361996
Aspartate aminotransferase (AST)	Hepatic	cg19000631	-0.0322835	0.00611733	-0.0228292
Aspartate aminotransferase (AST)	Hepatic	cg26110898	0.0509059	0.00742291	0.0357183
Aspartate aminotransferase (AST)	Hepatic	cg20378687	-0.0244267	0.00364047	-0.0213127
Aspartate aminotransferase (AST)	Hepatic	cg12011299	-0.0105102	0.00210079	-0.00343353
Aspartate aminotransferase (AST)	Hepatic	cg10178827	0.0443499	0.00897319	0.020069
Aspartate aminotransferase (AST)	Hepatic	cg12192566	-0.0226277	0.004256	-0.00988664
Aspartate aminotransferase (AST)	Hepatic	cg05624954	0.0268798	0.00558082	0.0281621
Aspartate aminotransferase (AST)	Hepatic	cg21138542	0.0187462	0.00455989	0.0385141
Aspartate aminotransferase (AST)	Hepatic	cg08973950	-0.0283896	0.00518633	-0.0118834
Aspartate aminotransferase (AST)	Hepatic	cg00323915	0.0162116	0.00330454	0.00794712
Aspartate aminotransferase (AST)	Hepatic	cg13126121	0.0494648	0.00613109	0.052277
Aspartate aminotransferase (AST)	Hepatic	cg02996583	-0.0389979	0.00447758	-0.0276344
Aspartate aminotransferase (AST)	Hepatic	cg13428213	-0.0273164	0.00518906	-0.00830683
Aspartate aminotransferase (AST)	Hepatic	cg14271713	0.0654067	0.00814724	0.0297967
Aspartate aminotransferase (AST)	Hepatic	cg19109608	0.0281483	0.00512372	0.0267614
Aspartate aminotransferase (AST)	Hepatic	cg17075019	-0.0209222	0.00296976	-0.0192066
Aspartate aminotransferase (AST)	Hepatic	cg11888571	0.115255	0.0150604	0.0414551
Aspartate aminotransferase (AST)	Hepatic	cg15017982	0.0305336	0.00586097	0.0292902
Aspartate aminotransferase (AST)	Hepatic	cg02079413	0.022768	0.0037877	0.0197719
Aspartate aminotransferase (AST)	Hepatic	cg18512352	0.0235099	0.00483809	0.00650609
Aspartate aminotransferase (AST)	Hepatic	cg10831212	-0.0496359	0.00924076	0.0102396
Aspartate aminotransferase (AST)	Hepatic	cg25473794	0.0361663	0.00433956	0.0260772
Aspartate aminotransferase (AST)	Hepatic	cg14371590	-0.0598256	0.00758891	-0.0121942
Aspartate aminotransferase (AST)	Hepatic	cg22375663	0.0128855	0.00268931	0.00570415
Aspartate aminotransferase (AST)	Hepatic	cg02505015	-0.0505914	0.00780915	-0.0319362
Aspartate aminotransferase (AST)	Hepatic	cg15889061	-0.0185702	0.00337373	-0.0166199
Aspartate aminotransferase (AST)	Hepatic	cg23925650	-0.0218471	0.00420629	-0.0186905
Aspartate aminotransferase (AST)	Hepatic	cg27435867	0.011184	0.00202497	0.00715799
Aspartate aminotransferase (AST)	Hepatic	cg00625331	-0.0238956	0.00397619	-0.0163946
Aspartate aminotransferase (AST)	Hepatic	cg16660091	-0.0545539	0.00997952	-0.03673
Aspartate aminotransferase (AST)	Hepatic	cg08284993	-0.039179	0.0065525	-0.0375927
Aspartate aminotransferase (AST)	Hepatic	cg21745320	-0.0309746	0.00615044	-0.00544341
Aspartate aminotransferase (AST)	Hepatic	cg27059698	0.0294639	0.00569627	0.0382814
Aspartate aminotransferase (AST)	Hepatic	cg12609785	-0.0168638	0.00328301	-0.00323399
Aspartate aminotransferase (AST)	Hepatic	cg11122009	0.0338387	0.00745248	0.0280075
Aspartate aminotransferase (AST)	Hepatic	cg05906777	-0.0242213	0.00449049	0.00614065
Aspartate aminotransferase (AST)	Hepatic	cg02836325	0.0372946	0.00527248	0.0692184
Aspartate aminotransferase (AST)	Hepatic	cg02751453	-0.0174423	0.00352898	-0.0186978
Aspartate aminotransferase (AST)	Hepatic	cg18515510	0.0425863	0.00635405	0.0444672
Aspartate aminotransferase (AST)	Hepatic	cg11773468	-0.0330153	0.00702451	-0.0486326
Aspartate aminotransferase (AST)	Hepatic	cg07148914	0.0368127	0.00887115	-0.0266644
Asthma	Inflammation	cg17806162	0.0143551	0.00226858	0.00736747
Asthma	Inflammation	cg04995521	-0.0760596	0.0124837	-0.0359481
Asthma	Inflammation	cg15654264	-0.0255025	0.00513176	-0.0144227
Asthma	Inflammation	cg09070378	-0.0313362	0.00482188	-0.0156825
Asthma	Inflammation	cg19704902	-0.0241636	0.00339497	-0.0265643
Asthma	Inflammation	cg20060108	-0.0457645	0.00826236	-0.0251584
Asthma	Inflammation	cg19448816	-0.0122172	0.00242761	-0.00878914
Asthma	Inflammation	cg09729012	0.0300522	0.00501295	0.0347619
Asthma	Inflammation	cg08044714	0.0142621	0.00261664	0.0167147
Asthma	Inflammation	cg06935464	-0.051635	0.00419635	-0.0313967
Asthma	Inflammation	cg07392085	0.0271496	0.00526006	0.00332468
Asthma	Inflammation	cg11105358	-0.0117182	0.00240805	-0.0166776
Asthma	Inflammation	cg24631579	-0.0775937	0.0140232	-0.0557824
Asthma	Inflammation	cg09757525	-0.0615032	0.00632556	-0.0587416
Asthma	Inflammation	cg18685455	-0.0168334	0.00268553	0.000335905
Asthma	Inflammation	cg04103532	0.0197568	0.00358581	0.0250409
Asthma	Inflammation	cg01883759	0.0278907	0.00334414	0.0269223
Asthma	Inflammation	cg15741354	-0.00851266	0.00173586	-0.00635159
Asthma	Inflammation	cg13512951	-0.0108113	0.00205875	-0.0127599
Asthma	Inflammation	cg23220533	-0.053553	0.00736835	-0.0237235
Asthma	Inflammation	cg17647271	0.0314794	0.00620725	0.0338958
Asthma	Inflammation	cg11344533	-0.0162952	0.00280673	-0.0103948
Asthma	Inflammation	cg02419362	-0.0156066	0.00301525	-0.00674955
Asthma	Inflammation	cg15426006	0.0166021	0.00298932	0.020181
Asthma	Inflammation	cg24032190	0.0681447	0.0110774	0.0610878
Asthma	Inflammation	cg04616529	0.0457872	0.00890373	0.0136439
Asthma	Inflammation	cg04887172	0.0379876	0.00777087	0.0444067
Asthma	Inflammation	cg13554773	0.0300163	0.00543103	0.0218609
Asthma	Inflammation	cg19975759	-0.0185127	0.00351953	-0.0145659
Asthma	Inflammation	cg02611770	0.0194626	0.00376383	0.0135448
Asthma	Inflammation	cg16681516	-0.0179287	0.00339619	-0.0160096
Asthma	Inflammation	cg14977069	-0.0272869	0.00429101	-0.0589589
Baldness	Hormonal	cg07388700	-0.0406429	0.00748553	-0.0254404
Baldness	Hormonal	cg04085713	0.0666593	0.0125108	0.0500152
Baldness	Hormonal	cg00944433	0.0140603	0.00269306	0.00169905
Baldness	Hormonal	cg00667647	0.137537	0.0191185	0.119452
Baldness	Hormonal	cg08202226	0.0280008	0.00495489	-0.0224025
Baldness	Hormonal	cg22809683	0.0172438	0.00327924	-0.0103781
Baldness	Hormonal	cg03732545	0.0372961	0.00728109	0.0245651
Baldness	Hormonal	cg26034934	0.0489437	0.00806948	0.0256309
Baldness	Hormonal	cg21555271	-0.0272754	0.00298461	-0.0409792
Baldness	Hormonal	cg03727500	-0.033253	0.00634955	-0.0275089
Baldness	Hormonal	cg02247160	-0.0617211	0.0080892	-0.0399294
Baldness	Hormonal	cg07038400	-0.0375711	0.0067746	-0.0137965
Baldness	Hormonal	cg20229609	-0.0799959	0.0109208	-0.106538
Baldness	Hormonal	cg23331238	0.0450741	0.0085713	0.0238797
Baldness	Hormonal	cg05247391	0.0304731	0.00596417	0.0232428
Baldness	Hormonal	cg14500300	0.0260956	0.00499683	0.0157327
Baldness	Hormonal	cg14184866	-0.0241658	0.00470002	-0.0264036
Baldness	Hormonal	cg02068689	-0.0373802	0.00700474	-0.0284489
Baldness	Hormonal	cg05991820	-0.0152419	0.00252912	-0.00924362
Baldness	Hormonal	cg26513988	0.030631	0.00566949	0.0207845
Baldness	Hormonal	cg17075019	-0.0293211	0.00469262	-0.0159971
Baldness	Hormonal	cg20435097	0.0470448	0.00619636	0.089969
Baldness	Hormonal	cg03994942	0.0446469	0.00804151	0.0564295
Baldness	Hormonal	cg19610905	0.0241886	0.00265373	0.0141095
Baldness	Hormonal	cg06152945	-0.106821	0.0163484	-0.112648
Baldness	Hormonal	cg20014596	-0.0571214	0.00614689	-0.0223533
Baldness	Hormonal	cg12385849	0.041003	0.00743569	0.035284
Baldness	Hormonal	cg09347959	-0.0298623	0.00403732	-0.0367725
Baldness	Hormonal	cg25607643	-0.0400973	0.00674258	-0.0290394
Baldness	Hormonal	cg10434728	-0.0417173	0.00562341	-0.00966976
Baldness	Hormonal	cg09674170	-0.0386675	0.00752044	-0.000685147
Baldness	Hormonal	cg09869502	0.0558681	0.00863671	0.0184487
Baldness	Hormonal	cg21745320	-0.0732517	0.0106297	-0.0328985
Baldness	Hormonal	cg26408224	-0.0104631	0.00190776	-0.00998256
Baldness	Hormonal	cg09537434	-0.0367186	0.0055049	-0.0212517
Baldness	Hormonal	cg17716663	0.0266236	0.00533542	0.019162
Baldness	Hormonal	cg18785833	-0.0475424	0.00733162	-0.0227731
Baldness	Hormonal	cg02339083	-0.0433479	0.00576232	-0.0229956
Total bilirubin	Hepatic	cg09367891	-0.0262667	0.0037346	-0.00479155
Total bilirubin	Hepatic	cg03920003	0.00707635	0.00227645	0.00487282
Total bilirubin	Hepatic	cg00706302	0.0376023	0.00733325	0.0190371
Total bilirubin	Hepatic	cg02847897	0.0506967	0.0094501	0.0350121
Total bilirubin	Hepatic	cg20512303	0.0303871	0.00461103	0.00235663
Total bilirubin	Hepatic	cg22627029	0.0185099	0.00318995	0.0152598
Total bilirubin	Hepatic	cg23093754	0.017551	0.00299189	0.00862017
Total bilirubin	Hepatic	cg09913449	0.0127989	0.00176104	0.00160021
Total bilirubin	Hepatic	cg15626112	0.0371891	0.00682892	0.0290864
Total bilirubin	Hepatic	cg14271713	0.0314483	0.00603152	0.0168404
Total bilirubin	Hepatic	cg20130789	-0.0410059	0.00660417	-0.0241344
Total bilirubin	Hepatic	cg01631684	0.100784	0.00796225	0.124931
Total bilirubin	Hepatic	cg11888571	0.0352692	0.00620595	0.028633
Total bilirubin	Hepatic	cg11619602	-0.0286454	0.00326292	-0.0203702
Total bilirubin	Hepatic	cg19610905	0.0174167	0.00249441	0.0102024
Total bilirubin	Hepatic	cg13641591	0.0518075	0.00797854	-0.0204146
Total bilirubin	Hepatic	cg11344533	0.0147415	0.00299361	0.0198978
Total bilirubin	Hepatic	cg06007201	-0.0449317	0.00798091	-0.037019
Total bilirubin	Hepatic	cg14263884	-0.0194255	0.00471585	-0.0107638
Total bilirubin	Hepatic	cg04006303	0.0337074	0.00576654	-0.00568787
Total bilirubin	Hepatic	cg10146402	0.0246447	0.00479563	0.00807593
Total bilirubin	Hepatic	cg04660111	0.0332627	0.0104678	0.017733
Bone mineral density (BMD)	Musculoskeletal	cg00120948	0.0552825	0.00698574	0.0112493
Bone mineral density (BMD)	Musculoskeletal	cg01832549	0.0761795	0.0143998	0.125067
Bone mineral density (BMD)	Musculoskeletal	cg17077180	0.0170076	0.00261838	0.00814504
Bone mineral density (BMD)	Musculoskeletal	cg24765360	-0.0889742	0.0118547	-0.0746114
Bone mineral density (BMD)	Musculoskeletal	cg03190769	0.0257192	0.00487188	0.0258183
Bone mineral density (BMD)	Musculoskeletal	cg00187933	-0.148904	0.0238859	-0.104155
Bone mineral density (BMD)	Musculoskeletal	cg11143953	0.0199249	0.00341858	0.0219116
Bone mineral density (BMD)	Musculoskeletal	cg17813310	-0.0489159	0.0095834	-0.0484925
Bone mineral density (BMD)	Musculoskeletal	cg17491456	0.0673954	0.0101073	0.0332928
Bone mineral density (BMD)	Musculoskeletal	cg00126995	-0.0366243	0.0062853	-0.0206258
Bone mineral density (BMD)	Musculoskeletal	cg14091372	-0.05292	0.00702063	-0.0274317
Bone mineral density (BMD)	Musculoskeletal	cg02014281	0.0590399	0.0105809	0.03279
Bone mineral density (BMD)	Musculoskeletal	cg11397957	-0.0359878	0.00689412	-0.029053
Bone mineral density (BMD)	Musculoskeletal	cg05631625	-0.0494106	0.00883614	-0.0278895
Bone mineral density (BMD)	Musculoskeletal	cg03778669	-0.0429844	0.0150074	-0.0729727
Bone mineral density (BMD)	Musculoskeletal	cg22157087	0.0504419	0.00808814	0.0443763
Bone mineral density (BMD)	Musculoskeletal	cg02723617	0.0273407	0.00462622	0.0247293
Bone mineral density (BMD)	Musculoskeletal	cg02520399	0.136061	0.0130289	0.0446511
Bone mineral density (BMD)	Musculoskeletal	cg01558037	0.137114	0.010622	0.0909928
Bone mineral density (BMD)	Musculoskeletal	cg05247391	0.0502271	0.00873142	0.0157004
Bone mineral density (BMD)	Musculoskeletal	cg14271713	0.0353055	0.00644332	0.0103665
Bone mineral density (BMD)	Musculoskeletal	cg15729649	-0.0440217	0.00601625	-0.0305148
Bone mineral density (BMD)	Musculoskeletal	cg12069540	-0.0424121	0.00824395	0.00229441
Bone mineral density (BMD)	Musculoskeletal	cg20925954	0.030656	0.00611451	0.0342609
Bone mineral density (BMD)	Musculoskeletal	cg22251148	-0.0799571	0.0109153	-0.0714301
Bone mineral density (BMD)	Musculoskeletal	cg18570331	0.0740925	0.00992796	0.0155289
Bone mineral density (BMD)	Musculoskeletal	cg16535667	0.0450185	0.00576347	0.00205437
Bone mineral density (BMD)	Musculoskeletal	cg21844144	-0.0426895	0.00506563	-0.0495564
Bone mineral density (BMD)	Musculoskeletal	cg04055981	-0.0806264	0.0127363	-0.0705459
Bone mineral density (BMD)	Musculoskeletal	cg15580052	0.032387	0.00633322	0.0341642
Bone mineral density (BMD)	Musculoskeletal	cg25048751	0.0368433	0.00745542	0.0231168
Bone mineral density (BMD)	Musculoskeletal	cg23307798	0.067229	0.0103444	-0.00188069
Bone mineral density (BMD)	Musculoskeletal	cg09222367	-0.0383569	0.00608444	-0.0159548
Bone mineral density (BMD)	Musculoskeletal	cg03471593	-0.0142335	0.00273485	-0.0060581
Bone mineral density (BMD)	Musculoskeletal	cg23180978	0.0528778	0.00919589	0.0636468
Bone mineral density (BMD)	Musculoskeletal	cg15816464	0.0975606	0.00993523	0.0710688
Bone mineral density (BMD)	Musculoskeletal	cg26930078	0.0661478	0.0108442	0.0912781
Bone mineral density (BMD)	Musculoskeletal	cg26517584	-0.0452133	0.00447337	-0.0417715
Bone mineral density (BMD)	Musculoskeletal	cg03563238	-0.0578204	0.00673372	-0.0509928
Bone mineral density (BMD)	Musculoskeletal	cg06457011	0.0566292	0.00736206	0.0479816
Bone mineral density (BMD)	Musculoskeletal	cg15103426	-0.0797146	0.0126531	-0.0322468
Bone mineral density (BMD)	Musculoskeletal	cg00071137	-0.0348417	0.00696343	-0.0441763
Body mass index (BMI)	Adiposity	cg18854424	0.0173739	0.00331107	-0.00593246
Body mass index (BMI)	Adiposity	cg10026317	0.0316095	0.00527762	0.0115847
Body mass index (BMI)	Adiposity	cg08491437	0.0738973	0.0144072	0.0712804
Body mass index (BMI)	Adiposity	cg17826107	-0.0162382	0.00333262	-0.0220897
Body mass index (BMI)	Adiposity	cg27509823	-0.0154329	0.00285383	0.0221358
Body mass index (BMI)	Adiposity	cg26915799	-0.0439225	0.0069409	-0.0324065
Body mass index (BMI)	Adiposity	cg15423357	0.0300514	0.00368103	0.0197391
Body mass index (BMI)	Adiposity	cg10356210	-0.03174	0.00478851	-0.0150022
Body mass index (BMI)	Adiposity	cg22107710	0.0382745	0.00646648	0.0272278
Body mass index (BMI)	Adiposity	cg06320277	0.0160022	0.003219	0.0252131
Body mass index (BMI)	Adiposity	cg00340052	-0.0295376	0.00465088	-0.02715
Body mass index (BMI)	Adiposity	cg12213930	-0.0729854	0.0105771	-0.0721222
Body mass index (BMI)	Adiposity	cg07038400	-0.0259927	0.00511642	-0.0016584
Body mass index (BMI)	Adiposity	cg00760338	0.0340654	0.006203	0.0171416
Body mass index (BMI)	Adiposity	cg08968034	0.0326752	0.00666651	-0.00627323
Body mass index (BMI)	Adiposity	cg09002922	-0.0444302	0.00729092	-0.0354238
Body mass index (BMI)	Adiposity	cg10680621	0.0134367	0.00234313	0.0169757
Body mass index (BMI)	Adiposity	cg23188704	0.0259605	0.00504632	0.0286589
Body mass index (BMI)	Adiposity	cg07306190	-0.0337406	0.00722468	-0.010851
Body mass index (BMI)	Adiposity	cg10911889	0.0232992	0.00454022	0.0194592
Body mass index (BMI)	Adiposity	cg12989544	0.015096	0.00307793	0.0141276
Body mass index (BMI)	Adiposity	cg03656020	-0.0163875	0.00326902	-0.0179294
Body mass index (BMI)	Adiposity	cg18303581	0.0626651	0.00743661	0.0112889
Body mass index (BMI)	Adiposity	cg04897713	0.0282357	0.00533473	0.00878652
Body mass index (BMI)	Adiposity	cg12682382	0.0107029	0.00186483	0.00722678
Body mass index (BMI)	Adiposity	cg00750430	0.0171525	0.00307481	0.00829698
Body mass index (BMI)	Adiposity	cg19205023	-0.0447051	0.00856074	-0.0433741
Body mass index (BMI)	Adiposity	cg19303748	0.0427362	0.00603132	0.0211979
Body mass index (BMI)	Adiposity	cg13286116	-0.0116671	0.00179241	-0.0061532
Body mass index (BMI)	Adiposity	cg10635145	0.0453682	0.00966349	0.0557629
Body mass index (BMI)	Adiposity	cg20135002	-0.0314452	0.00322725	-0.00159489
Body mass index (BMI)	Adiposity	cg17551192	0.049789	0.00786494	0.0168352
Body mass index (BMI)	Adiposity	cg09458566	0.0191002	0.00382108	0.0136329
Body mass index (BMI)	Adiposity	cg26684673	0.0179383	0.00301853	0.01623
Body mass index (BMI)	Adiposity	cg08069931	0.0488215	0.00855626	0.0415573
Body mass index (BMI)	Adiposity	cg22375663	0.0135695	0.0025259	0.00667875
Body mass index (BMI)	Adiposity	cg19512961	-0.0142855	0.00322031	-0.00930074
Body mass index (BMI)	Adiposity	cg00827893	0.0274297	0.00485866	0.00680802
Body mass index (BMI)	Adiposity	cg15979035	-0.0763034	0.00999487	-0.0442735
Body mass index (BMI)	Adiposity	cg01181105	0.0253712	0.00450148	0.0112977
Body mass index (BMI)	Adiposity	cg06584237	-0.0354884	0.0072071	-0.0187065
Body mass index (BMI)	Adiposity	cg24579218	0.0157129	0.00269916	0.0161147
Body mass index (BMI)	Adiposity	cg15491461	-0.0250799	0.00435921	-0.0321902
Body mass index (BMI)	Adiposity	cg16758037	-0.0551167	0.00957399	-0.0437223
Body mass index (BMI)	Adiposity	cg04756594	-0.0152395	0.00264784	-0.00925796
Body mass index (BMI)	Adiposity	cg06941159	0.0236445	0.00285493	0.00769886
Body mass index (BMI)	Adiposity	cg11413133	0.0168709	0.00236348	0.0176594
Body mass index (BMI)	Adiposity	cg00260201	-0.0449401	0.00631525	-0.0365702
Body mass index (BMI)	Adiposity	cg09029085	-0.0221775	0.00389196	-0.0151297
Body mass index (BMI)	Adiposity	cg11439004	0.0297343	0.00482049	0.030106
Body mass index (BMI)	Adiposity	cg10935138	0.0215084	0.00574291	0.00896159
Body mass index (BMI)	Adiposity	cg14672496	-0.017858	0.00282755	-0.00564317
Body mass index (BMI)	Adiposity	cg26880735	-0.0286325	0.00534549	-0.023513
Body mass index (BMI)	Adiposity	cg18335931	0.0490776	0.00876661	0.0103743
Body mass index (BMI)	Adiposity	cg16082401	0.0393952	0.00726158	0.043094
Body mass index (BMI)	Adiposity	cg08826281	-0.0137711	0.00250582	-0.0104885
Body mass index (BMI)	Adiposity	cg05630016	-0.0307069	0.00641699	-0.0154959
Body mass index (BMI)	Adiposity	cg12237948	0.0144472	0.0028946	0.0187835
Basal metabolic rate (BMR)	Adiposity	cg12809925	0.0276964	0.00477361	0.0392374
Basal metabolic rate (BMR)	Adiposity	cg08854313	-0.0270261	0.00318914	-0.0281833
Basal metabolic rate (BMR)	Adiposity	cg18238908	-0.0348979	0.00559354	-0.0336469
Basal metabolic rate (BMR)	Adiposity	cg24686825	-0.0174395	0.0027469	0.000781333
Basal metabolic rate (BMR)	Adiposity	cg09847153	-0.0125935	0.00208146	-0.00629291
Basal metabolic rate (BMR)	Adiposity	cg08491437	0.114673	0.0136038	0.115097
Basal metabolic rate (BMR)	Adiposity	cg15495124	0.0423985	0.007314	0.0307891
Basal metabolic rate (BMR)	Adiposity	cg16773028	-0.0376878	0.00742104	-0.0416368
Basal metabolic rate (BMR)	Adiposity	cg16256492	0.088789	0.0174413	0.0594897
Basal metabolic rate (BMR)	Adiposity	cg06124660	-0.0246378	0.00487624	-0.0196019
Basal metabolic rate (BMR)	Adiposity	ch.1.3577855R	-0.0247559	0.00430464	-0.0106906
Basal metabolic rate (BMR)	Adiposity	cg01455178	-0.0326058	0.00387556	-0.0123436
Basal metabolic rate (BMR)	Adiposity	cg03511754	-0.0323113	0.00464132	-0.0268257
Basal metabolic rate (BMR)	Adiposity	cg06142740	0.0328251	0.00591325	0.0103381
Basal metabolic rate (BMR)	Adiposity	cg04741211	0.0228939	0.00496893	0.0234174
Basal metabolic rate (BMR)	Adiposity	cg06001734	0.0452837	0.00801973	0.0436085
Basal metabolic rate (BMR)	Adiposity	cg20530843	0.0400421	0.00707618	0.0257927
Basal metabolic rate (BMR)	Adiposity	cg19520763	0.0384262	0.00577371	0.0227114
Basal metabolic rate (BMR)	Adiposity	cg01005582	-0.0266801	0.00383168	-0.0215763
Basal metabolic rate (BMR)	Adiposity	cg13341536	0.0386036	0.00650264	0.0324193
Basal metabolic rate (BMR)	Adiposity	cg06573459	-0.0462425	0.00941098	-0.0314162
Basal metabolic rate (BMR)	Adiposity	cg19401111	0.0415199	0.00734498	0.0390806
Basal metabolic rate (BMR)	Adiposity	cg17812751	-0.0215651	0.00415286	-0.0159809
Basal metabolic rate (BMR)	Adiposity	cg19748678	0.0210946	0.00328603	-0.0109259
Basal metabolic rate (BMR)	Adiposity	cg11430075	-0.0173183	0.00321978	-0.0174753
Basal metabolic rate (BMR)	Adiposity	cg11706163	0.0268826	0.00490128	0.0129824
Basal metabolic rate (BMR)	Adiposity	cg13986272	0.0155045	0.00218542	0.0133495
Basal metabolic rate (BMR)	Adiposity	cg12622597	-0.058296	0.0103938	-0.0435705
Basal metabolic rate (BMR)	Adiposity	cg10680621	0.0178355	0.00327189	0.0109545
Basal metabolic rate (BMR)	Adiposity	cg22976331	0.0354426	0.00699382	0.0343091
Basal metabolic rate (BMR)	Adiposity	cg17951878	-0.0586223	0.00801382	-0.042953
Basal metabolic rate (BMR)	Adiposity	cg06178073	-0.0314849	0.00445596	0.0120807
Basal metabolic rate (BMR)	Adiposity	cg20229609	0.0430657	0.00425019	0.0468061
Basal metabolic rate (BMR)	Adiposity	cg11461298	-0.0391163	0.00562517	-0.0394466
Basal metabolic rate (BMR)	Adiposity	cg00947599	0.0337812	0.00239412	0.0263494
Basal metabolic rate (BMR)	Adiposity	cg05832853	-0.032669	0.00632391	-0.0202772
Basal metabolic rate (BMR)	Adiposity	cg01299997	-0.0198481	0.00398053	-0.0244658
Basal metabolic rate (BMR)	Adiposity	cg24576940	0.0821429	0.0125246	0.0137038
Basal metabolic rate (BMR)	Adiposity	cg02520399	0.0409527	0.00816297	0.0195439
Basal metabolic rate (BMR)	Adiposity	cg01558037	0.0439071	0.00810321	0.0111393
Basal metabolic rate (BMR)	Adiposity	cg27039118	0.0365364	0.00561003	0.0272404
Basal metabolic rate (BMR)	Adiposity	cg16150821	0.0607067	0.010008	0.0152014
Basal metabolic rate (BMR)	Adiposity	cg13495235	-0.0290197	0.00589428	-0.0161351
Basal metabolic rate (BMR)	Adiposity	cg13959031	0.0259021	0.00487497	0.023649
Basal metabolic rate (BMR)	Adiposity	cg23657179	0.0438493	0.00690413	0.0238861
Basal metabolic rate (BMR)	Adiposity	cg09469691	-0.0311162	0.00837429	-0.0205494
Basal metabolic rate (BMR)	Adiposity	cg04662943	-0.0312322	0.00415398	-0.0191435
Basal metabolic rate (BMR)	Adiposity	cg10116432	-0.0512321	0.00772302	0.00567834
Basal metabolic rate (BMR)	Adiposity	cg00750430	0.0158439	0.00283194	0.00780627
Basal metabolic rate (BMR)	Adiposity	cg19863426	0.026922	0.00499143	0.000821158
Basal metabolic rate (BMR)	Adiposity	cg19303748	0.0359398	0.00659783	0.0179145
Basal metabolic rate (BMR)	Adiposity	cg27331871	0.0399486	0.00779649	0.025021
Basal metabolic rate (BMR)	Adiposity	cg08069931	0.0360486	0.00726591	0.030855
Basal metabolic rate (BMR)	Adiposity	cg13575925	0.0164889	0.00347894	0.0102063
Basal metabolic rate (BMR)	Adiposity	cg24279017	-0.0270039	0.00534887	-0.0283799
Basal metabolic rate (BMR)	Adiposity	cg13071569	-0.0302071	0.00548275	-0.0211458
Basal metabolic rate (BMR)	Adiposity	cg08884029	-0.0148309	0.00319302	-0.00883395
Basal metabolic rate (BMR)	Adiposity	cg17765387	0.0119136	0.00281672	0.00858941
Basal metabolic rate (BMR)	Adiposity	cg15883094	0.0265904	0.00424208	-0.00191655
Basal metabolic rate (BMR)	Adiposity	cg21288729	-0.0205739	0.00366161	-0.0288671
Basal metabolic rate (BMR)	Adiposity	cg00851532	0.0259033	0.00483342	0.0174247
Basal metabolic rate (BMR)	Adiposity	cg16602316	-0.0359532	0.00681123	-0.0211008
Basal metabolic rate (BMR)	Adiposity	cg23307798	0.0371052	0.00658853	0.0145281
Basal metabolic rate (BMR)	Adiposity	cg01770755	0.0424282	0.0064059	0.0263648
Basal metabolic rate (BMR)	Adiposity	cg12392104	0.0411235	0.00687724	0.0214356
Basal metabolic rate (BMR)	Adiposity	cg19294311	0.0278691	0.00470298	0.00806984
Basal metabolic rate (BMR)	Adiposity	cg27144592	0.015854	0.00257025	0.0244327
Basal metabolic rate (BMR)	Adiposity	cg05590451	0.0352783	0.00713761	0.0402721
Basal metabolic rate (BMR)	Adiposity	cg02428538	0.0302855	0.00560853	0.0182023
Basal metabolic rate (BMR)	Adiposity	cg06941159	0.0187337	0.00352308	0.010637
Basal metabolic rate (BMR)	Adiposity	cg02220965	-0.0236103	0.00421883	0.00249017
Basal metabolic rate (BMR)	Adiposity	cg06940127	0.0196799	0.00356788	0.00983204
Basal metabolic rate (BMR)	Adiposity	cg16308533	0.0154152	0.00394605	0.00459133
Basal metabolic rate (BMR)	Adiposity	cg04006303	0.057106	0.0101983	-0.00294437
Basal metabolic rate (BMR)	Adiposity	cg08758996	0.028509	0.00470977	0.00490377
Basal metabolic rate (BMR)	Adiposity	cg23834688	0.0264396	0.00433126	0.00719127
Basal metabolic rate (BMR)	Adiposity	cg26543333	-0.0119475	0.0023249	-0.0135391
Basal metabolic rate (BMR)	Adiposity	cg04571196	0.0335112	0.00633719	0.0274771
Basal metabolic rate (BMR)	Adiposity	cg17848348	0.0202135	0.00409023	0.0133835
Basal metabolic rate (BMR)	Adiposity	cg00501711	0.0210391	0.00347779	0.0178052
Basal metabolic rate (BMR)	Adiposity	cg17527673	0.043832	0.00844325	0.044507
Basal metabolic rate (BMR)	Adiposity	cg00539347	-0.0268803	0.00477015	-0.0223139
Calcium	Cardiovascular	cg22433276	-0.0166568	0.00340244	-0.0260697
Calcium	Cardiovascular	cg07708622	0.0427366	0.00791052	-0.0286748
Calcium	Cardiovascular	cg07820742	-0.0426469	0.00649636	-0.00197329
Calcium	Cardiovascular	cg03128534	0.0303481	0.0053846	0.0287803
Calcium	Cardiovascular	cg00577578	-0.0264335	0.00445963	-0.00636119
Calcium	Cardiovascular	cg17717169	0.0263729	0.00549713	0.0113091
Calcium	Cardiovascular	cg04845466	0.0205366	0.00551956	0.000875069
Calcium	Cardiovascular	cg25195673	-0.0305736	0.0047684	0.00109813
Calcium	Cardiovascular	cg18369288	0.0410977	0.00513079	0.00902179
Calcium	Cardiovascular	cg18869127	-0.0304298	0.00561145	-0.00907515
Calcium	Cardiovascular	cg21470541	-0.0182462	0.0031818	0.00130026
Calcium	Cardiovascular	cg02901644	0.13672	0.0258004	0.0913511
Calcium	Cardiovascular	cg08645257	-0.0291691	0.00498152	-0.00792577
Calcium	Cardiovascular	cg18094261	0.0281596	0.00587764	0.00506629
Calcium	Cardiovascular	cg07038400	-0.0342862	0.00621025	-0.00028352
Calcium	Cardiovascular	cg09401099	-0.0454087	0.00731953	-0.0253871
Calcium	Cardiovascular	cg09774931	0.0156088	0.00290099	0.0149395
Calcium	Cardiovascular	cg06430061	0.0278891	0.00590201	-0.0023135
Calcium	Cardiovascular	cg26893134	-0.0190588	0.00357346	-0.023844
Calcium	Cardiovascular	cg11987759	0.0190705	0.00251162	0.0110072
Calcium	Cardiovascular	cg23024343	0.01109	0.00214442	0.000282509
Calcium	Cardiovascular	cg19021188	-0.0418999	0.00778804	-0.0289346
Calcium	Cardiovascular	cg04892187	0.0192537	0.00327803	0.0106399
Calcium	Cardiovascular	cg03330490	-0.029771	0.0047675	-0.0114257
Calcium	Cardiovascular	cg13059136	0.034771	0.00500059	0.024757
Calcium	Cardiovascular	cg08203715	0.0639904	0.0086342	0.0643138
Calcium	Cardiovascular	cg10767920	-0.0276529	0.00426585	-0.0201516
Calcium	Cardiovascular	cg04193484	-0.0420066	0.00670387	-0.0679865
Calcium	Cardiovascular	cg18906360	0.042658	0.00756879	0.0108772
Calcium	Cardiovascular	cg12131419	-0.0196837	0.00400795	-0.0244291
Calcium	Cardiovascular	cg06475006	-0.027618	0.00510225	-0.0142736
Calcium	Cardiovascular	cg01160692	-0.0494212	0.00759584	-0.0293292
Calcium	Cardiovascular	cg19447962	0.0517375	0.0082269	-0.00916219
Calcium	Cardiovascular	cg12882572	-0.0141781	0.00288879	-0.00568995
Calcium	Cardiovascular	cg15467577	0.0527386	0.00769134	0.0501217
Calcium	Cardiovascular	cg21913888	-0.0204926	0.00390148	0.0120323
Calcium	Cardiovascular	cg16756527	-0.0228231	0.00331955	-0.0245139
Coronary artery diseases	Cardiovascular	cg22827524	0.0432512	0.0103372	0.0177158
Coronary artery diseases	Cardiovascular	cg17127132	0.0399961	0.00645107	0.0239197
Coronary artery diseases	Cardiovascular	cg03951877	0.0332249	0.00626482	0.0415255
Coronary artery diseases	Cardiovascular	cg09816788	0.0935124	0.0135478	0.0924432
Coronary artery diseases	Cardiovascular	cg20592345	0.0564056	0.0103532	-0.0233006
Coronary artery diseases	Cardiovascular	cg24147428	0.01818	0.00372677	0.012213
Coronary artery diseases	Cardiovascular	cg24032190	-0.0376844	0.00721694	-0.0348384
Coronary artery diseases	Cardiovascular	cg21189939	0.0344323	0.00673299	0.0358436
Coronary artery diseases	Cardiovascular	cg03381704	0.0357305	0.00725662	0.0387369
Covid-19, hospitalized vs population	Inflammation	cg12931860	-0.167295	0.0225283	-0.0881211
Covid-19, hospitalized vs population	Inflammation	cg07241568	0.0611936	0.00692579	0.0373957
Covid-19, hospitalized vs population	Inflammation	cg00090265	0.0436308	0.00917064	0.0334992
Covid-19, hospitalized vs population	Inflammation	cg08670715	-0.0575426	0.00899302	-0.0127338
Covid-19, hospitalized vs population	Inflammation	cg13208562	0.0639588	0.00894143	0.0320834
C-reactive protein (CRP)	Inflammation	cg04995521	-0.0636638	0.0117582	-0.0461144
C-reactive protein (CRP)	Inflammation	cg15123755	-0.0180531	0.00246319	-0.00495654
C-reactive protein (CRP)	Inflammation	cg00946598	-0.031341	0.00638452	-0.00737963
C-reactive protein (CRP)	Inflammation	cg10399789	-0.0410052	0.0082198	-0.0225921
C-reactive protein (CRP)	Inflammation	cg23646820	0.0177444	0.0033353	0.015648
C-reactive protein (CRP)	Inflammation	cg04586622	0.0158991	0.0020328	0.0125101
C-reactive protein (CRP)	Inflammation	cg05102552	0.0814785	0.0197097	0.00276205
C-reactive protein (CRP)	Inflammation	cg24308560	-0.0285	0.00563185	-0.0139463
C-reactive protein (CRP)	Inflammation	cg22188827	0.0310417	0.0056118	-0.0073667
C-reactive protein (CRP)	Inflammation	cg11397957	-0.0285642	0.0053451	-0.0159015
C-reactive protein (CRP)	Inflammation	cg08358803	0.0102187	0.00198913	0.0095571
C-reactive protein (CRP)	Inflammation	cg19801141	0.0422419	0.00779813	0.0368135
C-reactive protein (CRP)	Inflammation	cg15568074	0.0224277	0.00551508	0.0171586
C-reactive protein (CRP)	Inflammation	cg15226275	-0.0177577	0.0037073	-0.0233366
C-reactive protein (CRP)	Inflammation	cg20229609	-0.0409914	0.00765366	-0.0695091
C-reactive protein (CRP)	Inflammation	cg17806882	0.021861	0.00357598	0.00923411
C-reactive protein (CRP)	Inflammation	cg10543574	0.0844801	0.0163202	0.0324765
C-reactive protein (CRP)	Inflammation	cg02711665	0.0322157	0.0039102	0.0132098
C-reactive protein (CRP)	Inflammation	cg16625770	0.0196939	0.00389627	0.0191453
C-reactive protein (CRP)	Inflammation	cg11879188	0.0257663	0.00342093	0.0135973
C-reactive protein (CRP)	Inflammation	cg12555086	-0.0174384	0.00225262	0.000233871
C-reactive protein (CRP)	Inflammation	cg01261798	-0.0272209	0.00554325	-0.00560583
C-reactive protein (CRP)	Inflammation	cg11619602	0.0348549	0.00316402	0.0246726
C-reactive protein (CRP)	Inflammation	cg08935003	0.0429925	0.00826285	-0.000451966
C-reactive protein (CRP)	Inflammation	cg15015340	0.0254382	0.00463397	0.0158342
C-reactive protein (CRP)	Inflammation	cg24262691	-0.0195741	0.0038598	-0.00695369
C-reactive protein (CRP)	Inflammation	cg04607235	-0.0139448	0.00217128	-0.0117584
C-reactive protein (CRP)	Inflammation	cg02403541	-0.190183	0.0272038	-0.124178
C-reactive protein (CRP)	Inflammation	cg11970289	-0.0165178	0.00362203	-0.0142183
C-reactive protein (CRP)	Inflammation	cg05584070	-0.0259258	0.00524434	-0.0165705
C-reactive protein (CRP)	Inflammation	cg14058476	0.0359104	0.00632788	0.0356998
C-reactive protein (CRP)	Inflammation	cg00764796	0.0432147	0.00789531	0.0276744
C-reactive protein (CRP)	Inflammation	cg06941159	0.0128915	0.00217218	0.00324847
C-reactive protein (CRP)	Inflammation	cg26912412	0.0458526	0.00845226	0.0259017
C-reactive protein (CRP)	Inflammation	cg21149466	-0.0298448	0.00392774	-0.00952839
C-reactive protein (CRP)	Inflammation	cg20124376	-0.0121149	0.00243565	-0.0126278
C-reactive protein (CRP)	Inflammation	cg15467577	-0.0214719	0.00330226	-0.0231855
C-reactive protein (CRP)	Inflammation	cg10722426	0.0256571	0.0044733	0.0188703
C-reactive protein (CRP)	Inflammation	cg21064579	0.0655171	0.0105507	0.0158127
C-reactive protein (CRP)	Inflammation	cg06913219	-0.029714	0.00591609	-0.00388162
C-reactive protein (CRP)	Inflammation	cg20630943	0.0415615	0.00781951	0.0334012
C-reactive protein (CRP)	Inflammation	cg19266578	0.0357322	0.0068228	0.0419328
C-reactive protein (CRP)	Inflammation	cg00071137	-0.0558577	0.00591383	0.0612523
Serum creatinine (SCr)	Renal	cg08491437	0.0503738	0.010222	0.0479496
Serum creatinine (SCr)	Renal	cg15468180	0.0213208	0.00429293	0.00413707
Serum creatinine (SCr)	Renal	cg18435832	0.0204883	0.00321493	0.00070687
Serum creatinine (SCr)	Renal	cg01359532	0.0302285	0.00696863	0.00892863
Cystatin C	Renal	cg15702277	-0.0297111	0.00497513	-0.00408997
Cystatin C	Renal	cg08854313	-0.0197776	0.00354599	-0.0336935
Cystatin C	Renal	cg16907488	-0.0469111	0.00713237	-0.00847239
Cystatin C	Renal	cg21115004	-0.0241788	0.00445746	-0.0214425
Cystatin C	Renal	cg00934037	0.0301103	0.00421098	0.00469283
Cystatin C	Renal	cg00944433	-0.0175551	0.00221733	-0.00175842
Cystatin C	Renal	cg00908766	-0.00932066	0.00173625	-0.00628125
Cystatin C	Renal	cg16256492	0.0723981	0.0121327	0.056943
Cystatin C	Renal	cg00108164	0.0388853	0.00419233	0.0067415
Cystatin C	Renal	cg22943590	-0.0483117	0.00638038	-0.0320364
Cystatin C	Renal	cg20560298	0.0352519	0.00429006	0.00758037
Cystatin C	Renal	cg19795292	0.0287641	0.00524851	0.00124217
Cystatin C	Renal	cg23727674	0.0756652	0.00991282	0.0233546
Cystatin C	Renal	cg10393811	-0.0761485	0.0146527	-0.0700683
Cystatin C	Renal	cg00792783	0.0295321	0.00443564	0.0062471
Cystatin C	Renal	cg25925210	0.0144862	0.00262532	0.00373255
Cystatin C	Renal	cg02253499	0.0274101	0.00524686	-0.0101882
Cystatin C	Renal	cg21328643	0.0157035	0.00314471	0.00103512
Cystatin C	Renal	cg07598930	0.035122	0.0157082	0.010736
Cystatin C	Renal	cg27252776	-0.0201697	0.00346394	-0.0196999
Cystatin C	Renal	cg07365816	0.048096	0.0076992	0.0291903
Cystatin C	Renal	cg14368149	-0.0382401	0.00601507	-0.0103801
Cystatin C	Renal	cg24251135	0.0368441	0.00668073	0.0292053
Cystatin C	Renal	cg11706163	0.0464518	0.0049759	0.0202911
Cystatin C	Renal	cg17509989	0.0316617	0.00315599	0.023608
Cystatin C	Renal	cg10693251	-0.0395969	0.00790737	-0.0492016
Cystatin C	Renal	cg15226275	-0.0171095	0.00342149	-0.020027
Cystatin C	Renal	cg17771515	-0.0287054	0.00579528	-0.0167311
Cystatin C	Renal	cg16190265	-0.0287692	0.00565968	-0.023062
Cystatin C	Renal	cg05845765	0.0457454	0.00924012	0.0329489
Cystatin C	Renal	cg23024343	0.0130952	0.0024099	0.000393236
Cystatin C	Renal	cg06630958	-0.0891956	0.00567781	-0.0596509
Cystatin C	Renal	cg22284745	0.0335463	0.00595191	0.0225619
Cystatin C	Renal	cg00972288	-0.026424	0.004159	-0.0130846
Cystatin C	Renal	cg22711009	0.0248134	0.00463494	0.00882898
Cystatin C	Renal	cg19863426	0.0167607	0.00338014	0.00502765
Cystatin C	Renal	cg08799069	-0.0448256	0.0031591	-0.0332943
Cystatin C	Renal	cg15739881	-0.0410705	0.00641771	-0.0385688
Cystatin C	Renal	cg13507563	-0.0342373	0.00621372	-0.0316814
Cystatin C	Renal	cg04256316	0.0311776	0.00342554	0.018212
Cystatin C	Renal	cg26684673	-0.0226067	0.00437943	-0.0204587
Cystatin C	Renal	cg05693715	0.0326183	0.0062901	0.0328471
Cystatin C	Renal	cg01682504	-0.0378339	0.00641364	-0.00535035
Cystatin C	Renal	ch.12.2515819F	-0.113171	0.00908995	-0.0861507
Cystatin C	Renal	cg16409650	-0.0455761	0.00636778	-0.0192128
Cystatin C	Renal	cg00792184	0.0162422	0.00327062	0.000179348
Cystatin C	Renal	cg23702848	0.0264536	0.00529692	-0.0111058
Cystatin C	Renal	cg13163521	0.0545012	0.0101983	-0.0445643
Cystatin C	Renal	cg09251291	-0.0230884	0.0040769	-0.0141439
Cystatin C	Renal	cg09267773	-0.0231272	0.00453952	-0.025743
Cystatin C	Renal	cg06441001	0.0518472	0.0166825	0.00213069
Cystatin C	Renal	cg11010140	-0.0312372	0.00554853	-0.0104706
Cystatin C	Renal	cg21901395	-0.0282989	0.00593837	-0.0198986
Cystatin C	Renal	cg16936953	-0.0678804	0.00467507	-0.0090477
Cystatin C	Renal	cg07104495	-0.0169012	0.00317985	-0.000888196
Cystatin C	Renal	cg12594569	-0.0439536	0.00755632	-0.0293357
Cystatin C	Renal	cg12948621	-0.034323	0.0172492	-0.00263084
Cystatin C	Renal	cg15146515	0.0367414	0.0061567	0.0350194
Cystatin C	Renal	cg14104369	0.0272165	0.00411172	0.0227748
Cystatin C	Renal	cg15006681	-0.029751	0.0044394	-0.0373402
Diastolic blood pressure	Cardiovascular	cg00120948	-0.0346236	0.00496109	0.00247385
Diastolic blood pressure	Cardiovascular	cg17077180	-0.0109711	0.00204007	-0.00468888
Diastolic blood pressure	Cardiovascular	cg07719884	0.0436525	0.00692362	0.00510228
Diastolic blood pressure	Cardiovascular	cg01210111	-0.0469986	0.00896652	-0.0419942
Diastolic blood pressure	Cardiovascular	cg23727674	0.0590017	0.0116281	0.0262697
Diastolic blood pressure	Cardiovascular	cg24986868	-0.0141738	0.00238011	-0.0133935
Diastolic blood pressure	Cardiovascular	cg02324737	0.0106487	0.00209169	0.00924113
Diastolic blood pressure	Cardiovascular	cg19010139	0.0737911	0.0109375	0.0574473
Diastolic blood pressure	Cardiovascular	cg11895596	-0.0307978	0.00623923	-0.0268353
Diastolic blood pressure	Cardiovascular	cg08697665	-0.0140339	0.00294957	-0.0066353
Diastolic blood pressure	Cardiovascular	cg21566177	0.01952	0.00304946	0.00417273
Diastolic blood pressure	Cardiovascular	cg23262351	-0.0578887	0.010085	-0.102857
Diastolic blood pressure	Cardiovascular	cg15411840	0.013262	0.0024599	0.00872511
Diastolic blood pressure	Cardiovascular	cg16101574	0.0121812	0.00200836	0.0096985
Diastolic blood pressure	Cardiovascular	cg02520399	0.0541832	0.00798693	0.0165658
Diastolic blood pressure	Cardiovascular	cg05753693	0.0508556	0.0065553	0.0416383
Diastolic blood pressure	Cardiovascular	cg21197871	-0.04903	0.00919918	0.0162915
Diastolic blood pressure	Cardiovascular	cg06454464	-0.0366598	0.00723903	-0.0386774
Diastolic blood pressure	Cardiovascular	cg11879188	-0.0170148	0.00290695	-0.0077812
Diastolic blood pressure	Cardiovascular	cg14402385	0.0200411	0.00392308	0.0195593
Diastolic blood pressure	Cardiovascular	cg00210538	0.0447856	0.00687715	0.027833
Diastolic blood pressure	Cardiovascular	cg03493300	-0.0236718	0.00501924	-0.00620213
Diastolic blood pressure	Cardiovascular	cg05928581	-0.0140229	0.00257128	-0.0119277
Diastolic blood pressure	Cardiovascular	cg23744638	-0.0343567	0.00515119	-0.0287421
Diastolic blood pressure	Cardiovascular	cg04367197	0.0378527	0.00634033	0.00965695
Diastolic blood pressure	Cardiovascular	cg21033440	0.0190698	0.00324733	0.00115744
Diastolic blood pressure	Cardiovascular	cg16947138	-0.0552636	0.00546405	-0.0590139
Diastolic blood pressure	Cardiovascular	cg26684673	0.017088	0.00310523	0.0187144
Diastolic blood pressure	Cardiovascular	cg09918394	0.0140405	0.00195617	0.00502702
Diastolic blood pressure	Cardiovascular	cg16389456	-0.0597896	0.0117768	-0.0386748
Diastolic blood pressure	Cardiovascular	cg04877966	-0.0464716	0.00573047	-0.023434
Diastolic blood pressure	Cardiovascular	cg06330618	0.0327683	0.00321632	0.0198953
Diastolic blood pressure	Cardiovascular	cg21745320	-0.0378388	0.00617595	-0.0155192
Diastolic blood pressure	Cardiovascular	cg02286380	-0.0135117	0.00235683	-0.0183877
Diastolic blood pressure	Cardiovascular	cg13917047	0.0284086	0.00507512	0.024121
Diastolic blood pressure	Cardiovascular	cg00693004	0.0383002	0.00678936	0.0068985
Diastolic blood pressure	Cardiovascular	cg18271897	-0.0121086	0.00201188	-0.0118376
Diastolic blood pressure	Cardiovascular	cg23834688	0.0217782	0.00398817	0.00953649
Diastolic blood pressure	Cardiovascular	cg19418318	0.0180084	0.00330087	0.0125003
Diastolic blood pressure	Cardiovascular	cg06420834	-0.0237877	0.00488914	-0.00651509
Diastolic blood pressure	Cardiovascular	cg14977069	-0.0261709	0.00461729	-0.0431146
Estimated glomerular filtration rate (eGFR)	Renal	cg07781491	0.00949619	0.00177699	0.00497403
Estimated glomerular filtration rate (eGFR)	Renal	cg20150640	-0.0109579	0.0022177	-0.0095283
Estimated glomerular filtration rate (eGFR)	Renal	cg07813265	-0.0136563	0.00290474	-0.00396387
Estimated glomerular filtration rate (eGFR)	Renal	cg23616212	-0.015672	0.00261856	-0.0133083
Estimated glomerular filtration rate (eGFR)	Renal	cg11835347	-0.0349043	0.00534735	-0.0272102
Estimated glomerular filtration rate (eGFR)	Renal	cg05567236	-0.0157848	0.00305265	-0.0159698
Estimated glomerular filtration rate (eGFR)	Renal	cg26398848	-0.0109587	0.00190186	0.000758993
Estimated glomerular filtration rate (eGFR)	Renal	cg20560298	-0.0334089	0.00555345	-0.00637433
Estimated glomerular filtration rate (eGFR)	Renal	cg23727674	-0.0514312	0.00797384	-0.0260965
Estimated glomerular filtration rate (eGFR)	Renal	cg26271591	-0.0198375	0.0040179	-0.0318536
Estimated glomerular filtration rate (eGFR)	Renal	cg01465620	-0.0204058	0.0031482	-0.0118753
Estimated glomerular filtration rate (eGFR)	Renal	cg25643088	-0.018488	0.00310121	-0.0037278
Estimated glomerular filtration rate (eGFR)	Renal	cg11130432	-0.0425245	0.00562083	-0.00547997
Estimated glomerular filtration rate (eGFR)	Renal	cg15622989	0.0401343	0.00729897	0.0347189
Estimated glomerular filtration rate (eGFR)	Renal	cg14368149	0.0218603	0.00331479	0.00787008
Estimated glomerular filtration rate (eGFR)	Renal	cg11706163	-0.0607972	0.00446345	-0.0172211
Estimated glomerular filtration rate (eGFR)	Renal	cg04486885	-0.033074	0.00498328	-0.0353361
Estimated glomerular filtration rate (eGFR)	Renal	cg14345882	-0.00874969	0.00177897	-0.00795247
Estimated glomerular filtration rate (eGFR)	Renal	cg15650713	-0.0249481	0.00454275	-0.0313941
Estimated glomerular filtration rate (eGFR)	Renal	cg08560164	0.0252062	0.00499064	0.0261297
Estimated glomerular filtration rate (eGFR)	Renal	cg11539674	0.00868364	0.00161997	0.00538296
Estimated glomerular filtration rate (eGFR)	Renal	cg06630958	0.0356773	0.00481889	0.0203137
Estimated glomerular filtration rate (eGFR)	Renal	cg18303581	0.0397416	0.00597836	-0.00427884
Estimated glomerular filtration rate (eGFR)	Renal	cg16810626	0.0166354	0.00301693	0.00778728
Estimated glomerular filtration rate (eGFR)	Renal	cg07538190	0.0179636	0.00340128	0.0112591
Estimated glomerular filtration rate (eGFR)	Renal	cg08774902	-0.0447237	0.00905886	-0.0299586
Estimated glomerular filtration rate (eGFR)	Renal	cg15253520	0.0133192	0.00226406	0.00466383
Estimated glomerular filtration rate (eGFR)	Renal	cg14350557	0.016645	0.00249806	0.0188517
Estimated glomerular filtration rate (eGFR)	Renal	cg13495838	-0.0176829	0.00381377	-0.0143572
Estimated glomerular filtration rate (eGFR)	Renal	cg04497547	-0.0187736	0.00255798	-0.0140326
Estimated glomerular filtration rate (eGFR)	Renal	cg05953285	-0.0232563	0.00400632	0.0138799
Estimated glomerular filtration rate (eGFR)	Renal	cg22954171	0.0199546	0.00328382	0.0038557
Estimated glomerular filtration rate (eGFR)	Renal	cg05693715	-0.0226218	0.00448634	-0.0223349
Estimated glomerular filtration rate (eGFR)	Renal	cg12892471	-0.0161188	0.00307041	0.00202528
Estimated glomerular filtration rate (eGFR)	Renal	cg23479056	0.0399349	0.00536206	0.0112827
Estimated glomerular filtration rate (eGFR)	Renal	cg09092052	0.0723035	0.00438226	0.00141778
Estimated glomerular filtration rate (eGFR)	Renal	cg21888989	0.0440253	0.00639941	0.0362227
Estimated glomerular filtration rate (eGFR)	Renal	cg08842287	0.0127158	0.002258	0.00667598
Estimated glomerular filtration rate (eGFR)	Renal	cg06941159	0.0103092	0.00166714	0.00485004
Estimated glomerular filtration rate (eGFR)	Renal	cg10085824	-0.0179282	0.00343139	-0.0193739
Estimated glomerular filtration rate (eGFR)	Renal	cg01160692	-0.0280295	0.00498036	-0.0122389
Estimated glomerular filtration rate (eGFR)	Renal	cg11010140	0.0293923	0.0043367	0.000281401
Estimated glomerular filtration rate (eGFR)	Renal	cg03321784	-0.0427815	0.00706414	-0.0107755
Estimated glomerular filtration rate (eGFR)	Renal	cg12594569	0.0389654	0.0043394	0.0200258
Estimated glomerular filtration rate (eGFR)	Renal	cg12948621	0.0366037	0.00797577	0.00719465
Estimated glomerular filtration rate (eGFR)	Renal	cg00820065	0.0470285	0.00713018	0.0156101
Estimated glomerular filtration rate (eGFR)	Renal	cg00159439	-0.017296	0.00306562	-0.00785728
Estimated glomerular filtration rate (eGFR)	Renal	cg01268859	-0.039581	0.0047784	-0.0314979
Fluid intelligence	Neuropsychiatric	cg00112260	0.0208663	0.00430503	0.00667208
Fluid intelligence	Neuropsychiatric	cg09256413	-0.0717958	0.0137078	-0.0585115
Fluid intelligence	Neuropsychiatric	cg12515325	-0.0682093	0.0136548	-0.00977322
Fluid intelligence	Neuropsychiatric	cg23244913	-0.0318733	0.010672	-0.0200078
Fluid intelligence	Neuropsychiatric	cg12324970	-0.0411906	0.00731988	-0.0302399
Fluid intelligence	Neuropsychiatric	cg18512352	0.025195	0.00534736	0.00213571
Fluid intelligence	Neuropsychiatric	cg03328639	-0.0602462	0.0112197	0.00777105
Fluid intelligence	Neuropsychiatric	cg27413008	0.0425875	0.00802231	0.00716715
Fluid intelligence	Neuropsychiatric	cg15417365	-0.0393633	0.00727685	-0.0187977
Forced vital capacity	Musculoskeletal	cg15481172	0.0150406	0.00305516	0.0194404
Forced vital capacity	Musculoskeletal	cg15095906	-0.0290973	0.00545994	-0.0283542
Forced vital capacity	Musculoskeletal	cg24519393	-0.0281539	0.00559149	-0.0236896
Forced vital capacity	Musculoskeletal	cg15423357	-0.023158	0.00367342	-0.0198294
Forced vital capacity	Musculoskeletal	cg19145710	-0.0324693	0.00546211	0.00040097
Forced vital capacity	Musculoskeletal	cg06386533	0.0454041	0.00796204	0.0311093
Forced vital capacity	Musculoskeletal	cg09211763	0.0250408	0.00941008	0.0180646
Forced vital capacity	Musculoskeletal	cg13835894	0.0312442	0.00450389	0.0101294
Forced vital capacity	Musculoskeletal	cg03727500	-0.0266263	0.00538631	-0.0187287
Forced vital capacity	Musculoskeletal	cg09719124	-0.0319247	0.005985	-0.00498955
Forced vital capacity	Musculoskeletal	cg08140055	-0.0116567	0.00226419	-0.00861549
Forced vital capacity	Musculoskeletal	cg14500070	-0.0638156	0.00769264	-0.0248274
Forced vital capacity	Musculoskeletal	cg26540191	0.0558666	0.00722421	0.0593489
Forced vital capacity	Musculoskeletal	cg16572876	-0.0156617	0.00292834	-0.0139362
Forced vital capacity	Musculoskeletal	cg11706163	0.0305045	0.00641547	0.0171446
Forced vital capacity	Musculoskeletal	cg22976331	0.0447007	0.00798302	0.0196262
Forced vital capacity	Musculoskeletal	cg08501292	-0.0424797	0.00715395	-0.00779184
Forced vital capacity	Musculoskeletal	cg19609334	-0.0518253	0.011069	-0.0173244
Forced vital capacity	Musculoskeletal	cg05949660	-0.0523831	0.00712985	-0.0276502
Forced vital capacity	Musculoskeletal	cg20229609	0.051398	0.00369267	0.0625974
Forced vital capacity	Musculoskeletal	cg18685455	0.016797	0.00304971	-0.000979168
Forced vital capacity	Musculoskeletal	cg13800240	-0.078861	0.0133126	-0.0415729
Forced vital capacity	Musculoskeletal	cg02229607	0.0438211	0.00538669	0.035604
Forced vital capacity	Musculoskeletal	cg16150821	0.0520369	0.00867993	0.028392
Forced vital capacity	Musculoskeletal	cg13428213	0.0631163	0.00810224	0.0919592
Forced vital capacity	Musculoskeletal	cg11645556	0.0327992	0.0065783	0.0586789
Forced vital capacity	Musculoskeletal	cg05377527	-0.0399049	0.00545781	-0.00762925
Forced vital capacity	Musculoskeletal	cg12316258	0.0232526	0.00418738	0.0162146
Forced vital capacity	Musculoskeletal	cg05256304	0.0217924	0.00588664	0.0128136
Forced vital capacity	Musculoskeletal	cg14301713	-0.0509824	0.0101903	-0.0459435
Forced vital capacity	Musculoskeletal	cg05707623	-0.043254	0.00792765	-0.0191225
Forced vital capacity	Musculoskeletal	cg20647118	0.0333906	0.00651623	0.0174433
Forced vital capacity	Musculoskeletal	cg26158983	0.0549082	0.00805729	0.0825404
Forced vital capacity	Musculoskeletal	cg23484268	0.0299507	0.00573182	0.024729
Forced vital capacity	Musculoskeletal	cg15453836	0.0249382	0.00517305	0.0111866
Forced vital capacity	Musculoskeletal	cg18825076	0.0149457	0.0026237	0.0166725
Forced vital capacity	Musculoskeletal	cg27144592	0.0115862	0.00204454	-0.00651021
Forced vital capacity	Musculoskeletal	cg03628000	-0.0318538	0.00602031	-0.0290622
Forced vital capacity	Musculoskeletal	cg01847110	0.0279335	0.00552006	0.0139338
Forced vital capacity	Musculoskeletal	cg04996388	-0.012608	0.00258028	-0.0016131
Forced vital capacity	Musculoskeletal	cg12594569	-0.0314454	0.0055709	-0.0232482
Forced vital capacity	Musculoskeletal	cg06635797	0.0219292	0.0045222	0.0177529
Forced vital capacity	Musculoskeletal	cg17848348	0.020866	0.00286271	0.00937327
Forced vital capacity	Musculoskeletal	cg10146402	0.0325057	0.0053806	0.00228359
Forced vital capacity	Musculoskeletal	cg22961457	-0.0329738	0.00408398	-0.0323475
Forced vital capacity	Musculoskeletal	cg00539347	-0.0349069	0.00513262	-0.0285754
Gamma-glutamyl transferase (GGT)	Hepatic	cg25107893	0.0114701	0.00211647	0.00240657
Gamma-glutamyl transferase (GGT)	Hepatic	cg04602081	0.194325	0.00965641	0.0920889
Gamma-glutamyl transferase (GGT)	Hepatic	cg07820742	-0.0500514	0.00730232	-0.0116099
Gamma-glutamyl transferase (GGT)	Hepatic	cg06784218	-0.0187686	0.0033247	-0.0088251
Gamma-glutamyl transferase (GGT)	Hepatic	cg03885399	0.0211055	0.00342355	0.0162636
Gamma-glutamyl transferase (GGT)	Hepatic	cg17443007	0.0386163	0.00578576	0.0209632
Gamma-glutamyl transferase (GGT)	Hepatic	cg09367891	0.0329881	0.00406912	0.00236348
Gamma-glutamyl transferase (GGT)	Hepatic	cg01019262	0.108343	0.0115715	0.0394277
Gamma-glutamyl transferase (GGT)	Hepatic	cg17717169	0.0450216	0.00968896	-0.00706409
Gamma-glutamyl transferase (GGT)	Hepatic	cg08235183	-0.0235467	0.00292217	-0.0203614
Gamma-glutamyl transferase (GGT)	Hepatic	cg04845466	0.0265712	0.00679072	-0.00130954
Gamma-glutamyl transferase (GGT)	Hepatic	cg16795804	-0.0156965	0.00318549	-0.00739545
Gamma-glutamyl transferase (GGT)	Hepatic	cg02652597	-0.0254177	0.00412861	0.0116658
Gamma-glutamyl transferase (GGT)	Hepatic	cg24394340	0.0611829	0.00896922	0.0507029
Gamma-glutamyl transferase (GGT)	Hepatic	cg10711778	0.0557896	0.0083195	0.055198
Gamma-glutamyl transferase (GGT)	Hepatic	cg13835894	-0.0338538	0.00400679	0.00186752
Gamma-glutamyl transferase (GGT)	Hepatic	cg21328643	0.0381068	0.00355824	0.00513847
Gamma-glutamyl transferase (GGT)	Hepatic	cg15561453	-0.0242271	0.00343425	-0.00599766
Gamma-glutamyl transferase (GGT)	Hepatic	cg17372223	-0.015814	0.002919	-0.00325494
Gamma-glutamyl transferase (GGT)	Hepatic	cg23051926	0.0179763	0.0034537	0.0128904
Gamma-glutamyl transferase (GGT)	Hepatic	cg04426653	-0.05211	0.00904023	-0.0467168
Gamma-glutamyl transferase (GGT)	Hepatic	cg20378687	-0.0359313	0.00477602	-0.023783
Gamma-glutamyl transferase (GGT)	Hepatic	cg09710316	0.10372	0.0127501	0.108005
Gamma-glutamyl transferase (GGT)	Hepatic	cg13673960	-0.0168659	0.00233417	-0.0177362
Gamma-glutamyl transferase (GGT)	Hepatic	cg10366878	-0.0227455	0.00417012	-0.00852925
Gamma-glutamyl transferase (GGT)	Hepatic	cg21988461	0.0461591	0.00781883	0.0313101
Gamma-glutamyl transferase (GGT)	Hepatic	cg07136635	-0.0203511	0.00403593	-0.0136374
Gamma-glutamyl transferase (GGT)	Hepatic	cg09674368	-0.0398131	0.00866008	-0.0204795
Gamma-glutamyl transferase (GGT)	Hepatic	cg03132911	-0.0191849	0.00324352	-0.00409028
Gamma-glutamyl transferase (GGT)	Hepatic	cg24789467	-0.0368494	0.00582852	-0.0128346
Gamma-glutamyl transferase (GGT)	Hepatic	cg20449619	0.0250211	0.00339314	0.0144512
Gamma-glutamyl transferase (GGT)	Hepatic	cg11465442	0.0352782	0.00655632	0.007242
Gamma-glutamyl transferase (GGT)	Hepatic	cg26383811	-0.054366	0.00675297	-0.0239554
Gamma-glutamyl transferase (GGT)	Hepatic	cg13393036	0.0143538	0.00221551	0.00200927
Gamma-glutamyl transferase (GGT)	Hepatic	cg07950002	0.0743259	0.00858745	0.0353015
Gamma-glutamyl transferase (GGT)	Hepatic	cg11879188	0.0330922	0.00434993	0.0177293
Gamma-glutamyl transferase (GGT)	Hepatic	cg07615347	-0.0295499	0.0037418	-0.0229998
Gamma-glutamyl transferase (GGT)	Hepatic	cg08743896	-0.0305899	0.00403744	-0.0250145
Gamma-glutamyl transferase (GGT)	Hepatic	cg17075019	-0.0530813	0.00609224	-0.0448843
Gamma-glutamyl transferase (GGT)	Hepatic	cg26023709	-0.0290924	0.0050553	-0.00489787
Gamma-glutamyl transferase (GGT)	Hepatic	cg17235897	-0.0335482	0.00572039	-0.0141554
Gamma-glutamyl transferase (GGT)	Hepatic	cg02218884	0.0316598	0.00484521	0.0251008
Gamma-glutamyl transferase (GGT)	Hepatic	cg15911165	-0.0642261	0.00945611	-0.0522207
Gamma-glutamyl transferase (GGT)	Hepatic	cg17089665	0.0170672	0.00340297	0.0138275
Gamma-glutamyl transferase (GGT)	Hepatic	cg26357344	-0.024158	0.00409016	-0.0208506
Gamma-glutamyl transferase (GGT)	Hepatic	cg23126152	-0.0452676	0.00786162	-0.00538523
Gamma-glutamyl transferase (GGT)	Hepatic	cg02403541	-0.160443	0.0212874	-0.100498
Gamma-glutamyl transferase (GGT)	Hepatic	cg06881965	-0.0351744	0.00570284	-0.0477367
Gamma-glutamyl transferase (GGT)	Hepatic	cg19100357	-0.0319758	0.00633272	-0.0214843
Gamma-glutamyl transferase (GGT)	Hepatic	cg12166018	-0.0507894	0.00746622	-0.0462792
Gamma-glutamyl transferase (GGT)	Hepatic	cg09955084	0.0330158	0.00419404	0.0176264
Gamma-glutamyl transferase (GGT)	Hepatic	cg04371126	0.0497344	0.00468802	0.0418342
Gamma-glutamyl transferase (GGT)	Hepatic	cg24425628	0.0205376	0.00348078	-0.0105203
Gamma-glutamyl transferase (GGT)	Hepatic	cg18711369	0.0188468	0.0030499	0.00294042
Gamma-glutamyl transferase (GGT)	Hepatic	cg08758996	0.0465423	0.00848764	0.0141243
Gamma-glutamyl transferase (GGT)	Hepatic	cg19825371	-0.0232817	0.00282845	-0.0180005
Gamma-glutamyl transferase (GGT)	Hepatic	cg14317046	0.0254289	0.00232619	0.0108236
Gamma-glutamyl transferase (GGT)	Hepatic	cg27124370	0.0184466	0.00376948	0.0108026
Gamma-glutamyl transferase (GGT)	Hepatic	cg21064579	0.162966	0.028102	0.0292875
Gamma-glutamyl transferase (GGT)	Hepatic	cg13636640	0.0150747	0.00200094	0.0152378
Gamma-glutamyl transferase (GGT)	Hepatic	cg05533615	0.0194743	0.00296795	0.0113369
Gamma-glutamyl transferase (GGT)	Hepatic	cg00071137	0.0475221	0.00498437	0.0215371
Gamma-glutamyl transferase (GGT)	Hepatic	cg11553066	-0.0237202	0.00465883	-0.0104615
Glucose	Diabetes	cg05102552	-0.0442432	0.0126222	-0.0105604
Glucose	Diabetes	cg17895880	-0.0189828	0.00346479	-0.00375196
Glucose	Diabetes	cg04799778	-0.126987	0.0247905	-0.0392709
Glucose	Diabetes	cg14416269	0.0113645	0.00206254	0.0167299
Glucose	Diabetes	cg12989544	0.0218072	0.00336031	0.0229868
Glucose	Diabetes	cg02085648	-0.15689	0.0152812	-0.155004
Glucose	Diabetes	cg14020762	-0.0279264	0.0049322	-0.0215995
Glucose	Diabetes	cg26343298	-0.0313394	0.00608237	-0.0454367
Glucose	Diabetes	cg00878953	-0.0462319	0.00760446	-0.0191874
Glucose	Diabetes	cg13799504	0.0164714	0.00357886	0.00667705
Glucose	Diabetes	cg18831642	-0.0359565	0.00727478	-0.0302796
Glucose	Diabetes	cg03366382	-0.0264139	0.00374446	-0.0267782
Glucose	Diabetes	cg09575421	0.0403069	0.00589041	0.0222553
Glucose	Diabetes	cg07689907	0.0217524	0.00387212	0.00608541
Glucose	Diabetes	cg03713592	-0.0204455	0.0031558	-0.016711
Glucose	Diabetes	cg17133487	-0.0366228	0.00660478	-0.00527252
Glucose	Diabetes	cg18125510	0.0169828	0.00345536	0.000349828
Glucose	Diabetes	cg00456672	-0.0201099	0.00397001	-0.00615774
Glucose	Diabetes	cg15453836	-0.0314067	0.0061095	-0.015314
Glucose	Diabetes	cg01474600	-0.0393347	0.0072243	-0.00233465
Glucose	Diabetes	cg09022458	-0.0281948	0.0041678	-0.00986986
Hand grip strength	Musculoskeletal	cg26418147	0.0141382	0.00219786	0.00450435
Hand grip strength	Musculoskeletal	cg11846112	0.0536359	0.00837204	0.00867047
Hand grip strength	Musculoskeletal	cg01148193	-0.020949	0.00830968	-0.0178858
Hand grip strength	Musculoskeletal	cg04732968	0.0437322	0.00813082	-0.0408656
Hand grip strength	Musculoskeletal	cg12062995	-0.0262426	0.00522146	-0.00174267
Hand grip strength	Musculoskeletal	cg01192746	-0.0252083	0.00505009	-0.0252415
Hand grip strength	Musculoskeletal	cg14078157	0.012958	0.00246744	0.00572622
Hand grip strength	Musculoskeletal	cg17075019	0.0131148	0.00249814	0.00851529
Hand grip strength	Musculoskeletal	cg14525897	0.0298203	0.00571015	0.0109056
Hand grip strength	Musculoskeletal	cg19205023	-0.0396935	0.00671861	-0.037929
Hand grip strength	Musculoskeletal	cg06395232	-0.0241302	0.00433768	0.00129826
Hand grip strength	Musculoskeletal	cg16004738	-0.016677	0.00327685	-0.00586089
Hand grip strength	Musculoskeletal	cg10416071	-0.0164225	0.00388748	0.0161786
Hand grip strength	Musculoskeletal	cg02870744	-0.0259882	0.00471481	-0.0189238
Hand grip strength	Musculoskeletal	cg06505273	-0.0154605	0.00238521	-0.0114406
Hand grip strength	Musculoskeletal	cg06941159	-0.010681	0.00208911	-0.000178516
Hand grip strength	Musculoskeletal	cg00657810	0.0136371	0.00245394	0.00253848
Hand grip strength	Musculoskeletal	cg02390813	-0.0295389	0.00601544	-0.0193536
Hand grip strength	Musculoskeletal	cg08392591	-0.0395972	0.00776458	-0.0329441
Hand grip strength	Musculoskeletal	cg08670715	-0.0307363	0.0082595	-0.0232583
Hand grip strength	Musculoskeletal	cg11041817	0.0407872	0.00748987	0.0276792
Hand grip strength	Musculoskeletal	cg04006303	0.035761	0.00686821	0.00290292
Hand grip strength	Musculoskeletal	cg26821293	-0.0935163	0.010111	0.00317814
Glycated hemoglobin (HbA1c)	Diabetes	cg01053213	-0.0625428	0.00856581	0.0219414
Glycated hemoglobin (HbA1c)	Diabetes	cg16128096	0.0292377	0.0042447	0.0167131
Glycated hemoglobin (HbA1c)	Diabetes	cg06784218	-0.0167284	0.00251427	-0.00211001
Glycated hemoglobin (HbA1c)	Diabetes	cg22381395	0.0342814	0.00479664	0.0296314
Glycated hemoglobin (HbA1c)	Diabetes	cg22941637	-0.0436378	0.00603666	-0.0139451
Glycated hemoglobin (HbA1c)	Diabetes	cg07794409	-0.0208089	0.00374284	-0.0242988
Glycated hemoglobin (HbA1c)	Diabetes	cg08917208	0.0676141	0.014395	0.0583822
Glycated hemoglobin (HbA1c)	Diabetes	cg06169590	0.0337525	0.00667013	0.0214858
Glycated hemoglobin (HbA1c)	Diabetes	cg22712983	0.0252578	0.00349277	-0.00165623
Glycated hemoglobin (HbA1c)	Diabetes	cg10632094	-0.0286379	0.00533361	-0.0254563
Glycated hemoglobin (HbA1c)	Diabetes	cg20235075	-0.0197556	0.00341379	-0.0252421
Glycated hemoglobin (HbA1c)	Diabetes	cg20832320	-0.0747303	0.0102717	-0.0229035
Glycated hemoglobin (HbA1c)	Diabetes	cg13783238	-0.047452	0.00537381	-0.0132153
Glycated hemoglobin (HbA1c)	Diabetes	cg23544996	0.0307279	0.00490208	0.0205427
Glycated hemoglobin (HbA1c)	Diabetes	cg14416269	0.0128227	0.00192397	0.0134633
Glycated hemoglobin (HbA1c)	Diabetes	cg01645955	0.0255409	0.00496336	0.00598825
Glycated hemoglobin (HbA1c)	Diabetes	cg03852670	0.0223208	0.0043257	0.00783032
Glycated hemoglobin (HbA1c)	Diabetes	cg10269431	0.0220453	0.00426248	0.0199301
Glycated hemoglobin (HbA1c)	Diabetes	cg00255919	0.00940648	0.00175921	0.0105953
Glycated hemoglobin (HbA1c)	Diabetes	cg12943317	-0.0240025	0.00413464	-0.028158
Glycated hemoglobin (HbA1c)	Diabetes	cg09949906	0.0262675	0.00587907	0.0296832
Glycated hemoglobin (HbA1c)	Diabetes	cg16946445	0.0433341	0.00646029	0.0606018
Glycated hemoglobin (HbA1c)	Diabetes	cg08869160	-0.0547639	0.00951361	-0.0266888
Glycated hemoglobin (HbA1c)	Diabetes	cg23422044	0.0131135	0.00249382	0.0139945
Glycated hemoglobin (HbA1c)	Diabetes	cg01883759	0.0340392	0.00697017	0.0341713
Glycated hemoglobin (HbA1c)	Diabetes	cg02085648	-0.154817	0.0201535	-0.152674
Glycated hemoglobin (HbA1c)	Diabetes	cg07452164	0.0208381	0.00337397	0.0267111
Glycated hemoglobin (HbA1c)	Diabetes	cg27626102	-0.0182297	0.00364436	-0.0158245
Glycated hemoglobin (HbA1c)	Diabetes	cg05182265	0.00999299	0.00177492	0.00974288
Glycated hemoglobin (HbA1c)	Diabetes	cg02520399	0.0442858	0.00794015	0.000221921
Glycated hemoglobin (HbA1c)	Diabetes	cg26075742	0.0733223	0.0111364	0.04419
Glycated hemoglobin (HbA1c)	Diabetes	cg09913449	-0.026743	0.00286898	-0.00311201
Glycated hemoglobin (HbA1c)	Diabetes	cg15626112	-0.0519284	0.00681548	-0.0347443
Glycated hemoglobin (HbA1c)	Diabetes	cg00878953	-0.0785165	0.0132101	-0.0343354
Glycated hemoglobin (HbA1c)	Diabetes	cg10861731	0.0225994	0.00304252	0.0180019
Glycated hemoglobin (HbA1c)	Diabetes	cg00210538	0.0435451	0.00683687	0.0241756
Glycated hemoglobin (HbA1c)	Diabetes	cg04119909	0.0176119	0.00331498	0.004668
Glycated hemoglobin (HbA1c)	Diabetes	cg17083429	-0.0487812	0.00963421	-0.0301697
Glycated hemoglobin (HbA1c)	Diabetes	cg26731008	0.0303178	0.00545278	0.0247167
Glycated hemoglobin (HbA1c)	Diabetes	cg25336198	-0.0239039	0.00360951	-0.0218339
Glycated hemoglobin (HbA1c)	Diabetes	cg20785459	0.0215147	0.00432818	0.00365356
Glycated hemoglobin (HbA1c)	Diabetes	cg15432903	-0.0240379	0.00301164	-0.0159089
Glycated hemoglobin (HbA1c)	Diabetes	cg22717608	0.019403	0.00363917	0.0199977
Glycated hemoglobin (HbA1c)	Diabetes	cg03713592	-0.0260495	0.00482468	-0.00455312
Glycated hemoglobin (HbA1c)	Diabetes	cg19746591	-0.0346069	0.00459046	-0.0181386
Glycated hemoglobin (HbA1c)	Diabetes	cg21171335	0.0199883	0.00403866	0.0102633
Glycated hemoglobin (HbA1c)	Diabetes	cg04206742	-0.0151232	0.00305504	-0.00827235
Glycated hemoglobin (HbA1c)	Diabetes	cg03343631	0.0540563	0.00542493	0.0258804
Glycated hemoglobin (HbA1c)	Diabetes	cg04753836	0.048873	0.00509282	0.0414863
Glycated hemoglobin (HbA1c)	Diabetes	cg10189261	-0.0506655	0.00757482	-0.0306172
Glycated hemoglobin (HbA1c)	Diabetes	cg13163521	0.0408757	0.0072931	-0.00671109
Glycated hemoglobin (HbA1c)	Diabetes	cg15453836	-0.0463037	0.00418873	-0.0266272
Glycated hemoglobin (HbA1c)	Diabetes	cg01474600	-0.0439936	0.00815782	-0.0128972
Glycated hemoglobin (HbA1c)	Diabetes	cg26568304	-0.0161007	0.00252765	-0.0172674
Glycated hemoglobin (HbA1c)	Diabetes	cg04035386	0.0301698	0.00663973	0.00658781
Glycated hemoglobin (HbA1c)	Diabetes	cg00153919	0.0453666	0.00480405	0.0470735
Glycated hemoglobin (HbA1c)	Diabetes	cg05407338	-0.0690479	0.0120596	-0.0338432
Glycated hemoglobin (HbA1c)	Diabetes	cg21187667	-0.029344	0.00473586	-0.0191022
Glycated hemoglobin (HbA1c)	Diabetes	cg08129017	0.0509097	0.00932767	-0.0147945
Glycated hemoglobin (HbA1c)	Diabetes	cg01792117	0.0634355	0.00865491	0.0512844
Glycated hemoglobin (HbA1c)	Diabetes	cg22622477	-0.0463029	0.00866459	-0.0404187
Glycated hemoglobin (HbA1c)	Diabetes	cg05941027	-0.0324915	0.00534815	-0.00353534
Glycated hemoglobin (HbA1c)	Diabetes	cg08758996	0.0307306	0.00478204	0.0171131
Glycated hemoglobin (HbA1c)	Diabetes	cg02711726	-0.116637	0.0127605	-0.023013
Glycated hemoglobin (HbA1c)	Diabetes	cg22168512	-0.0182738	0.00312378	-0.0089013
Glycated hemoglobin (HbA1c)	Diabetes	cg21934504	0.0112563	0.00218569	-0.0053641
Glycated hemoglobin (HbA1c)	Diabetes	cg16526705	0.0593272	0.00716493	0.0865861
Glycated hemoglobin (HbA1c)	Diabetes	cg25627403	-0.0334644	0.0050606	-0.026993
Glycated hemoglobin (HbA1c)	Diabetes	cg27347523	-0.0235233	0.00466213	-0.00153801
Glycated hemoglobin (HbA1c)	Diabetes	cg07821417	0.017791	0.00309615	0.0105698
Glycated hemoglobin (HbA1c)	Diabetes	cg00543991	-0.025215	0.0049508	-0.0133988
Glycated hemoglobin (HbA1c)	Diabetes	cg01268859	-0.0552263	0.00950524	-0.0318803
High-density lipoprotein cholesterol (HDL)	Cardiovascular	cg23635910	0.0114959	0.00204754	0.0256869
High-density lipoprotein cholesterol (HDL)	Cardiovascular	cg22502492	0.0323797	0.0063998	0.0488676
High-density lipoprotein cholesterol (HDL)	Cardiovascular	cg25841309	0.0503826	0.00730705	0.00675378
High-density lipoprotein cholesterol (HDL)	Cardiovascular	cg15123755	0.030144	0.0044175	0.0141357
High-density lipoprotein cholesterol (HDL)	Cardiovascular	cg19399532	-0.0362879	0.00608064	-0.0108584
High-density lipoprotein cholesterol (HDL)	Cardiovascular	cg08235183	-0.0187697	0.00343244	-0.016871
High-density lipoprotein cholesterol (HDL)	Cardiovascular	cg22943590	0.0347677	0.00666876	0.0211875
High-density lipoprotein cholesterol (HDL)	Cardiovascular	cg24342717	-0.0211529	0.00401866	-0.0278438
High-density lipoprotein cholesterol (HDL)	Cardiovascular	cg02253499	-0.0351026	0.00650047	-0.0148331
High-density lipoprotein cholesterol (HDL)	Cardiovascular	cg19279973	0.0257527	0.00513208	0.0223565
High-density lipoprotein cholesterol (HDL)	Cardiovascular	cg23067466	-0.0293286	0.00749876	-0.0112209
High-density lipoprotein cholesterol (HDL)	Cardiovascular	cg22718636	0.0148649	0.00232692	0.00311829
High-density lipoprotein cholesterol (HDL)	Cardiovascular	cg11277230	0.0391419	0.0071483	0.0232942
High-density lipoprotein cholesterol (HDL)	Cardiovascular	cg02359409	0.0497554	0.00720239	0.0172681
High-density lipoprotein cholesterol (HDL)	Cardiovascular	cg18764771	-0.0182659	0.00290764	-0.0166647
High-density lipoprotein cholesterol (HDL)	Cardiovascular	cg06152845	-0.0620557	0.00782195	-0.0331255
High-density lipoprotein cholesterol (HDL)	Cardiovascular	cg17404534	0.046659	0.00888754	0.0133835
High-density lipoprotein cholesterol (HDL)	Cardiovascular	cg18087143	0.0171927	0.00354874	0.0139406
High-density lipoprotein cholesterol (HDL)	Cardiovascular	cg14232793	-0.0319002	0.00474449	-0.0236737
High-density lipoprotein cholesterol (HDL)	Cardiovascular	cg11967211	-0.0525134	0.00665723	-0.0424589
High-density lipoprotein cholesterol (HDL)	Cardiovascular	cg26435670	0.0175415	0.00411928	0.0186308
High-density lipoprotein cholesterol (HDL)	Cardiovascular	cg07689907	0.0706294	0.00583296	0.0278455
High-density lipoprotein cholesterol (HDL)	Cardiovascular	cg24262691	-0.0437758	0.00582181	-0.0281928
High-density lipoprotein cholesterol (HDL)	Cardiovascular	cg13986417	-0.0220174	0.00362036	-0.0266103
High-density lipoprotein cholesterol (HDL)	Cardiovascular	cg21171335	0.0218713	0.00432809	0.0133769
High-density lipoprotein cholesterol (HDL)	Cardiovascular	cg19981660	0.02071	0.00399335	0.0170056
High-density lipoprotein cholesterol (HDL)	Cardiovascular	cg26146569	0.0225718	0.00396129	0.023766
High-density lipoprotein cholesterol (HDL)	Cardiovascular	cg14158153	0.0536064	0.00864669	0.0289016
High-density lipoprotein cholesterol (HDL)	Cardiovascular	cg19809575	-0.0278754	0.00413928	-0.0280084
High-density lipoprotein cholesterol (HDL)	Cardiovascular	cg06765373	-0.0275039	0.00515276	-0.0139313
High-density lipoprotein cholesterol (HDL)	Cardiovascular	cg19026207	0.0264912	0.00480592	-0.00387019
High-density lipoprotein cholesterol (HDL)	Cardiovascular	cg03815147	-0.0339294	0.00450539	-0.000462133
High-density lipoprotein cholesterol (HDL)	Cardiovascular	cg07967210	-0.0213731	0.00393173	-0.00900644
High-density lipoprotein cholesterol (HDL)	Cardiovascular	cg05887092	0.0314883	0.00278769	0.0231774
High-density lipoprotein cholesterol (HDL)	Cardiovascular	cg15142430	-0.0137106	0.00272601	-0.00666283
High-density lipoprotein cholesterol (HDL)	Cardiovascular	cg15677957	0.159008	0.0303175	0.152431
High-density lipoprotein cholesterol (HDL)	Cardiovascular	cg15800907	0.0278794	0.00547967	0.0151074
High-density lipoprotein cholesterol (HDL)	Cardiovascular	cg21955916	-0.051018	0.00866898	-0.0486363
High-density lipoprotein cholesterol (HDL)	Cardiovascular	cg06115741	-0.0344982	0.00488202	-0.0102881
High-density lipoprotein cholesterol (HDL)	Cardiovascular	cg20630943	0.09574	0.0155027	0.063943
High-density lipoprotein cholesterol (HDL)	Cardiovascular	cg04078896	0.0271871	0.00504534	0.0211324
High-density lipoprotein cholesterol (HDL)	Cardiovascular	cg12491966	0.0210147	0.00365479	0.0184941
High-density lipoprotein cholesterol (HDL)	Cardiovascular	cg16866941	-0.028053	0.00321504	-0.000363434
Height	Musculoskeletal	cg07787977	-0.0200336	0.00402603	-0.0272793
Height	Musculoskeletal	cg17426766	0.0245405	0.00463566	0.0190875
Height	Musculoskeletal	cg12809925	0.0239853	0.004548	0.0381466
Height	Musculoskeletal	cg08854313	-0.0255882	0.00511665	-0.0255315
Height	Musculoskeletal	cg18238908	-0.0242541	0.00434774	-0.0232372
Height	Musculoskeletal	cg24519393	-0.0397839	0.00425553	-0.0148366
Height	Musculoskeletal	cg04296837	-0.0241472	0.00474	0.000416596
Height	Musculoskeletal	cg02267408	-0.0461814	0.00777589	-0.0309308
Height	Musculoskeletal	cg08491437	0.0872229	0.0130822	0.0916631
Height	Musculoskeletal	cg01766941	0.0384732	0.00525824	0.0561778
Height	Musculoskeletal	cg10963543	0.0434671	0.00752251	0.0203303
Height	Musculoskeletal	cg07794409	-0.0198157	0.00365772	-0.0192099
Height	Musculoskeletal	cg01455178	-0.0387001	0.00495705	-0.033094
Height	Musculoskeletal	cg03511754	-0.027727	0.00475103	-0.0255986
Height	Musculoskeletal	cg08707875	-0.0299114	0.00479194	-0.0164214
Height	Musculoskeletal	cg24710309	-0.0288643	0.00467925	-0.0111195
Height	Musculoskeletal	cg24129977	-0.0257547	0.00510346	-0.0207429
Height	Musculoskeletal	cg15423357	-0.0344225	0.00634159	-0.0277449
Height	Musculoskeletal	cg04741211	0.0300277	0.00438876	0.0292474
Height	Musculoskeletal	cg00619915	0.0463147	0.00716536	0.0306896
Height	Musculoskeletal	cg24676755	0.0288654	0.00582177	0.0237787
Height	Musculoskeletal	cg26627705	-0.0375756	0.00757715	-0.040702
Height	Musculoskeletal	cg09997497	0.0309179	0.00549355	0.0289002
Height	Musculoskeletal	cg02994018	0.0259232	0.00500096	0.0202223
Height	Musculoskeletal	cg16297948	0.0617239	0.00773462	0.0304142
Height	Musculoskeletal	cg01274625	0.0630636	0.00619152	0.0157621
Height	Musculoskeletal	cg02253499	-0.0380185	0.00512815	-0.0130474
Height	Musculoskeletal	cg17445812	-0.0149982	0.00268165	-0.00800034
Height	Musculoskeletal	cg01005582	-0.0280227	0.00380199	-0.0262226
Height	Musculoskeletal	cg08151370	-0.013192	0.00217353	-0.0124298
Height	Musculoskeletal	cg18779283	-0.02165	0.00447259	-0.0236066
Height	Musculoskeletal	cg13792233	-0.0759517	0.010725	-0.060963
Height	Musculoskeletal	cg09726198	-0.024012	0.00432146	-0.0164719
Height	Musculoskeletal	cg08170837	-0.0699904	0.00946021	-0.0462079
Height	Musculoskeletal	cg07038400	0.0429693	0.00735814	0.00562709
Height	Musculoskeletal	cg14500070	-0.176148	0.0126667	-0.0503165
Height	Musculoskeletal	cg21178254	0.0172131	0.00331864	0.0174905
Height	Musculoskeletal	cg19247841	0.0525105	0.00723878	0.0368588
Height	Musculoskeletal	cg19748678	0.0236836	0.00338317	-0.000799157
Height	Musculoskeletal	cg22734236	0.0437749	0.0104201	0.000872029
Height	Musculoskeletal	cg11706163	0.0367552	0.00486331	0.0109796
Height	Musculoskeletal	cg14703610	0.0392221	0.00475473	0.0199107
Height	Musculoskeletal	cg15395441	0.0441238	0.007047	0.0339424
Height	Musculoskeletal	cg15111469	0.0150686	0.00251171	0.0210491
Height	Musculoskeletal	cg09693926	-0.055695	0.0110497	-0.00769331
Height	Musculoskeletal	cg01192746	-0.037841	0.00696487	-0.0163041
Height	Musculoskeletal	cg17951878	-0.0988198	0.0180826	-0.0750972
Height	Musculoskeletal	cg06178073	-0.0431511	0.00534439	-0.024962
Height	Musculoskeletal	cg08493590	-0.0387713	0.0083679	-0.0243335
Height	Musculoskeletal	cg20172563	0.0307307	0.00572941	0.0194093
Height	Musculoskeletal	cg05949660	-0.0637113	0.00957617	-0.023988
Height	Musculoskeletal	cg00129811	0.0407793	0.00979725	0.0358071
Height	Musculoskeletal	cg20229609	0.0679005	0.00529273	0.0757977
Height	Musculoskeletal	cg07184423	-0.0182992	0.00351677	-0.0111587
Height	Musculoskeletal	cg15247329	0.0423382	0.00290013	0.0395206
Height	Musculoskeletal	cg03067707	-0.0672987	0.0108816	-0.0579587
Height	Musculoskeletal	cg07921348	0.0487946	0.00723854	0.00492081
Height	Musculoskeletal	cg17698366	0.021441	0.00388904	0.0109956
Height	Musculoskeletal	cg15666071	-0.0259756	0.00493292	-0.0126392
Height	Musculoskeletal	cg25823085	0.0177537	0.00340423	0.00347378
Height	Musculoskeletal	cg15732164	-0.0777992	0.0158637	-0.0683657
Height	Musculoskeletal	cg10454121	0.0538465	0.00855617	0.0252331
Height	Musculoskeletal	cg05005217	0.0260389	0.00287203	0.0156153
Height	Musculoskeletal	cg12073251	-0.0121216	0.00244218	-0.00990664
Height	Musculoskeletal	cg00245850	0.0215308	0.00359349	0.0143725
Height	Musculoskeletal	cg02331830	0.0148487	0.00214192	0.0026566
Height	Musculoskeletal	cg13798575	0.0387317	0.00658124	0.0204039
Height	Musculoskeletal	cg13734137	-0.0434734	0.0065535	-0.0138602
Height	Musculoskeletal	cg13568343	-0.016192	0.0032067	-0.00607869
Height	Musculoskeletal	cg13789015	0.0125175	0.00220566	0.0081355
Height	Musculoskeletal	cg07615347	-0.0164366	0.00318256	-0.00749076
Height	Musculoskeletal	cg14789659	-0.0313119	0.00630254	-0.0232609
Height	Musculoskeletal	cg00210538	-0.0474117	0.00668138	-0.0286503
Height	Musculoskeletal	cg17075019	0.0218318	0.00345009	0.00832592
Height	Musculoskeletal	cg08514558	-0.0366091	0.00725807	-0.0270299
Height	Musculoskeletal	cg09335911	0.0233686	0.00349797	0.015572
Height	Musculoskeletal	cg04662943	-0.0281675	0.00383108	-0.010685
Height	Musculoskeletal	cg19863426	0.0331744	0.00542189	0.00151649
Height	Musculoskeletal	cg14190344	-0.0181151	0.00364448	-0.0148844
Height	Musculoskeletal	cg27331871	0.0511988	0.00624142	0.0299687
Height	Musculoskeletal	cg05501817	0.0382356	0.00633215	0.0150734
Height	Musculoskeletal	cg09575421	0.0306006	0.00531738	0.00303548
Height	Musculoskeletal	cg09201001	-0.0228099	0.00448808	-0.0224231
Height	Musculoskeletal	cg21160842	-0.0193097	0.00356516	-0.0178116
Height	Musculoskeletal	cg09580214	-0.0240417	0.00384387	-0.00603748
Height	Musculoskeletal	cg11250194	0.0186297	0.00259014	0.0130845
Height	Musculoskeletal	cg24279017	-0.0379898	0.00745182	-0.045694
Height	Musculoskeletal	cg07814122	-0.0201136	0.00340707	-0.0245752
Height	Musculoskeletal	cg10809165	-0.0224484	0.00410587	-0.023958
Height	Musculoskeletal	cg13071569	-0.045346	0.00503659	-0.0374686
Height	Musculoskeletal	cg08884029	-0.0155193	0.00321432	-0.0038714
Height	Musculoskeletal	cg16111737	-0.0304126	0.00405138	-0.0226874
Height	Musculoskeletal	cg20647118	0.0508614	0.00745723	0.0393149
Height	Musculoskeletal	cg02988727	-0.0120455	0.00207391	-0.0113885
Height	Musculoskeletal	cg00851532	0.0346507	0.0059514	0.0121453
Height	Musculoskeletal	cg00456672	0.0250253	0.00300364	0.0081312
Height	Musculoskeletal	cg05801038	0.101644	0.0183691	0.102641
Height	Musculoskeletal	cg03689568	-0.0511596	0.00882531	-0.0290672
Height	Musculoskeletal	cg07657357	-0.0308442	0.00586686	-0.00637081
Height	Musculoskeletal	cg05590451	0.0448174	0.0070823	0.0381099
Height	Musculoskeletal	cg09986774	-0.063967	0.0104218	-0.0449856
Height	Musculoskeletal	cg00897404	-0.0146159	0.0024739	-0.0219561
Height	Musculoskeletal	cg07307142	0.016611	0.00240119	0.00644653
Height	Musculoskeletal	cg26763362	0.0196125	0.00374151	0.00182692
Height	Musculoskeletal	cg05114606	0.0160549	0.00281307	0.0191152
Height	Musculoskeletal	cg12193833	-0.0318847	0.00409184	-0.0252384
Height	Musculoskeletal	cg06471905	-0.0446915	0.00659119	-0.046575
Height	Musculoskeletal	cg07967210	-0.0520673	0.00933562	-0.0233484
Height	Musculoskeletal	cg02836325	0.0248034	0.0042242	0.0302254
Height	Musculoskeletal	cg06483978	0.0255444	0.00413319	-0.00352191
Height	Musculoskeletal	cg06635797	0.0295912	0.00535742	0.0254997
Height	Musculoskeletal	cg09993699	-0.0207836	0.00402891	-0.00513222
Height	Musculoskeletal	cg13523818	0.0349701	0.00649363	0.0115987
Height	Musculoskeletal	cg09537434	0.0315386	0.00583215	0.0190095
Height	Musculoskeletal	cg20908204	0.0192943	0.00306318	0.00513754
Height	Musculoskeletal	cg04935436	0.0387393	0.00815468	0.01233
Height	Musculoskeletal	cg14947478	-0.142462	0.0121206	-0.0377758
Height	Musculoskeletal	cg23159236	-0.0292749	0.0055757	-0.0258555
Height	Musculoskeletal	cg24751551	-0.0208453	0.00344296	-0.0225582
Height	Musculoskeletal	cg00539347	-0.0363914	0.00515408	-0.0279442
Inflammatory bowel disease (IBD)	Inflammation	cg17806162	0.0406968	0.00791296	0.027975
Inflammatory bowel disease (IBD)	Inflammation	cg10385390	0.11432	0.0198309	0.0733863
Inflammatory bowel disease (IBD)	Inflammation	cg23283495	0.0265588	0.00527557	0.013498
Inflammatory bowel disease (IBD)	Inflammation	cg13835894	-0.0664076	0.0130634	-0.0131418
Inflammatory bowel disease (IBD)	Inflammation	cg23050873	0.127244	0.0145868	0.112249
Inflammatory bowel disease (IBD)	Inflammation	cg08175413	0.122229	0.0238371	0.0281068
Inflammatory bowel disease (IBD)	Inflammation	cg22000984	0.0489148	0.00758895	0.0271138
Inflammatory bowel disease (IBD)	Inflammation	cg09312897	0.071758	0.0131172	0.0414537
Inflammatory bowel disease (IBD)	Inflammation	cg24634333	0.102827	0.0187458	0.0883261
Inflammatory bowel disease (IBD)	Inflammation	cg11454936	0.0670066	0.0134908	0.00732632
Inflammatory bowel disease (IBD)	Inflammation	cg02405213	-0.0430178	0.00595587	-0.0371966
Inflammatory bowel disease (IBD)	Inflammation	cg02070205	-0.0456551	0.00917877	-0.0474679
Inflammatory bowel disease (IBD)	Inflammation	cg24032190	0.110537	0.0148514	0.0923009
Inflammatory bowel disease (IBD)	Inflammation	cg09046979	-0.0356102	0.00679239	-0.00491872
Inflammatory bowel disease (IBD)	Inflammation	cg08195491	-0.155498	0.0259936	-0.13584
Inflammatory bowel disease (IBD)	Inflammation	cg19841423	-0.0881201	0.011467	-0.00427625
Inflammatory bowel disease (IBD)	Inflammation	cg11564601	-0.0426541	0.00881949	-0.0464092
Insulin-like growth factor 1 (IGF-1)	Hormonal	cg18147280	0.0340056	0.00542891	0.026154
Insulin-like growth factor 1 (IGF-1)	Hormonal	cg04602081	-0.0425742	0.00860202	-0.0147802
Insulin-like growth factor 1 (IGF-1)	Hormonal	cg19633962	-0.0419219	0.00717976	0.0100548
Insulin-like growth factor 1 (IGF-1)	Hormonal	cg00946598	0.0640961	0.00606715	0.0228891
Insulin-like growth factor 1 (IGF-1)	Hormonal	cg02267408	-0.0411829	0.00797708	-0.0416716
Insulin-like growth factor 1 (IGF-1)	Hormonal	cg17218026	-0.0146527	0.00215251	-0.00832714
Insulin-like growth factor 1 (IGF-1)	Hormonal	cg00981945	-0.0143518	0.00259175	0.00401795
Insulin-like growth factor 1 (IGF-1)	Hormonal	cg02275294	-0.0606146	0.011293	-0.0320601
Insulin-like growth factor 1 (IGF-1)	Hormonal	cg17178900	-0.0100329	0.00181669	-0.00868502
Insulin-like growth factor 1 (IGF-1)	Hormonal	cg23920097	-0.0156971	0.00314888	-0.00657439
Insulin-like growth factor 1 (IGF-1)	Hormonal	cg18220560	-0.0392648	0.00561951	-0.0261269
Insulin-like growth factor 1 (IGF-1)	Hormonal	cg04741211	0.0225133	0.00391806	0.0223667
Insulin-like growth factor 1 (IGF-1)	Hormonal	cg06620837	-0.0289121	0.00473854	-0.0738358
Insulin-like growth factor 1 (IGF-1)	Hormonal	cg02675527	-0.0178292	0.00241711	-0.0053474
Insulin-like growth factor 1 (IGF-1)	Hormonal	cg12698349	0.0113179	0.00205267	0.00958552
Insulin-like growth factor 1 (IGF-1)	Hormonal	cg00170343	0.0221289	0.00425536	0.0277349
Insulin-like growth factor 1 (IGF-1)	Hormonal	cg23647554	0.0133267	0.00262882	0.00672591
Insulin-like growth factor 1 (IGF-1)	Hormonal	cg27129171	0.0221217	0.00430603	0.00553161
Insulin-like growth factor 1 (IGF-1)	Hormonal	cg06798483	-0.0392748	0.00571682	0.00650396
Insulin-like growth factor 1 (IGF-1)	Hormonal	cg04364311	-0.0535309	0.00723745	-0.0444015
Insulin-like growth factor 1 (IGF-1)	Hormonal	cg13256891	0.0661825	0.00960006	0.0591623
Insulin-like growth factor 1 (IGF-1)	Hormonal	cg15936446	0.0747998	0.0137301	0.0873921
Insulin-like growth factor 1 (IGF-1)	Hormonal	cg11397957	0.0702208	0.00535356	0.0473277
Insulin-like growth factor 1 (IGF-1)	Hormonal	cg26028573	-0.058446	0.0113691	-0.0373338
Insulin-like growth factor 1 (IGF-1)	Hormonal	cg06259800	-0.0621051	0.00969189	-0.0401718
Insulin-like growth factor 1 (IGF-1)	Hormonal	cg14807793	0.0404146	0.00749121	-0.000217156
Insulin-like growth factor 1 (IGF-1)	Hormonal	cg05583848	-0.035373	0.00529588	0.0167391
Insulin-like growth factor 1 (IGF-1)	Hormonal	cg11920449	0.0096179	0.00199321	0.0125176
Insulin-like growth factor 1 (IGF-1)	Hormonal	cg18132916	0.0332811	0.00423766	0.0324129
Insulin-like growth factor 1 (IGF-1)	Hormonal	cg04972856	0.0219047	0.00309013	0.0142827
Insulin-like growth factor 1 (IGF-1)	Hormonal	cg20229609	0.0913145	0.00400575	0.101661
Insulin-like growth factor 1 (IGF-1)	Hormonal	cg16688681	0.0172891	0.00300977	0.0150917
Insulin-like growth factor 1 (IGF-1)	Hormonal	cg22272840	-0.0551921	0.00891848	-0.0539649
Insulin-like growth factor 1 (IGF-1)	Hormonal	cg04255391	-0.0106393	0.00208639	-0.0127995
Insulin-like growth factor 1 (IGF-1)	Hormonal	cg14350557	0.0215396	0.00320565	0.0210761
Insulin-like growth factor 1 (IGF-1)	Hormonal	cg14078157	0.0196022	0.00295111	0.0087565
Insulin-like growth factor 1 (IGF-1)	Hormonal	cg14434109	-0.0109084	0.00212052	-0.00383045
Insulin-like growth factor 1 (IGF-1)	Hormonal	cg20130789	-0.106017	0.0147696	-0.0976364
Insulin-like growth factor 1 (IGF-1)	Hormonal	cg04662943	-0.0322652	0.00361185	-0.0283151
Insulin-like growth factor 1 (IGF-1)	Hormonal	cg04803994	0.0302932	0.00443901	0.0174543
Insulin-like growth factor 1 (IGF-1)	Hormonal	cg11619602	0.0230976	0.0040865	0.0160455
Insulin-like growth factor 1 (IGF-1)	Hormonal	cg07178969	0.030722	0.00576322	-0.00343246
Insulin-like growth factor 1 (IGF-1)	Hormonal	cg19610905	0.0175061	0.00366187	0.00704978
Insulin-like growth factor 1 (IGF-1)	Hormonal	cg26672202	-0.0228013	0.00339817	0.0190374
Insulin-like growth factor 1 (IGF-1)	Hormonal	cg20063906	0.0290533	0.0059843	0.0301052
Insulin-like growth factor 1 (IGF-1)	Hormonal	cg11649665	0.0289453	0.00498318	0.0320519
Insulin-like growth factor 1 (IGF-1)	Hormonal	cg12081946	-0.0182707	0.0036026	-0.00870831
Insulin-like growth factor 1 (IGF-1)	Hormonal	cg08847533	0.017407	0.00330169	0.000753495
Insulin-like growth factor 1 (IGF-1)	Hormonal	cg00456672	0.0438009	0.00649535	0.0197645
Insulin-like growth factor 1 (IGF-1)	Hormonal	cg03791955	-0.020464	0.00317527	-0.0140517
Insulin-like growth factor 1 (IGF-1)	Hormonal	cg18831671	-0.0274364	0.00540066	-0.0285723
Insulin-like growth factor 1 (IGF-1)	Hormonal	cg09650989	0.0542274	0.00873626	0.0213174
Insulin-like growth factor 1 (IGF-1)	Hormonal	cg02190038	-0.038397	0.00552447	0.0640677
Insulin-like growth factor 1 (IGF-1)	Hormonal	cg01067137	0.0448849	0.00335303	-0.00216333
Insulin-like growth factor 1 (IGF-1)	Hormonal	cg07978099	-0.0154333	0.0026054	-0.0187928
Insulin-like growth factor 1 (IGF-1)	Hormonal	cg05389310	-0.0335167	0.00639399	-0.0271873
Insulin-like growth factor 1 (IGF-1)	Hormonal	cg02880508	0.0245519	0.00405144	0.0228512
Insulin-like growth factor 1 (IGF-1)	Hormonal	cg07505433	0.090721	0.00809962	0.0420605
Insulin-like growth factor 1 (IGF-1)	Hormonal	cg22232695	0.0233492	0.00398582	0.010978
Insulin-like growth factor 1 (IGF-1)	Hormonal	cg15146515	-0.0527046	0.00543134	-0.0328262
Insulin-like growth factor 1 (IGF-1)	Hormonal	cg23413506	-0.0236924	0.005205	-0.0113365
Insulin-like growth factor 1 (IGF-1)	Hormonal	cg04219410	-0.0821345	0.0104553	0.00247124
Insulin-like growth factor 1 (IGF-1)	Hormonal	cg02966332	0.0234366	0.00295145	0.0177645
Insulin-like growth factor 1 (IGF-1)	Hormonal	cg06238570	-0.0230101	0.00446007	-0.0137104
Insulin-like growth factor 1 (IGF-1)	Hormonal	cg00539347	-0.0214679	0.00414846	-0.0189777
Insulin-like growth factor 1 (IGF-1)	Hormonal	cg06711259	-0.0401736	0.00387325	-0.0164374
Low-density lipoprotein cholesterol (LDL)	Cardiovascular	cg17826107	0.0191942	0.00303593	0.0154122
Low-density lipoprotein cholesterol (LDL)	Cardiovascular	cg00908766	0.0486568	0.00663464	0.019096
Low-density lipoprotein cholesterol (LDL)	Cardiovascular	cg12435725	0.0221384	0.0039859	0.0134451
Low-density lipoprotein cholesterol (LDL)	Cardiovascular	cg05507908	0.0820518	0.0144624	-0.00954409
Low-density lipoprotein cholesterol (LDL)	Cardiovascular	cg19734164	-0.013787	0.00280106	-0.011025
Low-density lipoprotein cholesterol (LDL)	Cardiovascular	cg12943317	-0.0404719	0.00316289	-0.0454816
Low-density lipoprotein cholesterol (LDL)	Cardiovascular	cg18902440	0.0306913	0.00433816	0.0229007
Low-density lipoprotein cholesterol (LDL)	Cardiovascular	cg02359409	-0.0276134	0.00543592	-0.00707728
Low-density lipoprotein cholesterol (LDL)	Cardiovascular	cg15226275	-0.0162693	0.00282393	-0.01825
Low-density lipoprotein cholesterol (LDL)	Cardiovascular	cg03634777	0.130056	0.0232189	0.151291
Low-density lipoprotein cholesterol (LDL)	Cardiovascular	cg04674755	-0.0284582	0.00482313	0.00758422
Low-density lipoprotein cholesterol (LDL)	Cardiovascular	cg17115737	-0.0232691	0.00441241	-0.0155215
Low-density lipoprotein cholesterol (LDL)	Cardiovascular	cg14199723	0.0325435	0.00519628	0.0147584
Low-density lipoprotein cholesterol (LDL)	Cardiovascular	cg07950002	0.0337094	0.00650514	-0.0113413
Low-density lipoprotein cholesterol (LDL)	Cardiovascular	cg13506600	0.0432179	0.00774613	0.0236407
Low-density lipoprotein cholesterol (LDL)	Cardiovascular	cg08743896	-0.0205396	0.00404028	-0.0165476
Low-density lipoprotein cholesterol (LDL)	Cardiovascular	cg11888571	-0.0360004	0.00619879	-0.00980123
Low-density lipoprotein cholesterol (LDL)	Cardiovascular	cg26731008	0.0329774	0.00665806	0.0297008
Low-density lipoprotein cholesterol (LDL)	Cardiovascular	cg09201001	0.0155372	0.00278017	0.0135898
Low-density lipoprotein cholesterol (LDL)	Cardiovascular	cg08203715	-0.0623188	0.00595346	-0.0649557
Low-density lipoprotein cholesterol (LDL)	Cardiovascular	cg20014596	-0.0262206	0.00393986	-0.00354233
Low-density lipoprotein cholesterol (LDL)	Cardiovascular	cg02403541	0.0325025	0.00375388	0.0135451
Low-density lipoprotein cholesterol (LDL)	Cardiovascular	cg01359532	-0.0375771	0.0111815	-0.00627166
Low-density lipoprotein cholesterol (LDL)	Cardiovascular	cg07978099	-0.0104073	0.00205103	-0.0119224
Low-density lipoprotein cholesterol (LDL)	Cardiovascular	cg26912412	-0.0705163	0.0122529	-0.0520422
Low-density lipoprotein cholesterol (LDL)	Cardiovascular	cg08085267	-0.0300642	0.00445288	-0.010662
Low-density lipoprotein cholesterol (LDL)	Cardiovascular	cg02836325	0.0289136	0.00385525	0.038228
Low-density lipoprotein cholesterol (LDL)	Cardiovascular	cg04570735	0.0256343	0.00390637	0.011053
Low-density lipoprotein cholesterol (LDL)	Cardiovascular	cg04798919	-0.0234361	0.00412872	0.020177
Low-density lipoprotein cholesterol (LDL)	Cardiovascular	cg01656853	0.061369	0.00721616	0.0224442
Low-density lipoprotein cholesterol (LDL)	Cardiovascular	cg08601574	0.0132146	0.00288333	0.00493269
Low-density lipoprotein cholesterol (LDL)	Cardiovascular	cg06653796	0.0199756	0.00370943	0.0128448
Late onset Alzheimer's disease	Neuropsychiatric	cg02130027	0.0633021	0.0118707	0.0580491
Late onset Alzheimer's disease	Neuropsychiatric	cg05908241	0.046376	0.00736445	0.0412868
Late onset Alzheimer's disease	Neuropsychiatric	cg18570331	0.131954	0.0197248	0.0521245
Lymphocyte count	Hematological	cg17029193	0.0298582	0.00495323	-0.000683024
Lymphocyte count	Hematological	cg04087271	-0.011526	0.00253375	-0.00854199
Lymphocyte count	Hematological	cg03611151	0.0310245	0.00534228	0.0209044
Lymphocyte count	Hematological	cg20670361	0.0119114	0.00207444	0.00686747
Lymphocyte count	Hematological	cg23691781	-0.00969188	0.00167679	-0.0052275
Lymphocyte count	Hematological	cg13175981	-0.0337434	0.0057795	-0.0127727
Lymphocyte count	Hematological	cg03678274	0.0216559	0.00385372	0.0198961
Lymphocyte count	Hematological	cg00676602	-0.0278744	0.00460758	-0.0202446
Lymphocyte count	Hematological	cg08917208	0.0731018	0.00978385	0.0553443
Lymphocyte count	Hematological	cg21555271	0.0224983	0.00377283	0.0170013
Lymphocyte count	Hematological	cg13897122	-0.044014	0.00718333	-0.00565435
Lymphocyte count	Hematological	cg20348746	0.0157674	0.00272136	0.0130777
Lymphocyte count	Hematological	cg20235075	-0.0320928	0.003386	-0.00954353
Lymphocyte count	Hematological	cg14749678	0.0818291	0.0151514	0.0580648
Lymphocyte count	Hematological	cg15561453	-0.0359152	0.00786993	-7.79712e-05
Lymphocyte count	Hematological	cg20441894	-0.0511899	0.00943037	-0.0234427
Lymphocyte count	Hematological	cg22156842	-0.0233483	0.00320272	-0.021581
Lymphocyte count	Hematological	cg13229867	-0.0235249	0.00491523	-0.0150096
Lymphocyte count	Hematological	cg11939399	0.0255162	0.00490818	0.0313149
Lymphocyte count	Hematological	cg06981781	0.0215035	0.00345184	0.0161893
Lymphocyte count	Hematological	cg24202119	0.0352379	0.00694564	0.0411104
Lymphocyte count	Hematological	cg22625415	-0.0563308	0.0120139	-0.0461236
Lymphocyte count	Hematological	cg00421693	-0.0386452	0.00551012	-0.0276994
Lymphocyte count	Hematological	cg19622675	-0.0249191	0.00494042	-0.0216214
Lymphocyte count	Hematological	cg03270340	0.0535632	0.00329974	0.0425466
Lymphocyte count	Hematological	cg05593667	0.0369599	0.00491177	0.0356086
Lymphocyte count	Hematological	cg10236188	-0.0247896	0.00406206	-0.0148691
Lymphocyte count	Hematological	cg05669853	0.0323712	0.0050088	0.0228677
Lymphocyte count	Hematological	cg01617071	0.0173987	0.00314622	0.00840453
Lymphocyte count	Hematological	cg19214707	0.0129932	0.00161068	0.00546404
Lymphocyte count	Hematological	cg05327268	-0.0434943	0.00374586	-0.031961
Lymphocyte count	Hematological	cg17806882	-0.0269621	0.00364312	-0.0190599
Lymphocyte count	Hematological	cg05575058	0.0493496	0.00732062	-0.0212802
Lymphocyte count	Hematological	cg17583432	-0.0779668	0.0148115	-0.104882
Lymphocyte count	Hematological	cg15992532	-0.0408048	0.00511358	-0.025565
Lymphocyte count	Hematological	cg14180030	-0.032698	0.00480399	-0.00701375
Lymphocyte count	Hematological	cg10861731	0.0216701	0.00273373	0.0103921
Lymphocyte count	Hematological	cg17434453	0.0317803	0.00461171	0.0243404
Lymphocyte count	Hematological	cg20435097	-0.0158398	0.00266876	-0.0108611
Lymphocyte count	Hematological	cg19280572	0.00930884	0.00176141	0.0104992
Lymphocyte count	Hematological	cg00394658	-0.0789138	0.00975749	-0.0341306
Lymphocyte count	Hematological	cg26684673	0.0391325	0.00373468	0.0353682
Lymphocyte count	Hematological	cg23971638	-0.0152172	0.00217997	-0.0141375
Lymphocyte count	Hematological	cg09043214	-0.025577	0.00330447	-0.0125558
Lymphocyte count	Hematological	cg20894963	0.0526097	0.00773289	-0.000360607
Lymphocyte count	Hematological	cg27423445	0.0209434	0.00349849	-0.0152776
Lymphocyte count	Hematological	cg18559571	0.0418351	0.0075957	0.0205056
Lymphocyte count	Hematological	cg03328639	-0.0428386	0.0064919	-0.0213902
Lymphocyte count	Hematological	cg26585452	0.0536061	0.0066828	0.0414903
Lymphocyte count	Hematological	cg02997817	-0.0312255	0.00444206	-0.0189456
Lymphocyte count	Hematological	cg08183407	0.0304635	0.00531679	-0.0018372
Lymphocyte count	Hematological	cg14664628	0.0147074	0.00254753	0.00145651
Lymphocyte count	Hematological	cg01695279	-0.0250918	0.00471625	-0.0259628
Lymphocyte count	Hematological	cg09099830	0.0555948	0.0070146	1.34852e-05
Lymphocyte count	Hematological	cg05723552	-0.0563915	0.00843914	-0.0466311
Lymphocyte count	Hematological	cg16513277	0.0203161	0.0031571	0.0178064
Lymphocyte count	Hematological	cg00122941	0.0497519	0.00943363	0.0670679
Lymphocyte count	Hematological	cg13695956	-0.0539933	0.00696389	-0.0121823
Lymphocyte count	Hematological	cg12882572	-0.0169792	0.00259723	-0.010168
Lymphocyte count	Hematological	cg18711369	-0.0329703	0.0033281	-0.00160162
Lymphocyte count	Hematological	cg25181941	0.0452435	0.00920396	0.0313346
Lymphocyte count	Hematological	cg09840721	0.0344065	0.00555561	0.0228305
Lymphocyte count	Hematological	cg12555907	0.0106624	0.00201013	0.0105637
Lymphocyte count	Hematological	cg26576206	0.040753	0.00784895	0.0581115
Lymphocyte count	Hematological	cg22910295	-0.0730042	0.009981	-0.0779157
Lymphocyte count	Hematological	cg18576835	-0.0275563	0.00443636	-0.0232822
Lymphocyte count	Hematological	cg15473218	0.0167131	0.0031725	0.00984652
Lymphocyte count	Hematological	cg14833160	-0.0209921	0.00343646	-0.0252493
Lymphocyte count	Hematological	cg09149842	-0.0482575	0.00793465	-0.018956
Lymphocyte count	Hematological	cg17286326	-0.0321619	0.00539261	-0.0370453
Lymphocyte count	Hematological	cg01138652	-0.025697	0.0035039	-0.0211109
Lymphocyte count	Hematological	cg00539347	-0.0561276	0.00652453	-0.0378998
Lymphocyte count	Hematological	cg18708252	0.0266964	0.00308899	0.0235909
Parkinson's disease (PD)	Neuropsychiatric	cg13069100	-0.0476643	0.00936421	-0.0154834
Parkinson's disease (PD)	Neuropsychiatric	cg02070118	0.100663	0.0125852	0.0354534
Parkinson's disease (PD)	Neuropsychiatric	cg15133208	-0.0457602	0.00767519	-0.0194204
Parkinson's disease (PD)	Neuropsychiatric	cg02220965	0.02878	0.00523049	-0.00430507
Parkinson's disease (PD)	Neuropsychiatric	cg04254540	0.025631	0.0050865	0.0238468
Platelet count	Hematological	cg21194808	-0.0202459	0.00338628	-0.0179564
Platelet count	Hematological	cg00425885	-0.0132802	0.00226761	-0.00842105
Platelet count	Hematological	cg10443148	-0.0313063	0.00359482	-0.031789
Platelet count	Hematological	cg25841309	-0.0407896	0.00488911	-0.00995938
Platelet count	Hematological	cg14963928	0.0150469	0.00230565	0.0147658
Platelet count	Hematological	cg08035234	0.0134937	0.00205358	0.0142965
Platelet count	Hematological	cg24344074	0.0484886	0.00730116	0.00307201
Platelet count	Hematological	cg09992184	-0.0435811	0.00369184	-0.0434511
Platelet count	Hematological	cg07794409	-0.0319699	0.00370909	-0.0361349
Platelet count	Hematological	cg06059345	-0.0439879	0.00796998	-0.014849
Platelet count	Hematological	cg10529555	0.0815957	0.0121753	0.013405
Platelet count	Hematological	cg01809927	0.0202049	0.00317335	0.0116137
Platelet count	Hematological	cg18908499	-0.124761	0.0156181	-0.121168
Platelet count	Hematological	cg01809281	0.0477431	0.00819402	0.055765
Platelet count	Hematological	cg04845466	0.0206149	0.00486923	2.74399e-05
Platelet count	Hematological	cg00017826	-0.0372893	0.00752237	-0.0363053
Platelet count	Hematological	cg21555271	0.0203733	0.00425766	0.0151032
Platelet count	Hematological	cg19716816	-0.0742264	0.0145822	-0.0198637
Platelet count	Hematological	cg01484487	0.0170979	0.0031747	-0.0264691
Platelet count	Hematological	cg11305121	-0.0602347	0.00695025	-0.011505
Platelet count	Hematological	cg23334662	-0.0218365	0.00432842	-0.00187164
Platelet count	Hematological	cg02348437	0.053374	0.0083258	0.034286
Platelet count	Hematological	cg27413025	-0.0602889	0.0109581	-0.0350058
Platelet count	Hematological	cg00390724	0.0885568	0.0164815	0.0903987
Platelet count	Hematological	cg23715586	-0.0432024	0.00537753	-0.0368696
Platelet count	Hematological	cg20575173	0.0123527	0.00187367	0.0048652
Platelet count	Hematological	cg11130432	0.0345961	0.00708629	0.0103119
Platelet count	Hematological	cg13428477	0.0560054	0.00404374	0.0329916
Platelet count	Hematological	cg08044714	0.0152117	0.00290682	0.0230626
Platelet count	Hematological	cg24334259	0.0255745	0.00503404	0.0135981
Platelet count	Hematological	cg18801567	-0.0349588	0.00698672	-0.0222468
Platelet count	Hematological	cg07266910	0.0165878	0.00235297	0.00793436
Platelet count	Hematological	cg15487251	0.0508858	0.00622009	0.0454843
Platelet count	Hematological	cg11939399	0.0313605	0.00637864	0.0279721
Platelet count	Hematological	cg13256891	0.0296234	0.00569036	0.0197139
Platelet count	Hematological	cg06981781	0.0282152	0.00320946	0.025441
Platelet count	Hematological	cg21123740	-0.0289693	0.00639333	-0.0158898
Platelet count	Hematological	cg17479576	-0.0147322	0.00185561	-0.00589831
Platelet count	Hematological	cg01131866	-0.0414985	0.00691407	-0.0404267
Platelet count	Hematological	cg05961632	0.0450977	0.00690679	0.042812
Platelet count	Hematological	cg02061173	-0.0530798	0.0053804	-0.0185827
Platelet count	Hematological	cg14196790	-0.0282337	0.0040966	0.00184324
Platelet count	Hematological	cg10680621	-0.0131475	0.0022612	-0.00478765
Platelet count	Hematological	cg07392085	0.0416597	0.00680676	0.0399839
Platelet count	Hematological	cg12943317	0.023864	0.00327371	0.0205733
Platelet count	Hematological	cg26403843	-0.0350071	0.00418022	-0.0382968
Platelet count	Hematological	cg23514537	-0.0279008	0.00527456	-0.02222
Platelet count	Hematological	cg10570941	0.0394328	0.0112515	-0.0244241
Platelet count	Hematological	cg24505687	0.110573	0.0170316	0.00553439
Platelet count	Hematological	cg06656924	-0.0399015	0.00693899	-0.0450551
Platelet count	Hematological	cg02964385	-0.0510563	0.00667309	-0.0424002
Platelet count	Hematological	cg02130027	0.0428701	0.00838634	0.0303934
Platelet count	Hematological	cg02774282	-0.0235441	0.00318263	-0.0124278
Platelet count	Hematological	cg02229607	-0.0528609	0.00474841	-0.0440729
Platelet count	Hematological	cg05327268	-0.0237301	0.00374256	-0.00554028
Platelet count	Hematological	cg20004424	-0.0333235	0.0056704	-0.0268817
Platelet count	Hematological	cg26942532	-0.0232064	0.00431708	-0.00985297
Platelet count	Hematological	cg08575537	0.0673576	0.012837	0.0292047
Platelet count	Hematological	cg24405174	0.0126413	0.00187573	0.0151267
Platelet count	Hematological	cg27000590	0.0281666	0.00545038	0.0038135
Platelet count	Hematological	cg03633268	-0.0238048	0.00400758	-0.0194332
Platelet count	Hematological	cg06880721	0.0331035	0.00619611	0.0136069
Platelet count	Hematological	cg27263049	0.0435055	0.00402493	-0.0229981
Platelet count	Hematological	cg14727880	0.0397842	0.00648809	0.0523929
Platelet count	Hematological	cg12876594	-0.016441	0.00332131	-0.00273583
Platelet count	Hematological	cg00049440	-0.0370642	0.00664517	-6.65974e-05
Platelet count	Hematological	cg02608019	0.0354405	0.00551614	0.0130012
Platelet count	Hematological	cg07950002	0.0340914	0.00668968	0.0105747
Platelet count	Hematological	cg20143773	0.0598504	0.0118852	0.050033
Platelet count	Hematological	cg13789015	0.0218376	0.00248047	0.00459973
Platelet count	Hematological	cg22688012	-0.0159879	0.00305805	-0.0184875
Platelet count	Hematological	cg26513988	-0.0287402	0.00433456	-0.0134463
Platelet count	Hematological	cg08415998	-0.0536253	0.0106359	-0.0506644
Platelet count	Hematological	cg23657179	0.038068	0.00694685	0.0261386
Platelet count	Hematological	cg09469691	0.0377627	0.00667917	0.0418294
Platelet count	Hematological	cg18661379	-0.025091	0.00489672	-0.00863444
Platelet count	Hematological	cg04497547	0.0188194	0.00324798	0.00707246
Platelet count	Hematological	cg12958961	-0.0662326	0.00445355	-0.0384542
Platelet count	Hematological	cg21881798	-0.0225014	0.00314685	-0.0102066
Platelet count	Hematological	cg08548044	0.013851	0.00201564	0.00864582
Platelet count	Hematological	cg11987802	0.0382037	0.00740573	0.00809833
Platelet count	Hematological	cg15918732	-0.053763	0.00949891	-0.0273038
Platelet count	Hematological	cg07689907	-0.0465888	0.00377	-0.0138469
Platelet count	Hematological	cg18225595	-0.0297396	0.00442996	-0.012989
Platelet count	Hematological	cg25302603	-0.0347539	0.00653634	-0.0137391
Platelet count	Hematological	cg15143809	-0.0298841	0.00529368	-0.0415962
Platelet count	Hematological	cg02758236	-0.0497391	0.00907257	-0.0579921
Platelet count	Hematological	cg23971638	-0.0227059	0.00360511	-0.0245886
Platelet count	Hematological	cg01339111	-0.0642293	0.00712215	-0.0613109
Platelet count	Hematological	cg25500050	-0.0192522	0.00352768	-0.0128736
Platelet count	Hematological	cg12903224	0.0487671	0.00530501	0.029077
Platelet count	Hematological	cg07201835	0.0440134	0.00939775	-0.00884689
Platelet count	Hematological	cg03907575	-0.0298923	0.00312097	-0.00283269
Platelet count	Hematological	cg21351852	-0.0602122	0.0119088	-0.0701387
Platelet count	Hematological	cg15848620	0.0548177	0.00750492	0.0185012
Platelet count	Hematological	cg12817423	-0.0348323	0.00499526	-0.0290192
Platelet count	Hematological	cg03220751	-0.0704094	0.00794882	-0.073502
Platelet count	Hematological	cg01391022	-0.0566693	0.0102526	-0.0570738
Platelet count	Hematological	cg20664313	0.045579	0.00861424	0.0334873
Platelet count	Hematological	cg09716613	0.0308939	0.00463185	-0.025077
Platelet count	Hematological	cg24453118	0.0307586	0.00470292	0.0269497
Platelet count	Hematological	cg09863266	0.0254971	0.00360523	0.0190102
Platelet count	Hematological	cg10123347	0.0176637	0.00321607	-0.00145566
Platelet count	Hematological	cg07112884	-0.0251101	0.00285209	-0.0227169
Platelet count	Hematological	cg08698721	-0.079544	0.00555485	-0.0544874
Platelet count	Hematological	cg10792982	0.0356042	0.00323231	0.0038851
Platelet count	Hematological	cg06787422	0.0770437	0.00698941	0.0802116
Platelet count	Hematological	cg09837656	-0.0348614	0.00685678	-0.0415009
Platelet count	Hematological	cg03337277	0.0212568	0.0035733	0.00520126
Platelet count	Hematological	cg22570213	-0.0238542	0.00471591	-0.010145
Platelet count	Hematological	cg09555736	0.0332873	0.00483372	0.0421214
Platelet count	Hematological	cg02256570	0.0218623	0.00443504	0.0271544
Platelet count	Hematological	cg08899895	0.0287863	0.00367316	0.00595461
Platelet count	Hematological	cg09247061	0.0447807	0.00841916	0.0460732
Platelet count	Hematological	cg13583272	0.00969346	0.00174054	0.0094686
Platelet count	Hematological	cg17788994	0.0453859	0.0104093	0.0323423
Platelet count	Hematological	cg12239264	-0.0143802	0.00287366	-0.0155235
Platelet count	Hematological	cg12882572	-0.0207584	0.00348757	-0.00500652
Platelet count	Hematological	cg16233074	0.111226	0.0125233	0.071589
Platelet count	Hematological	cg24636368	-0.0233903	0.00466786	-0.00337483
Platelet count	Hematological	cg12858577	0.0140651	0.0027832	0.0047427
Platelet count	Hematological	cg02836325	-0.0193004	0.00381737	-0.0254342
Platelet count	Hematological	cg03972071	-0.0174012	0.00270471	-0.00938248
Platelet count	Hematological	cg15467577	0.0179569	0.00362317	0.0235464
Platelet count	Hematological	cg24164702	0.0359295	0.00700557	0.00634
Platelet count	Hematological	cg11773468	-0.0275351	0.0046312	-0.0140186
Platelet count	Hematological	cg25736482	0.0250879	0.00376501	0.00189006
Platelet count	Hematological	cg13877915	0.013698	0.00198766	0.00821526
Platelet count	Hematological	cg00412842	-0.0316211	0.00626402	-0.0198165
Platelet count	Hematological	cg07809909	-0.0359799	0.00679816	-0.0159022
Platelet count	Hematological	cg09028204	-0.0348963	0.00661217	-0.0276333
Platelet count	Hematological	cg10615591	0.0454315	0.00661393	0.0293365
Platelet count	Hematological	cg07821417	0.0262891	0.00292059	0.0218114
Platelet count	Hematological	cg16973406	-0.0894119	0.0104372	-0.0651808
Platelet count	Hematological	cg03734026	-0.044932	0.0128863	-0.0432792
Pulse rate	Cardiovascular	cg13783323	0.0377619	0.0074304	0.00789982
Pulse rate	Cardiovascular	cg07807470	0.020697	0.00388589	0.0218438
Pulse rate	Cardiovascular	cg15089806	0.0189286	0.00331893	0.0140303
Pulse rate	Cardiovascular	cg13052034	0.0152283	0.00322636	0.0206837
Pulse rate	Cardiovascular	cg07794409	0.0286229	0.00376489	0.031172
Pulse rate	Cardiovascular	cg14935626	0.0416127	0.00800987	0.0234866
Pulse rate	Cardiovascular	cg24576985	0.0347453	0.0069288	0.0322149
Pulse rate	Cardiovascular	cg09004241	0.0344726	0.00345158	0.0206957
Pulse rate	Cardiovascular	cg11592576	-0.0316879	0.00581238	-0.027315
Pulse rate	Cardiovascular	cg05767306	-0.0201059	0.00558756	-0.0101238
Pulse rate	Cardiovascular	cg23067466	0.0293955	0.00390475	0.018698
Pulse rate	Cardiovascular	cg22125112	0.0235591	0.00399399	0.0214781
Pulse rate	Cardiovascular	cg07745915	-0.0215607	0.00432887	-0.00516576
Pulse rate	Cardiovascular	cg14416269	0.0115936	0.00196191	0.017683
Pulse rate	Cardiovascular	cg14980667	-0.0472673	0.0055553	-0.0453086
Pulse rate	Cardiovascular	cg18505691	-0.0103564	0.00190596	0.000231223
Pulse rate	Cardiovascular	cg18833306	-0.0403636	0.00721855	-0.0466345
Pulse rate	Cardiovascular	cg18683606	0.0543078	0.00455821	0.042896
Pulse rate	Cardiovascular	cg25055892	0.0374542	0.00638096	0.0384925
Pulse rate	Cardiovascular	cg13506600	-0.0179055	0.00342448	-0.0120057
Pulse rate	Cardiovascular	cg24368902	0.0258733	0.00457372	0.0286603
Pulse rate	Cardiovascular	cg14124646	-0.0154043	0.0030215	-0.0160584
Pulse rate	Cardiovascular	cg01859616	-0.0274485	0.00303829	-0.0233676
Pulse rate	Cardiovascular	cg15918732	-0.0350504	0.0064588	-0.0016398
Pulse rate	Cardiovascular	cg07689907	-0.0355197	0.00492351	-0.0144235
Pulse rate	Cardiovascular	cg10468373	-0.0135675	0.00248922	-0.011924
Pulse rate	Cardiovascular	cg16477774	0.0377142	0.00550885	0.0113154
Pulse rate	Cardiovascular	cg00636372	-0.0247832	0.00470626	-0.00849918
Pulse rate	Cardiovascular	cg26672202	0.0184681	0.00340952	0.00681439
Pulse rate	Cardiovascular	cg08646202	0.0191067	0.00359836	0.0098245
Pulse rate	Cardiovascular	cg00419092	0.0486894	0.00745088	0.0366748
Pulse rate	Cardiovascular	cg10236261	0.0235806	0.00563656	0.0066441
Pulse rate	Cardiovascular	cg02988727	0.0206331	0.0036931	0.0209792
Pulse rate	Cardiovascular	cg13745832	0.0111435	0.00248175	0.00477336
Pulse rate	Cardiovascular	cg17359753	-0.0307593	0.00407555	-0.0187428
Pulse rate	Cardiovascular	cg22833618	-0.023113	0.0044339	-0.0342838
Pulse rate	Cardiovascular	cg14104369	-0.0185105	0.00357573	-0.0200684
Pulse rate	Cardiovascular	cg11682508	-0.0289977	0.0046311	-0.027561
Pulse rate	Cardiovascular	cg06544989	-0.0242833	0.00325695	0.00912888
Rheumatoid arrthritis (RA)	Inflammation	cg17134153	-0.0176951	0.00352255	-0.0087566
Rheumatoid arrthritis (RA)	Inflammation	cg08085232	0.0394007	0.00614207	0.0385671
Rheumatoid arrthritis (RA)	Inflammation	cg23497683	-0.0572323	0.0115703	-0.0378308
Rheumatoid arrthritis (RA)	Inflammation	cg05225461	-0.0373068	0.0072788	-0.0351137
Rheumatoid arrthritis (RA)	Inflammation	cg27443224	0.0505065	0.00863845	0.0418353
Rheumatoid arrthritis (RA)	Inflammation	cg04665046	-0.0632108	0.0114091	-0.0169382
Rheumatoid arrthritis (RA)	Inflammation	cg19308663	-0.0244236	0.0046372	-0.0179071
Rheumatoid arrthritis (RA)	Inflammation	cg14850771	-0.0363872	0.00709717	0.000800799
Rheumatoid arrthritis (RA)	Inflammation	cg24268161	-0.0213098	0.00307029	-0.0257378
Red blood cell count	Hematological	cg11706911	0.0347949	0.00600391	0.059195
Red blood cell count	Hematological	cg23245838	0.0379706	0.00621501	0.0215277
Red blood cell count	Hematological	cg05887270	0.0190649	0.00344771	0.00303528
Red blood cell count	Hematological	cg22166914	0.0111777	0.00213872	0.00345762
Red blood cell count	Hematological	cg19708337	-0.0336897	0.00630491	-0.0168469
Red blood cell count	Hematological	cg19096424	0.0324914	0.00632526	0.0268862
Red blood cell count	Hematological	cg08917208	0.0529572	0.00698183	0.0409487
Red blood cell count	Hematological	cg23497683	-0.0305822	0.00411461	-0.015822
Red blood cell count	Hematological	cg23727674	0.0488868	0.00982459	0.0176255
Red blood cell count	Hematological	cg10393811	-0.0649611	0.00821557	-0.062082
Red blood cell count	Hematological	cg23334662	-0.0181782	0.00382405	-0.00556531
Red blood cell count	Hematological	cg19361800	0.040921	0.00807685	0.034958
Red blood cell count	Hematological	cg14396306	-0.0237662	0.00446823	-0.00673363
Red blood cell count	Hematological	cg05573699	0.0578246	0.00712043	0.0484649
Red blood cell count	Hematological	cg26110898	-0.0179152	0.00340891	-0.0126001
Red blood cell count	Hematological	cg18496212	0.0262935	0.00260649	0.0238407
Red blood cell count	Hematological	cg04364311	0.0241835	0.00431268	0.00933711
Red blood cell count	Hematological	cg14500070	-0.0728477	0.012508	-0.00532468
Red blood cell count	Hematological	cg21123203	-0.0604026	0.00708547	-0.0407002
Red blood cell count	Hematological	cg16714752	-0.0198993	0.00316237	0.0111726
Red blood cell count	Hematological	cg06978288	-0.0361069	0.00425424	-0.0342829
Red blood cell count	Hematological	cg18405544	0.0108419	0.00165599	0.00945595
Red blood cell count	Hematological	cg01567482	0.0409662	0.00427035	0.0420418
Red blood cell count	Hematological	cg16773067	0.00881284	0.0016442	0.0072102
Red blood cell count	Hematological	cg18477569	-0.00913571	0.0018262	-0.00413432
Red blood cell count	Hematological	cg01950077	0.0962351	0.00832043	0.0260019
Red blood cell count	Hematological	cg16190265	0.0497378	0.0078189	0.05116
Red blood cell count	Hematological	cg19644145	-0.0279047	0.00556668	-0.0319577
Red blood cell count	Hematological	cg02886033	0.0265323	0.00424453	0.0174111
Red blood cell count	Hematological	cg08370546	-0.0164793	0.00313396	-0.00252586
Red blood cell count	Hematological	cg22117172	-0.028736	0.00397405	-0.0455912
Red blood cell count	Hematological	cg08575537	-0.191716	0.0182412	-0.0807455
Red blood cell count	Hematological	cg25963505	-0.0277575	0.00487508	-0.0214998
Red blood cell count	Hematological	cg13301722	-0.0416627	0.00569904	-0.00513988
Red blood cell count	Hematological	cg24727203	0.0462193	0.00918142	0.0280057
Red blood cell count	Hematological	cg17167536	0.048931	0.00852753	0.0145787
Red blood cell count	Hematological	cg12468850	0.0473154	0.00558314	0.00678658
Red blood cell count	Hematological	cg20039814	0.00923871	0.00212751	-0.00307109
Red blood cell count	Hematological	cg07757887	0.0248052	0.00439336	0.0192756
Red blood cell count	Hematological	cg23197862	-0.0260299	0.00477024	-0.0203662
Red blood cell count	Hematological	cg00878953	0.0986488	0.0160842	0.0134631
Red blood cell count	Hematological	cg09994553	0.0136113	0.00255232	0.00631505
Red blood cell count	Hematological	cg21063716	-0.0200673	0.00330894	-0.0164169
Red blood cell count	Hematological	cg23744638	0.0544198	0.00710141	0.0398243
Red blood cell count	Hematological	cg11619602	-0.0177103	0.00342803	-0.0103153
Red blood cell count	Hematological	cg04006266	-0.0187153	0.00315925	-0.00578848
Red blood cell count	Hematological	cg24262691	0.0202891	0.00382133	0.0126856
Red blood cell count	Hematological	cg15251256	0.021012	0.00391406	0.00956134
Red blood cell count	Hematological	cg10151957	-0.0379316	0.00712361	-0.0148264
Red blood cell count	Hematological	cg21721566	0.0226015	0.0031905	-0.000162445
Red blood cell count	Hematological	cg21794665	-0.0219528	0.00332911	-0.00925512
Red blood cell count	Hematological	cg09993711	0.0448946	0.00754644	0.0109681
Red blood cell count	Hematological	cg07112884	0.0196659	0.00212152	0.0184196
Red blood cell count	Hematological	cg21807262	0.0206225	0.00404786	0.0209512
Red blood cell count	Hematological	cg05412222	-0.0287166	0.00385184	-0.0289839
Red blood cell count	Hematological	cg12166018	-0.0560753	0.00632937	-0.0336849
Red blood cell count	Hematological	cg15453836	-0.0242983	0.00396249	-0.00918172
Red blood cell count	Hematological	cg27413008	0.0269344	0.00497032	0.00895856
Red blood cell count	Hematological	cg27093918	-0.0368841	0.00642417	-0.0260346
Red blood cell count	Hematological	cg00153919	-0.0273606	0.00344463	-0.0273126
Red blood cell count	Hematological	cg05417607	0.0235113	0.00397168	0.0233243
Red blood cell count	Hematological	cg10502150	-0.0142751	0.00262148	-0.00797992
Red blood cell count	Hematological	cg12882572	-0.0149742	0.00259494	-0.0003585
Red blood cell count	Hematological	cg16759221	-0.0417222	0.00680576	-0.00575792
Red blood cell count	Hematological	cg23959187	0.0582551	0.00740875	0.00917163
Red blood cell count	Hematological	cg00280220	-0.0278373	0.00405523	-0.00376978
Red blood cell count	Hematological	cg12432006	-0.0137219	0.00264061	-0.0253594
Red blood cell count	Hematological	cg10792987	0.0189854	0.00337915	0.0303942
Red blood cell count	Hematological	cg16524284	-0.0433922	0.00852715	-0.0233113
Red blood cell count	Hematological	cg21913888	0.0239622	0.00400918	0.0420078
Red blood cell count	Hematological	cg08257293	-0.0438567	0.00733674	-0.012095
Red blood cell count	Hematological	cg21023126	0.0356005	0.00330486	0.0412405
Red blood cell count	Hematological	cg15006681	0.0288283	0.00619046	0.0255413
Red blood cell count	Hematological	cg01268859	0.0639596	0.00730092	0.0570854
Red blood cell count	Hematological	cg12969734	-0.0741205	0.0112819	-0.0312371
Systolic blood pressure	Cardiovascular	cg00546117	-0.011934	0.00166604	-0.00751401
Systolic blood pressure	Cardiovascular	cg17385448	-0.0155451	0.0026878	-0.00937125
Systolic blood pressure	Cardiovascular	cg11735008	-0.0354185	0.00626363	-0.0316415
Systolic blood pressure	Cardiovascular	cg07719884	0.0437797	0.00692365	0.00610481
Systolic blood pressure	Cardiovascular	cg05183226	0.0473554	0.00794077	0.0507885
Systolic blood pressure	Cardiovascular	cg05010058	-0.0267514	0.00457887	-0.00807423
Systolic blood pressure	Cardiovascular	cg03132228	0.0126069	0.00225456	-0.00741591
Systolic blood pressure	Cardiovascular	cg02108620	0.0227594	0.00407509	0.0106693
Systolic blood pressure	Cardiovascular	cg19283196	0.0248988	0.00418009	0.0193568
Systolic blood pressure	Cardiovascular	cg01751992	0.0179945	0.00355812	0.0179845
Systolic blood pressure	Cardiovascular	cg18693985	0.00981533	0.00149788	0.00275065
Systolic blood pressure	Cardiovascular	cg09184832	-0.0220716	0.00444372	-0.029067
Systolic blood pressure	Cardiovascular	cg24586444	0.0386092	0.0068984	0.0227308
Systolic blood pressure	Cardiovascular	cg15732164	0.02982	0.00597986	0.0199778
Systolic blood pressure	Cardiovascular	cg14405813	0.0200571	0.00391997	0.0193473
Systolic blood pressure	Cardiovascular	cg02520399	0.052105	0.00798696	0.0046304
Systolic blood pressure	Cardiovascular	cg06620390	0.0357554	0.0044401	0.0331947
Systolic blood pressure	Cardiovascular	cg13293535	-0.0277246	0.00379077	-0.0121228
Systolic blood pressure	Cardiovascular	cg06454464	-0.0382706	0.00723906	-0.0482888
Systolic blood pressure	Cardiovascular	cg27040468	-0.0116443	0.0022571	-0.00745849
Systolic blood pressure	Cardiovascular	cg02286717	-0.0159493	0.00235964	-0.00811916
Systolic blood pressure	Cardiovascular	cg03493300	-0.031268	0.00515805	-0.00940216
Systolic blood pressure	Cardiovascular	cg05928581	-0.0207298	0.00416607	-0.00972961
Systolic blood pressure	Cardiovascular	cg23744638	-0.0374583	0.00538775	-0.0373531
Systolic blood pressure	Cardiovascular	cg13286116	-0.0101481	0.00176373	-0.00880716
Systolic blood pressure	Cardiovascular	cg16947138	-0.05689	0.00507985	-0.0594729
Systolic blood pressure	Cardiovascular	cg24530795	-0.0303727	0.0058574	-0.000611889
Systolic blood pressure	Cardiovascular	cg00374263	-0.0304976	0.00585745	-0.0112406
Systolic blood pressure	Cardiovascular	cg20592017	-0.00865156	0.00173966	-0.003609
Systolic blood pressure	Cardiovascular	cg26210447	-0.0326041	0.00634125	-0.0132874
Systolic blood pressure	Cardiovascular	cg14664628	0.0186497	0.0026263	0.00267266
Systolic blood pressure	Cardiovascular	cg06330618	0.0371025	0.00355195	0.0141345
Systolic blood pressure	Cardiovascular	cg04399565	-0.0292014	0.00365829	-0.0185297
Systolic blood pressure	Cardiovascular	cg27186420	-0.0147833	0.00270507	-0.00525761
Systolic blood pressure	Cardiovascular	cg06374794	0.0248564	0.00548589	0.0246057
Systolic blood pressure	Cardiovascular	cg21745320	-0.0448403	0.00771227	-0.0380156
Systolic blood pressure	Cardiovascular	cg13729891	0.0311712	0.00552533	-0.00137508
Systolic blood pressure	Cardiovascular	cg13482628	0.0196271	0.00352613	0.0143463
Systolic blood pressure	Cardiovascular	cg03706109	-0.0743218	0.0131867	-0.0438064
Systolic blood pressure	Cardiovascular	cg16759221	-0.048317	0.00609219	-0.0367838
Systolic blood pressure	Cardiovascular	cg23834688	0.0262908	0.00404531	0.00742921
Systolic blood pressure	Cardiovascular	cg04043873	0.0200035	0.00408409	0.0220373
Systolic blood pressure	Cardiovascular	cg19418318	0.0158508	0.00271713	0.0135613
Systolic blood pressure	Cardiovascular	cg15637286	-0.0350266	0.00660131	-0.0236106
Systolic blood pressure	Cardiovascular	cg16681516	-0.0204736	0.00397211	-0.00622795
Systolic blood pressure	Cardiovascular	cg07821417	0.0159346	0.00296454	0.0128567
Schizophrenia (SCZ)	Neuropsychiatric	cg00120948	-0.0561594	0.01193	-0.00560734
Schizophrenia (SCZ)	Neuropsychiatric	cg25066665	0.0309539	0.00590342	0.040491
Schizophrenia (SCZ)	Neuropsychiatric	cg06867755	-0.0421073	0.00768281	-0.0393232
Schizophrenia (SCZ)	Neuropsychiatric	cg22484793	-0.0384977	0.00861693	-0.0119841
Schizophrenia (SCZ)	Neuropsychiatric	cg16898833	-0.0773044	0.0138009	-0.0817535
Schizophrenia (SCZ)	Neuropsychiatric	cg22548220	-0.128337	0.0203478	-0.118055
Schizophrenia (SCZ)	Neuropsychiatric	cg25315312	-0.100835	0.0145868	-0.120144
Schizophrenia (SCZ)	Neuropsychiatric	cg04380332	-0.056598	0.0104255	-0.0230805
Schizophrenia (SCZ)	Neuropsychiatric	cg13126121	0.0575105	0.0105481	0.021854
Schizophrenia (SCZ)	Neuropsychiatric	cg11548083	0.0294251	0.00683765	0.0301117
Schizophrenia (SCZ)	Neuropsychiatric	cg18534077	-0.0617377	0.00841998	-0.0256908
Schizophrenia (SCZ)	Neuropsychiatric	cg08069931	-0.111496	0.0200592	-0.0880719
Schizophrenia (SCZ)	Neuropsychiatric	cg02203224	0.0677484	0.0115252	0.0683905
Schizophrenia (SCZ)	Neuropsychiatric	cg13511324	0.0406163	0.00666364	0.032415
Schizophrenia (SCZ)	Neuropsychiatric	cg24631222	-0.0541328	0.00870039	-0.0235852
Schizophrenia (SCZ)	Neuropsychiatric	cg24612305	0.0419687	0.00807226	0.0295891
Schizophrenia (SCZ)	Neuropsychiatric	cg20450689	-0.0287521	0.00537851	-0.0259104
Schizophrenia (SCZ)	Neuropsychiatric	cg20644253	0.0491364	0.009296	0.00680491
Schizophrenia (SCZ)	Neuropsychiatric	cg13691108	0.0454692	0.0078039	0.0196092
Sex hormone-binding globulin (SHBG)	Hormonal	cg08854313	-0.0192344	0.00371907	-0.0309366
Sex hormone-binding globulin (SHBG)	Hormonal	cg04602081	0.0631596	0.0061908	0.026613
Sex hormone-binding globulin (SHBG)	Hormonal	cg07820742	-0.0350116	0.005811	-0.013107
Sex hormone-binding globulin (SHBG)	Hormonal	cg09222892	0.0357982	0.00469502	-0.018652
Sex hormone-binding globulin (SHBG)	Hormonal	cg25841309	0.0746845	0.00989215	0.107353
Sex hormone-binding globulin (SHBG)	Hormonal	cg15123755	0.0193722	0.00258374	0.00824056
Sex hormone-binding globulin (SHBG)	Hormonal	cg17826107	0.0248888	0.00318496	0.0334067
Sex hormone-binding globulin (SHBG)	Hormonal	cg00944433	-0.0400862	0.00218395	-0.00751557
Sex hormone-binding globulin (SHBG)	Hormonal	cg24506221	-0.0239919	0.00326418	-0.00466728
Sex hormone-binding globulin (SHBG)	Hormonal	cg17218026	0.0167373	0.00210408	0.0149708
Sex hormone-binding globulin (SHBG)	Hormonal	cg11216632	-0.0269617	0.00442817	-0.00764811
Sex hormone-binding globulin (SHBG)	Hormonal	cg25464265	0.0585366	0.0108228	0.0376473
Sex hormone-binding globulin (SHBG)	Hormonal	cg05102552	-0.0824963	0.0225202	-0.000942054
Sex hormone-binding globulin (SHBG)	Hormonal	cg22943590	0.0372334	0.00692906	0.0215139
Sex hormone-binding globulin (SHBG)	Hormonal	cg24762021	-0.0477296	0.00879486	0.00173263
Sex hormone-binding globulin (SHBG)	Hormonal	cg02070118	-0.0346121	0.00662556	-0.0178767
Sex hormone-binding globulin (SHBG)	Hormonal	cg07744449	0.0522244	0.0100066	0.0238932
Sex hormone-binding globulin (SHBG)	Hormonal	cg08494390	0.0616277	0.00940654	0.0294356
Sex hormone-binding globulin (SHBG)	Hormonal	cg13256891	-0.0539393	0.00703502	-0.0285456
Sex hormone-binding globulin (SHBG)	Hormonal	cg14736911	0.0157121	0.00293069	-0.000129917
Sex hormone-binding globulin (SHBG)	Hormonal	cg07465140	0.0512522	0.00774067	0.0493294
Sex hormone-binding globulin (SHBG)	Hormonal	cg07768378	0.0469468	0.00862787	0.00651342
Sex hormone-binding globulin (SHBG)	Hormonal	cg19169342	0.0360818	0.00561941	0.0247917
Sex hormone-binding globulin (SHBG)	Hormonal	cg01883759	-0.0219118	0.00375602	-0.0193567
Sex hormone-binding globulin (SHBG)	Hormonal	cg01274660	0.0551101	0.0067854	0.0478433
Sex hormone-binding globulin (SHBG)	Hormonal	cg11211951	0.024681	0.00342832	0.00110051
Sex hormone-binding globulin (SHBG)	Hormonal	cg14180030	0.0273793	0.0041092	0.00353721
Sex hormone-binding globulin (SHBG)	Hormonal	cg14439753	0.0210625	0.00361531	0.00799624
Sex hormone-binding globulin (SHBG)	Hormonal	cg20130789	0.0924231	0.0169633	0.0868522
Sex hormone-binding globulin (SHBG)	Hormonal	cg11888571	-0.0393611	0.00650309	-0.000583048
Sex hormone-binding globulin (SHBG)	Hormonal	cg20008734	0.019186	0.00326507	0.0121699
Sex hormone-binding globulin (SHBG)	Hormonal	cg11619602	-0.033255	0.00449559	-0.0216176
Sex hormone-binding globulin (SHBG)	Hormonal	cg11250194	0.0232332	0.00355203	0.00871964
Sex hormone-binding globulin (SHBG)	Hormonal	cg20014596	-0.0345478	0.00394741	-0.0093592
Sex hormone-binding globulin (SHBG)	Hormonal	cg00589573	0.0463648	0.00792749	0.0144151
Sex hormone-binding globulin (SHBG)	Hormonal	cg03785426	0.027655	0.00462921	0.0592222
Sex hormone-binding globulin (SHBG)	Hormonal	cg04206742	0.0250571	0.0038988	0.0206682
Sex hormone-binding globulin (SHBG)	Hormonal	cg11058576	0.0185469	0.00308614	-0.00532297
Sex hormone-binding globulin (SHBG)	Hormonal	cg26146569	0.0214847	0.00379444	0.0185999
Sex hormone-binding globulin (SHBG)	Hormonal	cg14158153	0.0333466	0.00676915	0.0232264
Sex hormone-binding globulin (SHBG)	Hormonal	cg00937012	0.0361759	0.00707504	0.0230405
Sex hormone-binding globulin (SHBG)	Hormonal	cg27413008	0.02503	0.00452048	-0.000754897
Sex hormone-binding globulin (SHBG)	Hormonal	cg19809575	-0.039528	0.00873908	-0.0378798
Sex hormone-binding globulin (SHBG)	Hormonal	cg16460860	-0.0569653	0.00783379	-0.044928
Sex hormone-binding globulin (SHBG)	Hormonal	cg22473770	-0.0422209	0.00373818	-0.00403201
Sex hormone-binding globulin (SHBG)	Hormonal	cg19378624	0.0443425	0.00525317	0.0628128
Sex hormone-binding globulin (SHBG)	Hormonal	cg19875472	-0.046322	0.00786149	-0.0863586
Sex hormone-binding globulin (SHBG)	Hormonal	cg19825371	0.0101073	0.00166912	0.00860908
Sex hormone-binding globulin (SHBG)	Hormonal	cg14402530	0.0162197	0.00319474	0.0121677
Sex hormone-binding globulin (SHBG)	Hormonal	cg15011409	0.0309548	0.00609734	0.0475998
Sex hormone-binding globulin (SHBG)	Hormonal	cg03594868	-0.0236146	0.00285062	-0.00985585
Sex hormone-binding globulin (SHBG)	Hormonal	cg12861170	-0.0220989	0.0042812	-0.000657073
Sex hormone-binding globulin (SHBG)	Hormonal	cg15467577	0.0429645	0.00668287	0.039288
Sex hormone-binding globulin (SHBG)	Hormonal	cg03737367	0.0235577	0.00345435	0.0173052
Sex hormone-binding globulin (SHBG)	Hormonal	cg23469025	-0.0370275	0.0074489	-0.0381309
Sex hormone-binding globulin (SHBG)	Hormonal	cg00820065	0.0418992	0.00767295	0.00575608
Sex hormone-binding globulin (SHBG)	Hormonal	cg14977069	0.033872	0.00481952	0.0590329
Sex hormone-binding globulin (SHBG)	Hormonal	cg22275857	0.0571049	0.0088456	0.0358056
Sex hormone-binding globulin (SHBG)	Hormonal	cg20512270	-0.0120295	0.00234113	0.00179362
Stroke	Cardiovascular	cg06970220	-0.0247524	0.00371822	-0.0133591
Stroke	Cardiovascular	cg06620993	-0.0576621	0.0104914	-0.0508914
Stroke	Cardiovascular	cg25446361	-0.0247261	0.00484767	-0.0116711
Type 2 diabetes	Diabetes	cg14027204	-0.052683	0.00890222	-0.0372114
Type 2 diabetes	Diabetes	cg05102552	-0.0353215	0.00881342	-0.00515783
Type 2 diabetes	Diabetes	cg27306243	0.0300631	0.00603096	0.024726
Type 2 diabetes	Diabetes	cg10397322	-0.0572107	0.00762029	-0.0525357
Type 2 diabetes	Diabetes	cg22292345	0.0152486	0.00271557	0.018805
Type 2 diabetes	Diabetes	cg15487251	-0.0744423	0.0151039	-0.0661954
Type 2 diabetes	Diabetes	cg17491449	-0.0291711	0.00539649	-0.0234919
Type 2 diabetes	Diabetes	cg14416269	0.0288812	0.00266791	0.0343472
Type 2 diabetes	Diabetes	cg19398457	-0.0353627	0.00611638	-0.0118782
Type 2 diabetes	Diabetes	cg18181571	-0.0431539	0.00823403	-0.0385127
Type 2 diabetes	Diabetes	cg03227963	-0.0430765	0.00855237	-0.0384665
Type 2 diabetes	Diabetes	cg22188827	0.040853	0.00835073	-0.00914214
Type 2 diabetes	Diabetes	cg04824716	-0.0272567	0.0064296	-0.0272566
Type 2 diabetes	Diabetes	cg19323245	0.0242702	0.00512644	-0.00134808
Type 2 diabetes	Diabetes	cg05055821	-0.0263915	0.00538925	-0.0270461
Type 2 diabetes	Diabetes	cg01883759	0.0495265	0.00861479	0.0482233
Type 2 diabetes	Diabetes	cg05182265	0.0142739	0.00176044	0.0135088
Type 2 diabetes	Diabetes	cg02520399	0.0557611	0.00968979	0.0208777
Type 2 diabetes	Diabetes	cg21725652	0.0451429	0.00767334	0.00989178
Type 2 diabetes	Diabetes	cg21772509	0.0490124	0.00869646	0.0296841
Type 2 diabetes	Diabetes	cg09323728	0.0168881	0.0027109	0.00110836
Type 2 diabetes	Diabetes	cg14267020	-0.0184472	0.00296708	-0.0219906
Type 2 diabetes	Diabetes	cg11879188	0.0240587	0.0038579	0.0187062
Type 2 diabetes	Diabetes	cg15432903	-0.0351354	0.0044617	-0.0206787
Type 2 diabetes	Diabetes	cg11171811	0.0726927	0.0115342	0.0307841
Type 2 diabetes	Diabetes	cg12129983	-0.0337869	0.00503179	-0.0358265
Type 2 diabetes	Diabetes	cg03713592	-0.0361295	0.00525222	-0.00928628
Type 2 diabetes	Diabetes	cg19016782	-0.0256062	0.00441644	-0.00471216
Type 2 diabetes	Diabetes	cg23052861	0.0404817	0.00803651	0.0198539
Type 2 diabetes	Diabetes	cg10416071	0.0212131	0.00452926	0.0218045
Type 2 diabetes	Diabetes	cg15453836	-0.0563343	0.00513452	-0.0340757
Type 2 diabetes	Diabetes	cg23731826	-0.0354096	0.00679716	-0.0163888
Type 2 diabetes	Diabetes	cg21292067	-0.0311404	0.00510165	-0.0322979
Type 2 diabetes	Diabetes	cg08129017	0.0269598	0.00489008	-0.033301
Type 2 diabetes	Diabetes	cg07967210	0.0315958	0.00575258	0.0150633
Type 2 diabetes	Diabetes	cg07042672	0.0464869	0.0090632	0.0573891
Type 2 diabetes	Diabetes	cg19435526	0.0487939	0.00719547	0.0463322
Type 2 diabetes	Diabetes	cg17632937	-0.0507958	0.00720575	-0.0483223
Type 2 diabetes	Diabetes	cg20730595	0.0530551	0.0181241	0.0170548
Total cholesterol	Cardiovascular	cg00463859	0.0331633	0.00565788	0.0178263
Total cholesterol	Cardiovascular	cg17826107	0.0197664	0.00303303	0.0125192
Total cholesterol	Cardiovascular	cg00908766	0.0401814	0.00564551	0.0165752
Total cholesterol	Cardiovascular	cg08235183	-0.0143481	0.00276959	-0.0144816
Total cholesterol	Cardiovascular	cg12435725	0.022043	0.00435977	0.0117307
Total cholesterol	Cardiovascular	cg05104897	0.012407	0.00246696	0.000779193
Total cholesterol	Cardiovascular	cg09674368	-0.0342428	0.00690348	-0.044717
Total cholesterol	Cardiovascular	cg06430061	0.103351	0.0154694	0.0554869
Total cholesterol	Cardiovascular	cg12943317	-0.0462149	0.00351705	-0.0540507
Total cholesterol	Cardiovascular	cg18902440	0.0321324	0.00531614	0.0289852
Total cholesterol	Cardiovascular	cg25569687	0.0101581	0.00188027	0.00937657
Total cholesterol	Cardiovascular	cg15226275	-0.0214844	0.00305834	-0.0229763
Total cholesterol	Cardiovascular	cg03634777	0.120662	0.019501	0.138532
Total cholesterol	Cardiovascular	cg17115737	-0.0214381	0.00508234	-0.0120575
Total cholesterol	Cardiovascular	cg04996195	-0.0166625	0.00378006	-0.0136838
Total cholesterol	Cardiovascular	cg26814335	-0.0229718	0.00444417	-0.030559
Total cholesterol	Cardiovascular	cg14199723	0.0319154	0.0049719	0.0108147
Total cholesterol	Cardiovascular	cg00100804	-0.0151835	0.00303613	-0.0098748
Total cholesterol	Cardiovascular	cg07950002	0.0349305	0.00617557	-0.00851926
Total cholesterol	Cardiovascular	cg13506600	0.0420393	0.00809406	0.0235688
Total cholesterol	Cardiovascular	cg11888571	-0.0500494	0.00694966	-0.0122833
Total cholesterol	Cardiovascular	cg09201001	0.0174211	0.00277751	0.0156785
Total cholesterol	Cardiovascular	cg24262691	-0.0226112	0.00385557	-0.0119787
Total cholesterol	Cardiovascular	cg04087571	-0.0256448	0.00521365	-0.0236894
Total cholesterol	Cardiovascular	cg08203715	-0.0463854	0.00635876	-0.0483858
Total cholesterol	Cardiovascular	cg18644252	-0.0139598	0.00259986	1.98405e-05
Total cholesterol	Cardiovascular	cg20014596	-0.0288806	0.00375911	-0.0051029
Total cholesterol	Cardiovascular	cg10504392	0.0157855	0.00307899	0.0134491
Total cholesterol	Cardiovascular	cg02403541	0.0358223	0.00375029	0.013936
Total cholesterol	Cardiovascular	cg02696790	0.0229172	0.00513614	0.00830479
Total cholesterol	Cardiovascular	cg26912412	-0.064509	0.00878656	-0.0473827
Total cholesterol	Cardiovascular	cg05407338	-0.0384344	0.00769032	-0.0169144
Total cholesterol	Cardiovascular	cg00129232	-0.0139109	0.00298178	-2.15851e-05
Total cholesterol	Cardiovascular	cg08085267	-0.0280568	0.00483419	-0.0120383
Total cholesterol	Cardiovascular	cg02836325	0.0374174	0.00385157	0.0470128
Total cholesterol	Cardiovascular	cg04570735	0.023	0.00390264	0.0104164
Total cholesterol	Cardiovascular	cg04798919	-0.0225029	0.00412478	0.00671943
Total cholesterol	Cardiovascular	cg01656853	0.0632126	0.00641309	0.029566
Total cholesterol	Cardiovascular	cg08601574	0.0137969	0.00288058	0.00447011
Total cholesterol	Cardiovascular	cg19841423	0.0213835	0.00374611	0.0115595
Testosterone	Hormonal	cg25841309	0.0256482	0.00588676	0.0189565
Testosterone	Hormonal	cg00944433	-0.0209737	0.00243267	-0.00390748
Testosterone	Hormonal	cg02275294	-0.0764908	0.0114865	-0.0452476
Testosterone	Hormonal	cg18646521	0.041052	0.00703923	0.0341369
Testosterone	Hormonal	cg14121772	-0.0342992	0.00562603	-0.0322148
Testosterone	Hormonal	cg04478991	-0.0411515	0.00736016	-0.0421165
Testosterone	Hormonal	cg21988461	0.0332514	0.00625025	0.0037452
Testosterone	Hormonal	cg19169342	0.0313953	0.00638916	0.0158165
Testosterone	Hormonal	cg12098441	-0.0309409	0.00634896	-0.02187
Testosterone	Hormonal	cg05072100	-0.0205103	0.00339342	-0.00849823
Testosterone	Hormonal	cg21925748	-0.0189701	0.0039578	0.00469031
Testosterone	Hormonal	cg01631684	-0.192817	0.0151897	-0.182419
Testosterone	Hormonal	cg00972288	-0.0309218	0.00436804	-0.0138142
Testosterone	Hormonal	cg09405083	0.0354351	0.0069868	0.00301051
Testosterone	Hormonal	cg20014596	-0.026602	0.00426701	-0.00877249
Testosterone	Hormonal	cg26817573	-0.0196514	0.00330687	-0.00935826
Testosterone	Hormonal	cg02903680	-0.0313144	0.00624173	-0.0160146
Testosterone	Hormonal	cg22473770	-0.0220551	0.00444361	-0.0202886
Testosterone	Hormonal	cg25599412	-0.0142745	0.0027507	-0.00419804
Triglycerides	Cardiovascular	cg00463859	0.0280648	0.00503894	0.0133018
Triglycerides	Cardiovascular	cg25841309	-0.0376335	0.00914326	-0.0247596
Triglycerides	Cardiovascular	cg05350800	0.0153396	0.00305498	-0.00283914
Triglycerides	Cardiovascular	cg13092405	-0.00971518	0.00168534	-0.00873173
Triglycerides	Cardiovascular	cg05102552	0.117354	0.0284825	0.0147315
Triglycerides	Cardiovascular	cg26487157	0.0148073	0.00299758	-0.0168268
Triglycerides	Cardiovascular	cg18646521	-0.0288924	0.00541344	-0.0252991
Triglycerides	Cardiovascular	cg02176678	0.016261	0.00306566	-0.00233761
Triglycerides	Cardiovascular	cg15934958	-0.0359326	0.00652278	0.00907664
Triglycerides	Cardiovascular	cg02083676	0.0165763	0.00338122	0.00771384
Triglycerides	Cardiovascular	cg09710316	0.0423424	0.00791299	0.0415813
Triglycerides	Cardiovascular	cg10685359	-0.028522	0.00443624	-0.0134337
Triglycerides	Cardiovascular	cg24789467	-0.0250468	0.00499143	-0.0126321
Triglycerides	Cardiovascular	cg25432019	-0.0307669	0.00622024	-0.0086907
Triglycerides	Cardiovascular	cg13372456	-0.0412367	0.00828795	-0.0229327
Triglycerides	Cardiovascular	cg12943317	-0.0422939	0.0053212	-0.0487741
Triglycerides	Cardiovascular	cg21566177	-0.0112157	0.00226872	-0.00464788
Triglycerides	Cardiovascular	cg21125112	0.0304292	0.00558342	0.043159
Triglycerides	Cardiovascular	cg17806882	-0.0214943	0.0041454	-0.0164075
Triglycerides	Cardiovascular	cg05942562	-0.0992292	0.00972943	-0.00684917
Triglycerides	Cardiovascular	cg01273802	-0.0837183	0.0130951	-0.0136593
Triglycerides	Cardiovascular	cg14180030	-0.0198496	0.00386903	0.00679776
Triglycerides	Cardiovascular	cg14271713	0.0344098	0.00546365	0.011366
Triglycerides	Cardiovascular	cg01631684	0.098894	0.00945668	0.110813
Triglycerides	Cardiovascular	cg11888571	-0.0319067	0.00642671	0.0018899
Triglycerides	Cardiovascular	cg11619602	0.0244222	0.00410163	0.0192047
Triglycerides	Cardiovascular	cg07689907	-0.0586329	0.00475759	-0.0243605
Triglycerides	Cardiovascular	cg24147428	0.0218075	0.00441495	-0.0139581
Triglycerides	Cardiovascular	cg21004684	0.024721	0.00398134	0.00438111
Triglycerides	Cardiovascular	cg25473794	0.0230265	0.00433323	-0.019412
Triglycerides	Cardiovascular	cg03785426	-0.0491043	0.00875483	-0.181862
Triglycerides	Cardiovascular	cg03343631	0.0248614	0.00458162	0.0143174
Triglycerides	Cardiovascular	cg07514343	0.0226491	0.00396776	0.0237922
Triglycerides	Cardiovascular	cg26812486	-0.0217309	0.00433432	-0.0208538
Triglycerides	Cardiovascular	cg02847766	0.013974	0.00263584	0.0124447
Triglycerides	Cardiovascular	cg04299808	0.0306369	0.00476535	0.0329225
Triglycerides	Cardiovascular	cg03418659	-0.0216153	0.00338321	-0.00354567
Triglycerides	Cardiovascular	cg19809575	0.0208908	0.00556149	0.0206734
Triglycerides	Cardiovascular	cg09658183	0.0397543	0.0119066	0.00659479
Triglycerides	Cardiovascular	cg26932693	-0.0455563	0.00690392	-0.020775
Triglycerides	Cardiovascular	cg20811659	-0.027836	0.00551489	-0.0140856
Triglycerides	Cardiovascular	cg05887092	-0.0141726	0.00258277	-0.0109429
Triglycerides	Cardiovascular	cg03584056	-0.022211	0.00444964	-0.0121507
Triglycerides	Cardiovascular	cg23850205	-0.0198716	0.00305042	-0.0213592
Triglycerides	Cardiovascular	cg11773468	-0.0331085	0.00696241	-0.042378
Triglycerides	Cardiovascular	cg11301556	0.137941	0.0172158	0.0990036
Triglycerides	Cardiovascular	cg19266578	0.0446948	0.00835069	0.0332181
Triglycerides	Cardiovascular	cg16866941	0.0293978	0.00307723	0.00619505
Serum urate	Renal	cg15451548	0.0118935	0.0023994	0.0116572
Serum urate	Renal	cg25841309	-0.0434951	0.00493607	-0.0142066
Serum urate	Renal	cg17724175	-0.0208757	0.00386318	-0.0144305
Serum urate	Renal	cg13689831	-0.0212203	0.00387834	0.00143583
Serum urate	Renal	cg05102552	0.066321	0.014365	0.0101243
Serum urate	Renal	cg24576985	0.043193	0.00689169	0.0417847
Serum urate	Renal	cg23727674	0.0886724	0.00991899	0.0301124
Serum urate	Renal	cg15066179	-0.0147622	0.00295551	0.00134385
Serum urate	Renal	cg09564509	0.0427767	0.00564632	0.0322404
Serum urate	Renal	cg25484139	0.0301597	0.0053432	0.0305049
Serum urate	Renal	cg09710316	0.0416849	0.00866572	0.0583369
Serum urate	Renal	cg21993406	0.0163737	0.00311802	0.000847318
Serum urate	Renal	cg18693985	0.00938327	0.00148985	0.00234108
Serum urate	Renal	cg00421164	0.137938	0.0267198	0.147517
Serum urate	Renal	cg26253826	0.0317486	0.00508162	0.0115894
Serum urate	Renal	cg11461298	-0.0656021	0.0114588	-0.0351296
Serum urate	Renal	cg03349819	0.0267892	0.00502848	-0.00405099
Serum urate	Renal	cg09323728	-0.0158053	0.00286688	-0.0200017
Serum urate	Renal	cg13443165	0.0165355	0.00343006	0.0227158
Serum urate	Renal	cg09696939	-0.0547873	0.0058781	-0.0409853
Serum urate	Renal	cg00210538	0.0404385	0.00684031	0.0352529
Serum urate	Renal	cg18831642	-0.0460494	0.00696212	-0.0550293
Serum urate	Renal	cg27331871	0.0291301	0.00552853	0.0263825
Serum urate	Renal	cg04256316	0.0395285	0.00629399	0.011736
Serum urate	Renal	cg24530795	-0.0326156	0.00635986	0.0102443
Serum urate	Renal	ch.12.2515819F	0.0674847	0.00909561	0.0291295
Serum urate	Renal	cg16215968	-0.0198058	0.00400765	-0.0134108
Serum urate	Renal	cg10998611	0.0243675	0.00491872	0.0229791
Serum urate	Renal	cg19161424	-0.0278599	0.00532356	-0.00752646
Serum urate	Renal	cg06568783	-0.0300607	0.0055476	-0.007671
Serum urate	Renal	cg06686742	-0.02348	0.00392362	-0.0173291
Serum urate	Renal	cg03594868	0.0172784	0.00246005	0.0128771
Serum urate	Renal	cg19369616	0.0278294	0.00463624	0.0184268
Serum urate	Renal	cg23159236	-0.0247989	0.00501917	-0.0236827
Serum urate	Renal	cg00543991	-0.0174226	0.00320772	-0.0216704
Serum urea	Renal	cg21115004	-0.0206001	0.00388113	-0.0164743
Serum urea	Renal	cg07813265	0.01748	0.00384499	0.00114796
Serum urea	Renal	cg00577578	-0.0435964	0.00591445	-0.0102219
Serum urea	Renal	cg25945732	0.0346053	0.00329483	0.00961521
Serum urea	Renal	cg01577475	-0.0311166	0.00614339	-0.017473
Serum urea	Renal	cg02176678	0.0154667	0.00206092	-9.86797e-05
Serum urea	Renal	cg10623213	0.0231137	0.00465547	0.000955226
Serum urea	Renal	cg20356878	0.0105816	0.00174634	0.00448745
Serum urea	Renal	cg24636867	-0.0361411	0.00460596	-0.00304071
Serum urea	Renal	cg10792923	0.0298029	0.00469646	-0.0187637
Serum urea	Renal	cg00428692	-0.016489	0.00319335	-0.00103855
Serum urea	Renal	cg17509989	0.0183049	0.00295316	0.0129792
Serum urea	Renal	cg11304212	0.0389806	0.00814509	0.0210649
Serum urea	Renal	cg07452164	-0.0196203	0.00308673	-0.0146688
Serum urea	Renal	cg07575193	0.0529656	0.00811575	0.0484355
Serum urea	Renal	cg13506600	0.0189094	0.00340507	0.013813
Serum urea	Renal	cg27040468	-0.0135201	0.00224429	-0.0185249
Serum urea	Renal	cg18831642	-0.0401285	0.00781521	-0.0205188
Serum urea	Renal	cg26469011	-0.030178	0.00467286	-0.0183559
Serum urea	Renal	cg08799069	-0.02205	0.00319673	-0.0206911
Serum urea	Renal	cg02870584	0.0604282	0.0114263	0.000713499
Serum urea	Renal	cg02403541	0.0318157	0.00438192	0.0190617
Serum urea	Renal	cg21888989	-0.0440409	0.00838964	-0.0373608
Serum urea	Renal	cg21565421	-0.033121	0.00708685	-0.0108955
[truncated: 70 more rows]

## Sheet: Figure3d
Trait	Category	DNAm_probe	Theta_T	se_T	Theta_D
Albumin	Hepatic	cg00813378	0.0149534	0.00253064	0.00589116
Albumin	Hepatic	cg08854313	0.0178785	0.00361699	0.0187326
Albumin	Hepatic	cg04602081	0.0587525	0.00708729	0.0254526
Albumin	Hepatic	cg11491247	-0.063491	0.00800248	-0.0198451
Albumin	Hepatic	cg19399532	0.0411988	0.00830921	0.00818939
Albumin	Hepatic	cg22810423	0.0119591	0.00229912	0.00397653
Albumin	Hepatic	cg05102552	0.0603567	0.0183502	0.00467796
Albumin	Hepatic	cg04415270	0.0295883	0.00420404	0.00959001
Albumin	Hepatic	cg01752462	0.0825025	0.0137118	0.0819684
Albumin	Hepatic	cg01447185	0.0389854	0.00788656	0.0166631
Albumin	Hepatic	cg00574819	0.0411643	0.00633554	0.0172654
Albumin	Hepatic	cg03132911	0.0221779	0.00381497	0.00308465
Albumin	Hepatic	cg21566177	-0.0155254	0.00236981	-0.00178725
Albumin	Hepatic	cg02964065	0.045461	0.0116187	0.0398215
Albumin	Hepatic	cg13265740	0.0481405	0.00868639	0.0678073
Albumin	Hepatic	cg23454797	0.0294296	0.00602842	0.0069092
Albumin	Hepatic	cg07452164	-0.0238678	0.00572302	-0.0215005
Albumin	Hepatic	cg01860168	-0.0233174	0.00428236	-0.00663526
Albumin	Hepatic	cg03964111	-0.0213576	0.00414517	-0.0203122
Albumin	Hepatic	cg03633268	-0.0238952	0.00421484	-0.021281
Albumin	Hepatic	cg14308254	0.0196005	0.00390599	0.0039531
Albumin	Hepatic	cg15992532	0.0289372	0.00538678	0.0290032
Albumin	Hepatic	cg24044478	0.0231791	0.00330106	0.0140904
Albumin	Hepatic	cg04942251	-0.0259068	0.00529031	-0.0181515
Albumin	Hepatic	cg13641591	0.0392597	0.00736139	0.0301067
Albumin	Hepatic	cg22622123	-0.0657535	0.00961154	-0.024403
Albumin	Hepatic	cg02745156	0.0240524	0.00424768	0.0125293
Albumin	Hepatic	cg23925650	-0.0230428	0.00438732	-0.0209204
Albumin	Hepatic	ch.14.1488981R	-0.0261829	0.00529785	-0.0314222
Albumin	Hepatic	cg19100357	-0.041134	0.00750911	-0.0235336
Albumin	Hepatic	cg07427772	0.0293057	0.00569759	0.0197364
Albumin	Hepatic	cg23683012	-0.0558951	0.0090856	-0.080431
Albumin	Hepatic	cg00582337	0.0386273	0.00478461	0.0410199
Albumin	Hepatic	cg14013659	0.0175085	0.00320102	0.00592364
Albumin	Hepatic	cg25828334	0.0264545	0.0038989	0.0143
Albumin	Hepatic	cg15467577	0.0884348	0.0132895	0.0818827
Albumin	Hepatic	cg21913888	-0.0577505	0.00707901	-0.0388923
Albumin	Hepatic	cg06287548	0.0170094	0.0033146	0.0023814
Albumin	Hepatic	cg26614073	-0.0405598	0.00650031	-0.0405598
Albumin	Hepatic	cg24086068	-0.0267121	0.00544866	-0.0267121
Albumin	Hepatic	cg10779126	0.0172437	0.00317379	0.0172437
Albumin	Hepatic	cg26571814	0.0320904	0.00634749	0.0320904
Albumin	Hepatic	cg00834536	-0.0198366	0.00387567	-0.0198366
Albumin	Hepatic	cg04940214	0.0398597	0.00675696	0.0398597
Albumin	Hepatic	cg18278729	0.0533797	0.00795296	0.0533797
Albumin	Hepatic	cg05121497	-0.0506136	0.0049178	-0.0506136
Alkaline phosphatase (ALP)	Musculoskeletal	cg21830050	-0.0120303	0.00191133	-0.0173375
Alkaline phosphatase (ALP)	Musculoskeletal	cg02959988	-0.0152242	0.0026741	-0.0082743
Alkaline phosphatase (ALP)	Musculoskeletal	cg00178427	-0.0346161	0.00631617	-0.0202705
Alkaline phosphatase (ALP)	Musculoskeletal	cg23290313	0.0321938	0.00333699	0.00429994
Alkaline phosphatase (ALP)	Musculoskeletal	cg08491437	0.0476169	0.00914655	0.0416593
Alkaline phosphatase (ALP)	Musculoskeletal	cg11406453	-0.0204883	0.00383186	-0.0197257
Alkaline phosphatase (ALP)	Musculoskeletal	cg09367891	0.0204758	0.00372666	-4.37026e-05
Alkaline phosphatase (ALP)	Musculoskeletal	cg26418147	0.010688	0.00217699	-0.00396127
Alkaline phosphatase (ALP)	Musculoskeletal	cg08235183	-0.0185089	0.00264797	-0.0166505
Alkaline phosphatase (ALP)	Musculoskeletal	cg07150166	-0.0242659	0.00368331	-0.0152701
Alkaline phosphatase (ALP)	Musculoskeletal	cg22934200	0.0305575	0.00537682	0.0168386
Alkaline phosphatase (ALP)	Musculoskeletal	cg17681313	-0.0628149	0.00636491	-0.0290926
Alkaline phosphatase (ALP)	Musculoskeletal	cg06171971	0.0183553	0.00298586	0.00669952
Alkaline phosphatase (ALP)	Musculoskeletal	cg22292345	0.0155413	0.00236908	0.00878151
Alkaline phosphatase (ALP)	Musculoskeletal	cg06798483	0.0419333	0.00775979	0.0107336
Alkaline phosphatase (ALP)	Musculoskeletal	cg22156842	-0.0214954	0.00455157	-0.0118018
Alkaline phosphatase (ALP)	Musculoskeletal	cg01520402	0.00766969	0.00141356	0.00739081
Alkaline phosphatase (ALP)	Musculoskeletal	cg07365816	0.0383772	0.00769889	0.0277914
Alkaline phosphatase (ALP)	Musculoskeletal	cg00006948	-0.0195544	0.00390949	-0.00514836
Alkaline phosphatase (ALP)	Musculoskeletal	cg12011299	-0.0180238	0.00318318	-0.0114185
Alkaline phosphatase (ALP)	Musculoskeletal	cg14368149	-0.0259341	0.00511983	-0.00236347
Alkaline phosphatase (ALP)	Musculoskeletal	cg08269402	-0.015678	0.00313551	-0.00963272
Alkaline phosphatase (ALP)	Musculoskeletal	cg15226275	-0.0166685	0.00317287	-0.0174672
Alkaline phosphatase (ALP)	Musculoskeletal	cg03906075	0.0247191	0.00450657	0.00898811
Alkaline phosphatase (ALP)	Musculoskeletal	cg03493211	-0.0230101	0.00416626	0.001593
Alkaline phosphatase (ALP)	Musculoskeletal	cg08558340	0.0198978	0.00305486	0.00713078
Alkaline phosphatase (ALP)	Musculoskeletal	cg26814335	-0.0292832	0.00444408	-0.0235071
Alkaline phosphatase (ALP)	Musculoskeletal	cg02520399	0.123902	0.00793888	0.0256902
Alkaline phosphatase (ALP)	Musculoskeletal	cg01558037	0.133574	0.0262571	0.0789561
Alkaline phosphatase (ALP)	Musculoskeletal	cg11465442	0.0840368	0.0087919	0.0223491
Alkaline phosphatase (ALP)	Musculoskeletal	cg14232793	0.027852	0.00565362	0.037973
Alkaline phosphatase (ALP)	Musculoskeletal	cg26440467	0.030386	0.00550575	0.0104974
Alkaline phosphatase (ALP)	Musculoskeletal	cg20130789	-0.0571949	0.00919646	-0.0613807
Alkaline phosphatase (ALP)	Musculoskeletal	cg17075019	-0.020531	0.003944	-0.019443
Alkaline phosphatase (ALP)	Musculoskeletal	cg14905631	-0.0234824	0.00455894	-0.0335175
Alkaline phosphatase (ALP)	Musculoskeletal	cg08188268	-0.0188703	0.00291455	-0.00939852
Alkaline phosphatase (ALP)	Musculoskeletal	cg20008734	-0.0495447	0.00596635	-0.0486938
Alkaline phosphatase (ALP)	Musculoskeletal	cg13488811	0.0105208	0.00216753	0.0133301
Alkaline phosphatase (ALP)	Musculoskeletal	cg23500132	-0.0414942	0.00474772	-0.0316877
Alkaline phosphatase (ALP)	Musculoskeletal	cg07730007	-0.0318282	0.00572171	-0.0086604
Alkaline phosphatase (ALP)	Musculoskeletal	cg26359133	-0.038227	0.00425953	-0.00616778
Alkaline phosphatase (ALP)	Musculoskeletal	cg15155738	0.133348	0.00596037	0.0440985
Alkaline phosphatase (ALP)	Musculoskeletal	cg04206742	0.0508577	0.00366172	0.0298431
Alkaline phosphatase (ALP)	Musculoskeletal	cg13536265	0.0323938	0.00507624	0.0181488
Alkaline phosphatase (ALP)	Musculoskeletal	cg15467112	-0.0234736	0.00334227	7.627e-05
Alkaline phosphatase (ALP)	Musculoskeletal	cg10973146	-0.0380106	0.0075796	-0.0410364
Alkaline phosphatase (ALP)	Musculoskeletal	cg17352215	0.041741	0.00809832	0.00232218
Alkaline phosphatase (ALP)	Musculoskeletal	cg08422172	0.0349406	0.00507544	0.042968
Alkaline phosphatase (ALP)	Musculoskeletal	cg05261851	-0.0356471	0.0042216	-0.00920002
Alkaline phosphatase (ALP)	Musculoskeletal	cg04170065	0.0389135	0.00417472	0.0232027
Alkaline phosphatase (ALP)	Musculoskeletal	cg16725984	0.027454	0.00502689	0.0107609
Alkaline phosphatase (ALP)	Musculoskeletal	cg11801411	-0.0406852	0.00691185	-0.0488017
Alkaline phosphatase (ALP)	Musculoskeletal	cg24477401	0.0205427	0.0028847	0.00330722
Alkaline phosphatase (ALP)	Musculoskeletal	cg27201301	0.0209963	0.00338413	0.00938677
Alkaline phosphatase (ALP)	Musculoskeletal	cg24211908	-0.0187322	0.00312219	0.00249936
Alkaline phosphatase (ALP)	Musculoskeletal	cg15677957	-0.034426	0.00626245	-0.0354682
Alkaline phosphatase (ALP)	Musculoskeletal	cg15467577	-0.0168108	0.00334693	-0.0140527
Alkaline phosphatase (ALP)	Musculoskeletal	cg25736482	0.0638132	0.00624777	0.0309371
Alkaline phosphatase (ALP)	Musculoskeletal	cg01489177	0.0233135	0.00445282	0.0199131
Alkaline phosphatase (ALP)	Musculoskeletal	cg26982279	0.0182374	0.00312473	-0.00170265
Alkaline phosphatase (ALP)	Musculoskeletal	cg08601574	-0.0522737	0.00704252	-0.00514046
Alkaline phosphatase (ALP)	Musculoskeletal	cg23303369	0.0193047	0.00314478	0.01027
Alkaline phosphatase (ALP)	Musculoskeletal	cg26825412	-0.0164619	0.00301733	-0.0117368
Alkaline phosphatase (ALP)	Musculoskeletal	cg24846343	-0.0134516	0.00180193	-0.00335907
Alkaline phosphatase (ALP)	Musculoskeletal	cg04111102	-0.025415	0.00457863	-0.025415
Alkaline phosphatase (ALP)	Musculoskeletal	cg26804772	0.0181296	0.00309381	0.0181296
Alkaline phosphatase (ALP)	Musculoskeletal	cg00647232	-0.0208713	0.00426309	-0.0208713
Alkaline phosphatase (ALP)	Musculoskeletal	cg15577373	0.0267311	0.00394273	0.0267311
Alkaline phosphatase (ALP)	Musculoskeletal	cg00483304	-0.0213591	0.00431829	-0.0213591
Alkaline phosphatase (ALP)	Musculoskeletal	cg15001016	0.0132503	0.0017374	0.0132503
Alkaline phosphatase (ALP)	Musculoskeletal	cg08203460	0.0381671	0.00686457	0.0381671
Alkaline phosphatase (ALP)	Musculoskeletal	cg14087351	0.0340664	0.00360067	0.0340664
Alkaline phosphatase (ALP)	Musculoskeletal	cg17171407	0.0401917	0.00350934	0.0401917
Alkaline phosphatase (ALP)	Musculoskeletal	cg13560576	0.0231832	0.004297	0.0231832
Alkaline phosphatase (ALP)	Musculoskeletal	cg04315692	0.0508075	0.00709147	0.0508075
Alkaline phosphatase (ALP)	Musculoskeletal	cg05055844	0.0990679	0.0158091	0.0990679
Alkaline phosphatase (ALP)	Musculoskeletal	cg26743132	0.0156093	0.00317387	0.0156093
Alkaline phosphatase (ALP)	Musculoskeletal	cg11983576	-0.0324814	0.005842	-0.0324814
Alkaline phosphatase (ALP)	Musculoskeletal	cg16713168	-0.0354458	0.00510226	-0.0354458
Alkaline phosphatase (ALP)	Musculoskeletal	cg16723805	-0.0179497	0.0030724	-0.0179497
Alkaline phosphatase (ALP)	Musculoskeletal	cg01850179	0.0149021	0.00239727	0.0149021
Alanine aminotransferase (ALT)	Hepatic	cg08854313	0.0158939	0.00323829	0.000562358
Alanine aminotransferase (ALT)	Hepatic	cg04602081	0.0805934	0.00899594	0.0322484
Alanine aminotransferase (ALT)	Hepatic	cg15654264	-0.0447352	0.00679503	-0.00144236
Alanine aminotransferase (ALT)	Hepatic	cg01019262	0.056014	0.00812176	0.0206295
Alanine aminotransferase (ALT)	Hepatic	cg07794409	0.0274964	0.00392759	0.0264798
Alanine aminotransferase (ALT)	Hepatic	cg13689831	-0.0191913	0.00387665	-0.00525066
Alanine aminotransferase (ALT)	Hepatic	cg05010058	-0.0202195	0.00371077	-0.00266319
Alanine aminotransferase (ALT)	Hepatic	cg07093324	-0.0298512	0.00520463	-0.019558
Alanine aminotransferase (ALT)	Hepatic	cg12089249	0.0268055	0.00475288	0.0485028
Alanine aminotransferase (ALT)	Hepatic	cg15934958	-0.0435838	0.00652142	-0.00930264
Alanine aminotransferase (ALT)	Hepatic	cg20378687	-0.0298388	0.0036344	-0.0220611
Alanine aminotransferase (ALT)	Hepatic	cg15233074	-0.0267804	0.00491949	-0.0157396
Alanine aminotransferase (ALT)	Hepatic	cg19734164	0.0140812	0.00319801	0.0132754
Alanine aminotransferase (ALT)	Hepatic	cg01125463	0.0355424	0.00497573	0.0199193
Alanine aminotransferase (ALT)	Hepatic	cg15226275	-0.0168062	0.00338969	-0.014784
Alanine aminotransferase (ALT)	Hepatic	cg21699330	-0.0222864	0.00442003	-0.0246184
Alanine aminotransferase (ALT)	Hepatic	cg01883759	0.0233627	0.00357759	0.0241163
Alanine aminotransferase (ALT)	Hepatic	cg21940640	0.0333117	0.00649337	0.0168392
Alanine aminotransferase (ALT)	Hepatic	cg00919237	0.0366499	0.00574425	0.0177524
Alanine aminotransferase (ALT)	Hepatic	cg26814335	-0.0296389	0.00479956	-0.0286478
Alanine aminotransferase (ALT)	Hepatic	cg17167536	0.0665009	0.00975534	0.0181496
Alanine aminotransferase (ALT)	Hepatic	cg16625770	0.0218364	0.00416318	0.0264744
Alanine aminotransferase (ALT)	Hepatic	cg22234712	-0.0305304	0.00570607	-0.00446831
Alanine aminotransferase (ALT)	Hepatic	cg11133895	0.0650068	0.00908865	-0.03604
Alanine aminotransferase (ALT)	Hepatic	cg13531387	-0.0493106	0.00599681	-0.0246222
Alanine aminotransferase (ALT)	Hepatic	cg17075019	-0.0266283	0.00299182	-0.0214011
Alanine aminotransferase (ALT)	Hepatic	cg11888571	0.15088	0.0140567	0.0281942
Alanine aminotransferase (ALT)	Hepatic	cg11619602	0.0157411	0.0031612	0.0113076
Alanine aminotransferase (ALT)	Hepatic	cg03575969	-0.0519287	0.00632576	-0.00523636
Alanine aminotransferase (ALT)	Hepatic	cg05357662	-0.0822937	0.0115944	-0.0759217
Alanine aminotransferase (ALT)	Hepatic	cg12892471	-0.0207364	0.00390617	-0.0116381
Alanine aminotransferase (ALT)	Hepatic	cg03328639	0.0410288	0.00763026	-0.00753512
Alanine aminotransferase (ALT)	Hepatic	cg15889061	-0.020093	0.00320159	-0.0186661
Alanine aminotransferase (ALT)	Hepatic	cg11468522	-0.0254349	0.00461447	-0.0275723
Alanine aminotransferase (ALT)	Hepatic	cg19100357	-0.0444709	0.00930387	-0.0386128
Alanine aminotransferase (ALT)	Hepatic	cg20901413	0.0329693	0.006577	0.0315425
Alanine aminotransferase (ALT)	Hepatic	cg02549819	-0.0172074	0.00295343	-0.0235253
Alanine aminotransferase (ALT)	Hepatic	cg04006303	-0.0285674	0.0053611	-0.00619314
Alanine aminotransferase (ALT)	Hepatic	cg14829360	0.0176103	0.00327168	-0.0031221
Alanine aminotransferase (ALT)	Hepatic	cg19825371	-0.0136612	0.00224494	-0.00846092
Alanine aminotransferase (ALT)	Hepatic	cg19435526	0.0369747	0.00562594	0.0369845
Alanine aminotransferase (ALT)	Hepatic	cg14317046	0.0222514	0.00217864	0.0124048
Alanine aminotransferase (ALT)	Hepatic	cg00820065	-0.048823	0.0128322	-0.00539187
Alanine aminotransferase (ALT)	Hepatic	cg05406101	0.0287059	0.00406518	0.0127916
Alanine aminotransferase (ALT)	Hepatic	cg18474885	0.0223274	0.00352427	0.0118436
Alanine aminotransferase (ALT)	Hepatic	cg16866941	0.0243639	0.00397154	0.00627399
Alanine aminotransferase (ALT)	Hepatic	cg15577373	0.0214045	0.00394362	0.0214045
Alanine aminotransferase (ALT)	Hepatic	cg13433729	-0.0320068	0.00520396	-0.0320068
Alanine aminotransferase (ALT)	Hepatic	cg08203460	0.0355175	0.00686612	0.0355175
Alanine aminotransferase (ALT)	Hepatic	cg26571814	0.0324992	0.00660121	0.0324992
Alanine aminotransferase (ALT)	Hepatic	cg06243866	0.0119493	0.00206697	0.0119493
Apolipoprotein A	Cardiovascular	cg05505459	0.0124718	0.00208878	0.0149477
Apolipoprotein A	Cardiovascular	cg22502492	0.0363675	0.0064176	0.0516888
Apolipoprotein A	Cardiovascular	cg25841309	0.0472697	0.00754497	0.0164802
Apolipoprotein A	Cardiovascular	cg15123755	0.028585	0.00396898	0.0149075
Apolipoprotein A	Cardiovascular	cg04296837	0.0185181	0.00349963	-0.000928333
Apolipoprotein A	Cardiovascular	cg09256413	0.0413645	0.00838035	0.0255588
Apolipoprotein A	Cardiovascular	cg18938907	0.047962	0.00766142	0.0331339
Apolipoprotein A	Cardiovascular	cg03920003	0.0110545	0.00259235	0.0105727
Apolipoprotein A	Cardiovascular	cg02106043	0.0381432	0.00715748	0.0300529
Apolipoprotein A	Cardiovascular	cg26398848	0.0130329	0.00261374	0.00290386
Apolipoprotein A	Cardiovascular	cg08235183	-0.0171492	0.00321342	-0.015365
Apolipoprotein A	Cardiovascular	cg07543711	0.0313517	0.00599393	0.0269189
Apolipoprotein A	Cardiovascular	cg24342717	-0.0208527	0.00354956	-0.0209031
Apolipoprotein A	Cardiovascular	cg23497683	0.0229695	0.00442717	0.012113
Apolipoprotein A	Cardiovascular	cg12213930	0.0410376	0.00837714	0.043211
Apolipoprotein A	Cardiovascular	cg10727673	0.0175453	0.00281055	0.0107314
Apolipoprotein A	Cardiovascular	cg17054900	-0.0173625	0.00399593	-0.0128396
Apolipoprotein A	Cardiovascular	cg01437235	0.0198789	0.0039126	0.00722095
Apolipoprotein A	Cardiovascular	cg11001536	0.0287552	0.00552501	0.0227749
Apolipoprotein A	Cardiovascular	cg16898833	-0.0277334	0.00514659	-0.0274227
Apolipoprotein A	Cardiovascular	cg15650713	-0.0562096	0.00589847	-0.0651499
Apolipoprotein A	Cardiovascular	cg20985082	-0.0648354	0.0163243	0.00149967
Apolipoprotein A	Cardiovascular	cg24751129	0.0480653	0.00665424	0.0142898
Apolipoprotein A	Cardiovascular	cg21104965	-0.0376164	0.00732548	-0.0346946
Apolipoprotein A	Cardiovascular	cg06152845	-0.0627035	0.00771136	-0.035773
Apolipoprotein A	Cardiovascular	cg17404534	0.0520663	0.00875129	0.0172155
Apolipoprotein A	Cardiovascular	cg14232793	-0.0242597	0.00475769	-0.0203264
Apolipoprotein A	Cardiovascular	cg11967211	-0.0547578	0.007708	-0.0489672
Apolipoprotein A	Cardiovascular	cg26435670	0.0202647	0.00487096	0.0255644
Apolipoprotein A	Cardiovascular	cg11888571	-0.0576828	0.00887374	-0.00242575
Apolipoprotein A	Cardiovascular	cg20435097	-0.0120317	0.00243661	-5.43887e-05
Apolipoprotein A	Cardiovascular	cg09580214	-0.0315663	0.0056172	-0.0113166
Apolipoprotein A	Cardiovascular	cg07689907	0.0440982	0.00427704	0.0151792
Apolipoprotein A	Cardiovascular	cg24262691	-0.0564713	0.00626652	-0.0320709
Apolipoprotein A	Cardiovascular	cg04087571	-0.0723369	0.0101097	-0.0701457
Apolipoprotein A	Cardiovascular	cg23500132	0.0231632	0.00374899	0.00651919
Apolipoprotein A	Cardiovascular	cg13986417	-0.0222699	0.00304649	-0.0234333
Apolipoprotein A	Cardiovascular	ch.12.2515819F	-0.0585978	0.00952723	-0.0216186
Apolipoprotein A	Cardiovascular	cg21807262	0.0258024	0.00446039	0.0210374
Apolipoprotein A	Cardiovascular	cg11058576	0.0177806	0.00308036	-0.000785524
Apolipoprotein A	Cardiovascular	cg26146569	0.0207911	0.00378734	0.0212545
Apolipoprotein A	Cardiovascular	cg07047589	-0.0420497	0.00925632	-0.0264753
Apolipoprotein A	Cardiovascular	cg14158153	0.046014	0.00734358	0.022234
Apolipoprotein A	Cardiovascular	cg06330618	0.0168867	0.0033509	-0.00250726
Apolipoprotein A	Cardiovascular	cg19809575	-0.0218063	0.00415079	-0.021885
Apolipoprotein A	Cardiovascular	cg01160692	-0.0374578	0.00667037	-0.00626705
Apolipoprotein A	Cardiovascular	cg10502150	-0.0117003	0.0022085	-0.00639698
Apolipoprotein A	Cardiovascular	cg19026207	0.0412522	0.00441891	-0.00323164
Apolipoprotein A	Cardiovascular	cg03815147	-0.0280581	0.00354109	-0.00100888
Apolipoprotein A	Cardiovascular	cg02319466	0.0386721	0.0036559	0.035519
Apolipoprotein A	Cardiovascular	cg15142430	-0.0127542	0.00257532	-0.00370509
Apolipoprotein A	Cardiovascular	cg15677957	0.179856	0.035769	0.173471
Apolipoprotein A	Cardiovascular	cg21913888	0.0177005	0.00279603	0.00798615
Apolipoprotein A	Cardiovascular	cg06217245	-0.0595752	0.011442	-0.0448626
Apolipoprotein A	Cardiovascular	cg26132320	-0.0327264	0.00579677	-0.0208657
Apolipoprotein A	Cardiovascular	cg18611245	0.0336	0.00485112	-0.0158678
Apolipoprotein A	Cardiovascular	cg12491966	0.0211331	0.00388667	0.0175332
Apolipoprotein A	Cardiovascular	cg16866941	-0.0262053	0.00322399	-0.00396941
Apolipoprotein A	Cardiovascular	cg04111102	0.0191293	0.00336686	0.0191293
Apolipoprotein A	Cardiovascular	cg18187658	-0.0547709	0.00554447	-0.0547709
Apolipoprotein A	Cardiovascular	cg24862787	0.0108796	0.00205157	0.0108796
Apolipoprotein A	Cardiovascular	cg08203460	-0.0386137	0.00719509	-0.0386137
Apolipoprotein A	Cardiovascular	cg04106201	0.0271533	0.00540768	0.0271533
Apolipoprotein A	Cardiovascular	cg19931644	-0.0117473	0.00224718	-0.0117473
Apolipoprotein A	Cardiovascular	cg20555462	-0.0507737	0.00604364	-0.0507737
Apolipoprotein A	Cardiovascular	cg21481937	-0.0225414	0.00379161	-0.0225414
Apolipoprotein A	Cardiovascular	cg07502892	0.0136144	0.00268942	0.0136144
Apolipoprotein A	Cardiovascular	cg12855773	-0.0524964	0.0102884	-0.0524964
Apolipoprotein A	Cardiovascular	cg13558568	-0.0195332	0.00369746	-0.0195332
Apolipoprotein B	Cardiovascular	cg17826107	0.0155898	0.00304049	0.0134139
Apolipoprotein B	Cardiovascular	cg00908766	0.0651225	0.00872281	0.0260553
Apolipoprotein B	Cardiovascular	cg01752462	0.0526838	0.0106272	0.0563588
Apolipoprotein B	Cardiovascular	cg12435725	0.021639	0.00304169	0.0156979
Apolipoprotein B	Cardiovascular	cg15936446	-0.0401223	0.00756044	-0.0371024
Apolipoprotein B	Cardiovascular	cg09674368	-0.0361243	0.00692046	-0.0366143
Apolipoprotein B	Cardiovascular	cg06393998	-0.0969255	0.0124764	-0.0937879
Apolipoprotein B	Cardiovascular	cg19734164	-0.015798	0.00291139	-0.012622
Apolipoprotein B	Cardiovascular	cg12943317	-0.0395219	0.00315634	-0.0466467
Apolipoprotein B	Cardiovascular	cg18902440	0.028386	0.00411991	0.0204407
Apolipoprotein B	Cardiovascular	cg02359409	-0.044416	0.0058751	-0.0108635
Apolipoprotein B	Cardiovascular	cg15226275	-0.0150401	0.00264326	-0.0172185
Apolipoprotein B	Cardiovascular	cg03634777	0.132303	0.0262122	0.150814
Apolipoprotein B	Cardiovascular	cg04674755	-0.0212904	0.00431568	0.0149143
Apolipoprotein B	Cardiovascular	cg25823085	-0.0176077	0.00353166	-0.0189472
Apolipoprotein B	Cardiovascular	cg24044478	0.0225717	0.00316669	0.00773955
Apolipoprotein B	Cardiovascular	cg07950002	0.0280708	0.00549356	-0.0163989
Apolipoprotein B	Cardiovascular	cg00878953	-0.0478097	0.0117264	-0.0116929
Apolipoprotein B	Cardiovascular	cg26731008	0.0291881	0.00577101	0.0264538
Apolipoprotein B	Cardiovascular	cg09201001	0.0198535	0.00278435	0.0167954
Apolipoprotein B	Cardiovascular	cg18338293	-0.0178728	0.00330317	-0.00212675
Apolipoprotein B	Cardiovascular	cg08203715	-0.0659604	0.00736491	-0.0676614
Apolipoprotein B	Cardiovascular	cg11300147	-0.0178129	0.00364075	-0.00730655
Apolipoprotein B	Cardiovascular	cg20014596	-0.0244876	0.00376836	-0.00428899
Apolipoprotein B	Cardiovascular	cg23344935	-0.0342461	0.00608678	-0.0327815
Apolipoprotein B	Cardiovascular	cg02403541	0.0289042	0.00375952	0.012353
Apolipoprotein B	Cardiovascular	cg03785426	-0.0295177	0.00554769	-0.0187461
Apolipoprotein B	Cardiovascular	cg21484985	0.0115044	0.0018584	0.0135512
Apolipoprotein B	Cardiovascular	cg00456672	-0.0150304	0.00302505	-0.00813612
Apolipoprotein B	Cardiovascular	cg07978099	-0.0116209	0.00205411	-0.0120078
Apolipoprotein B	Cardiovascular	cg26912412	-0.0858022	0.0167718	-0.0621959
Apolipoprotein B	Cardiovascular	cg24425628	0.018673	0.00360034	0.00142674
Apolipoprotein B	Cardiovascular	cg08085267	-0.0343062	0.00450049	-0.0104957
Apolipoprotein B	Cardiovascular	cg02836325	0.0193355	0.00386105	0.0321902
Apolipoprotein B	Cardiovascular	cg04570735	0.0223966	0.00391225	0.0134313
Apolipoprotein B	Cardiovascular	cg04798919	-0.0247694	0.00449538	0.037661
Apolipoprotein B	Cardiovascular	cg01656853	0.0627018	0.00664837	0.0139528
Apolipoprotein B	Cardiovascular	cg08601574	0.0160426	0.00297585	0.00848058
Apolipoprotein B	Cardiovascular	cg20630943	-0.0494849	0.00947521	-0.0302058
Apolipoprotein B	Cardiovascular	cg16306978	0.178729	0.0181001	0.178729
Apolipoprotein B	Cardiovascular	cg15001016	-0.0121722	0.00217974	-0.0121722
Apolipoprotein B	Cardiovascular	cg05272587	0.0094921	0.00186783	0.0094921
Apolipoprotein B	Cardiovascular	cg18471474	-0.0250539	0.00453945	-0.0250539
Aspartate aminotransferase (AST)	Hepatic	cg08854313	0.0181284	0.00324369	0.00124448
Aspartate aminotransferase (AST)	Hepatic	cg04602081	0.0705253	0.00590654	0.034677
Aspartate aminotransferase (AST)	Hepatic	cg01557411	0.0194051	0.00270156	0.00805429
Aspartate aminotransferase (AST)	Hepatic	cg16907488	0.0345074	0.00705069	0.0223113
Aspartate aminotransferase (AST)	Hepatic	cg01019262	0.0423561	0.00917984	0.0171083
Aspartate aminotransferase (AST)	Hepatic	cg07794409	0.0238779	0.00467691	0.0277767
Aspartate aminotransferase (AST)	Hepatic	cg06059345	0.0890667	0.0181917	0.0165438
Aspartate aminotransferase (AST)	Hepatic	cg11348583	0.0110441	0.00214827	0.0131785
Aspartate aminotransferase (AST)	Hepatic	cg12089249	0.041118	0.00483115	0.0361996
Aspartate aminotransferase (AST)	Hepatic	cg19000631	-0.0322835	0.00611733	-0.0228292
Aspartate aminotransferase (AST)	Hepatic	cg26110898	0.0509059	0.00742291	0.0357183
Aspartate aminotransferase (AST)	Hepatic	cg20378687	-0.0244267	0.00364047	-0.0213127
Aspartate aminotransferase (AST)	Hepatic	cg12011299	-0.0105102	0.00210079	-0.00343353
Aspartate aminotransferase (AST)	Hepatic	cg10178827	0.0443499	0.00897319	0.020069
Aspartate aminotransferase (AST)	Hepatic	cg12192566	-0.0226277	0.004256	-0.00988664
Aspartate aminotransferase (AST)	Hepatic	cg05624954	0.0268798	0.00558082	0.0281621
Aspartate aminotransferase (AST)	Hepatic	cg21138542	0.0187462	0.00455989	0.0385141
Aspartate aminotransferase (AST)	Hepatic	cg08973950	-0.0283896	0.00518633	-0.0118834
Aspartate aminotransferase (AST)	Hepatic	cg00323915	0.0162116	0.00330454	0.00794712
Aspartate aminotransferase (AST)	Hepatic	cg13126121	0.0494648	0.00613109	0.052277
Aspartate aminotransferase (AST)	Hepatic	cg02996583	-0.0389979	0.00447758	-0.0276344
Aspartate aminotransferase (AST)	Hepatic	cg13428213	-0.0273164	0.00518906	-0.00830683
Aspartate aminotransferase (AST)	Hepatic	cg14271713	0.0654067	0.00814724	0.0297967
Aspartate aminotransferase (AST)	Hepatic	cg19109608	0.0281483	0.00512372	0.0267614
Aspartate aminotransferase (AST)	Hepatic	cg17075019	-0.0209222	0.00296976	-0.0192066
Aspartate aminotransferase (AST)	Hepatic	cg11888571	0.115255	0.0150604	0.0414551
Aspartate aminotransferase (AST)	Hepatic	cg15017982	0.0305336	0.00586097	0.0292902
Aspartate aminotransferase (AST)	Hepatic	cg02079413	0.022768	0.0037877	0.0197719
Aspartate aminotransferase (AST)	Hepatic	cg18512352	0.0235099	0.00483809	0.00650609
Aspartate aminotransferase (AST)	Hepatic	cg10831212	-0.0496359	0.00924076	0.0102396
Aspartate aminotransferase (AST)	Hepatic	cg25473794	0.0361663	0.00433956	0.0260772
Aspartate aminotransferase (AST)	Hepatic	cg14371590	-0.0598256	0.00758891	-0.0121942
Aspartate aminotransferase (AST)	Hepatic	cg22375663	0.0128855	0.00268931	0.00570415
Aspartate aminotransferase (AST)	Hepatic	cg02505015	-0.0505914	0.00780915	-0.0319362
Aspartate aminotransferase (AST)	Hepatic	cg15889061	-0.0185702	0.00337373	-0.0166199
Aspartate aminotransferase (AST)	Hepatic	cg23925650	-0.0218471	0.00420629	-0.0186905
Aspartate aminotransferase (AST)	Hepatic	cg27435867	0.011184	0.00202497	0.00715799
Aspartate aminotransferase (AST)	Hepatic	cg00625331	-0.0238956	0.00397619	-0.0163946
Aspartate aminotransferase (AST)	Hepatic	cg16660091	-0.0545539	0.00997952	-0.03673
Aspartate aminotransferase (AST)	Hepatic	cg08284993	-0.039179	0.0065525	-0.0375927
Aspartate aminotransferase (AST)	Hepatic	cg21745320	-0.0309746	0.00615044	-0.00544341
Aspartate aminotransferase (AST)	Hepatic	cg27059698	0.0294639	0.00569627	0.0382814
Aspartate aminotransferase (AST)	Hepatic	cg12609785	-0.0168638	0.00328301	-0.00323399
Aspartate aminotransferase (AST)	Hepatic	cg11122009	0.0338387	0.00745248	0.0280075
Aspartate aminotransferase (AST)	Hepatic	cg05906777	-0.0242213	0.00449049	0.00614065
Aspartate aminotransferase (AST)	Hepatic	cg02836325	0.0372946	0.00527248	0.0692184
Aspartate aminotransferase (AST)	Hepatic	cg02751453	-0.0174423	0.00352898	-0.0186978
Aspartate aminotransferase (AST)	Hepatic	cg18515510	0.0425863	0.00635405	0.0444672
Aspartate aminotransferase (AST)	Hepatic	cg11773468	-0.0330153	0.00702451	-0.0486326
Aspartate aminotransferase (AST)	Hepatic	cg07148914	0.0368127	0.00887115	-0.0266644
Aspartate aminotransferase (AST)	Hepatic	cg18568714	-0.0334482	0.00527301	-0.0334482
Aspartate aminotransferase (AST)	Hepatic	cg11886554	0.0250735	0.00384127	0.0250735
Aspartate aminotransferase (AST)	Hepatic	cg20311846	0.0111586	0.00213814	0.0111586
Aspartate aminotransferase (AST)	Hepatic	cg21964466	-0.113363	0.0169561	-0.113363
Aspartate aminotransferase (AST)	Hepatic	cg15001016	-0.0103129	0.00188395	-0.0103129
Aspartate aminotransferase (AST)	Hepatic	cg00903577	0.0298414	0.00327819	0.0298414
Aspartate aminotransferase (AST)	Hepatic	cg22208108	-0.020479	0.004151	-0.020479
Aspartate aminotransferase (AST)	Hepatic	cg21238440	0.0273568	0.00441945	0.0273568
Aspartate aminotransferase (AST)	Hepatic	cg06942850	-0.0144505	0.00254318	-0.0144505
Aspartate aminotransferase (AST)	Hepatic	cg18109485	0.0306029	0.00413395	0.0306029
Aspartate aminotransferase (AST)	Hepatic	cg20555462	-0.0385941	0.00529258	-0.0385941
Aspartate aminotransferase (AST)	Hepatic	cg04579507	-0.022271	0.00358022	-0.022271
Aspartate aminotransferase (AST)	Hepatic	cg13178766	-0.0455258	0.00437988	-0.0455258
Aspartate aminotransferase (AST)	Hepatic	cg11291889	0.0491301	0.00897245	0.0491301
Asthma	Inflammation	cg17806162	0.0143551	0.00226858	0.00736747
Asthma	Inflammation	cg04995521	-0.0760596	0.0124837	-0.0359481
Asthma	Inflammation	cg15654264	-0.0255025	0.00513176	-0.0144227
Asthma	Inflammation	cg09070378	-0.0313362	0.00482188	-0.0156825
Asthma	Inflammation	cg19704902	-0.0241636	0.00339497	-0.0265643
Asthma	Inflammation	cg20060108	-0.0457645	0.00826236	-0.0251584
Asthma	Inflammation	cg19448816	-0.0122172	0.00242761	-0.00878914
Asthma	Inflammation	cg09729012	0.0300522	0.00501295	0.0347619
Asthma	Inflammation	cg08044714	0.0142621	0.00261664	0.0167147
Asthma	Inflammation	cg06935464	-0.051635	0.00419635	-0.0313967
Asthma	Inflammation	cg07392085	0.0271496	0.00526006	0.00332468
Asthma	Inflammation	cg11105358	-0.0117182	0.00240805	-0.0166776
Asthma	Inflammation	cg24631579	-0.0775937	0.0140232	-0.0557824
Asthma	Inflammation	cg09757525	-0.0615032	0.00632556	-0.0587416
Asthma	Inflammation	cg18685455	-0.0168334	0.00268553	0.000335905
Asthma	Inflammation	cg04103532	0.0197568	0.00358581	0.0250409
Asthma	Inflammation	cg01883759	0.0278907	0.00334414	0.0269223
Asthma	Inflammation	cg15741354	-0.00851266	0.00173586	-0.00635159
Asthma	Inflammation	cg13512951	-0.0108113	0.00205875	-0.0127599
Asthma	Inflammation	cg23220533	-0.053553	0.00736835	-0.0237235
Asthma	Inflammation	cg17647271	0.0314794	0.00620725	0.0338958
Asthma	Inflammation	cg11344533	-0.0162952	0.00280673	-0.0103948
Asthma	Inflammation	cg02419362	-0.0156066	0.00301525	-0.00674955
Asthma	Inflammation	cg15426006	0.0166021	0.00298932	0.020181
Asthma	Inflammation	cg24032190	0.0681447	0.0110774	0.0610878
Asthma	Inflammation	cg04616529	0.0457872	0.00890373	0.0136439
Asthma	Inflammation	cg04887172	0.0379876	0.00777087	0.0444067
Asthma	Inflammation	cg13554773	0.0300163	0.00543103	0.0218609
Asthma	Inflammation	cg19975759	-0.0185127	0.00351953	-0.0145659
Asthma	Inflammation	cg02611770	0.0194626	0.00376383	0.0135448
Asthma	Inflammation	cg16681516	-0.0179287	0.00339619	-0.0160096
Asthma	Inflammation	cg14977069	-0.0272869	0.00429101	-0.0589589
Asthma	Inflammation	cg09521647	-0.0241444	0.00409957	-0.0241444
Asthma	Inflammation	cg19507677	0.0180775	0.00323292	0.0180775
Asthma	Inflammation	cg08688907	-0.0294648	0.00433926	-0.0294648
Asthma	Inflammation	cg07561610	-0.0341171	0.00650485	-0.0341171
Asthma	Inflammation	cg18825221	-0.0112564	0.0014804	-0.0112564
Asthma	Inflammation	cg02268192	-0.0719339	0.00993102	-0.0719339
Baldness	Hormonal	cg07388700	-0.0406429	0.00748553	-0.0254404
Baldness	Hormonal	cg04085713	0.0666593	0.0125108	0.0500152
Baldness	Hormonal	cg00944433	0.0140603	0.00269306	0.00169905
Baldness	Hormonal	cg00667647	0.137537	0.0191185	0.119452
Baldness	Hormonal	cg08202226	0.0280008	0.00495489	-0.0224025
Baldness	Hormonal	cg22809683	0.0172438	0.00327924	-0.0103781
Baldness	Hormonal	cg03732545	0.0372961	0.00728109	0.0245651
Baldness	Hormonal	cg26034934	0.0489437	0.00806948	0.0256309
Baldness	Hormonal	cg21555271	-0.0272754	0.00298461	-0.0409792
Baldness	Hormonal	cg03727500	-0.033253	0.00634955	-0.0275089
Baldness	Hormonal	cg02247160	-0.0617211	0.0080892	-0.0399294
Baldness	Hormonal	cg07038400	-0.0375711	0.0067746	-0.0137965
Baldness	Hormonal	cg20229609	-0.0799959	0.0109208	-0.106538
Baldness	Hormonal	cg23331238	0.0450741	0.0085713	0.0238797
Baldness	Hormonal	cg05247391	0.0304731	0.00596417	0.0232428
Baldness	Hormonal	cg14500300	0.0260956	0.00499683	0.0157327
Baldness	Hormonal	cg14184866	-0.0241658	0.00470002	-0.0264036
Baldness	Hormonal	cg02068689	-0.0373802	0.00700474	-0.0284489
Baldness	Hormonal	cg05991820	-0.0152419	0.00252912	-0.00924362
Baldness	Hormonal	cg26513988	0.030631	0.00566949	0.0207845
Baldness	Hormonal	cg17075019	-0.0293211	0.00469262	-0.0159971
Baldness	Hormonal	cg20435097	0.0470448	0.00619636	0.089969
Baldness	Hormonal	cg03994942	0.0446469	0.00804151	0.0564295
Baldness	Hormonal	cg19610905	0.0241886	0.00265373	0.0141095
Baldness	Hormonal	cg06152945	-0.106821	0.0163484	-0.112648
Baldness	Hormonal	cg20014596	-0.0571214	0.00614689	-0.0223533
Baldness	Hormonal	cg12385849	0.041003	0.00743569	0.035284
Baldness	Hormonal	cg09347959	-0.0298623	0.00403732	-0.0367725
Baldness	Hormonal	cg25607643	-0.0400973	0.00674258	-0.0290394
Baldness	Hormonal	cg10434728	-0.0417173	0.00562341	-0.00966976
Baldness	Hormonal	cg09674170	-0.0386675	0.00752044	-0.000685147
Baldness	Hormonal	cg09869502	0.0558681	0.00863671	0.0184487
Baldness	Hormonal	cg21745320	-0.0732517	0.0106297	-0.0328985
Baldness	Hormonal	cg26408224	-0.0104631	0.00190776	-0.00998256
Baldness	Hormonal	cg09537434	-0.0367186	0.0055049	-0.0212517
Baldness	Hormonal	cg17716663	0.0266236	0.00533542	0.019162
Baldness	Hormonal	cg18785833	-0.0475424	0.00733162	-0.0227731
Baldness	Hormonal	cg02339083	-0.0433479	0.00576232	-0.0229956
Baldness	Hormonal	cg02153855	-0.154146	0.0167745	-0.154146
Baldness	Hormonal	cg09767346	0.137371	0.0184055	0.137371
Baldness	Hormonal	cg08034750	0.0590613	0.0109191	0.0590613
Baldness	Hormonal	cg04109781	0.0168529	0.00291533	0.0168529
Baldness	Hormonal	cg23322546	0.0534352	0.00948686	0.0534352
Baldness	Hormonal	cg06591185	-0.0327573	0.00550703	-0.0327573
Baldness	Hormonal	cg27621721	-0.0304086	0.00619199	-0.0304086
Baldness	Hormonal	cg05132150	0.121881	0.0223376	0.121881
Baldness	Hormonal	cg21368352	0.0449038	0.00830376	0.0449038
Baldness	Hormonal	cg10173649	0.0246129	0.00298783	0.0246129
Baldness	Hormonal	cg00901138	0.0233768	0.00411619	0.0233768
Baldness	Hormonal	cg01919401	-0.0791317	0.0097814	-0.0791317
Baldness	Hormonal	cg10435486	0.0397236	0.00805247	0.0397236
Baldness	Hormonal	cg13925163	0.0575587	0.010303	0.0575587
Baldness	Hormonal	cg14263561	0.0300097	0.00548046	0.0300097
Baldness	Hormonal	cg15325373	0.0640049	0.0111073	0.0640049
Baldness	Hormonal	cg25019503	0.0356073	0.00726202	0.0356073
Baldness	Hormonal	cg01695643	0.0635941	0.0115583	0.0635941
Baldness	Hormonal	cg15125338	0.049614	0.00651354	0.049614
Baldness	Hormonal	cg07656922	0.0370068	0.0057996	0.0370068
Total bilirubin	Hepatic	cg09367891	-0.0262667	0.0037346	-0.00479155
Total bilirubin	Hepatic	cg03920003	0.00707635	0.00227645	0.00487282
Total bilirubin	Hepatic	cg00706302	0.0376023	0.00733325	0.0190371
Total bilirubin	Hepatic	cg02847897	0.0506967	0.0094501	0.0350121
Total bilirubin	Hepatic	cg20512303	0.0303871	0.00461103	0.00235663
Total bilirubin	Hepatic	cg22627029	0.0185099	0.00318995	0.0152598
Total bilirubin	Hepatic	cg23093754	0.017551	0.00299189	0.00862017
Total bilirubin	Hepatic	cg09913449	0.0127989	0.00176104	0.00160021
Total bilirubin	Hepatic	cg15626112	0.0371891	0.00682892	0.0290864
Total bilirubin	Hepatic	cg14271713	0.0314483	0.00603152	0.0168404
Total bilirubin	Hepatic	cg20130789	-0.0410059	0.00660417	-0.0241344
Total bilirubin	Hepatic	cg01631684	0.100784	0.00796225	0.124931
Total bilirubin	Hepatic	cg11888571	0.0352692	0.00620595	0.028633
Total bilirubin	Hepatic	cg11619602	-0.0286454	0.00326292	-0.0203702
Total bilirubin	Hepatic	cg19610905	0.0174167	0.00249441	0.0102024
Total bilirubin	Hepatic	cg13641591	0.0518075	0.00797854	-0.0204146
Total bilirubin	Hepatic	cg11344533	0.0147415	0.00299361	0.0198978
Total bilirubin	Hepatic	cg06007201	-0.0449317	0.00798091	-0.037019
Total bilirubin	Hepatic	cg14263884	-0.0194255	0.00471585	-0.0107638
Total bilirubin	Hepatic	cg04006303	0.0337074	0.00576654	-0.00568787
Total bilirubin	Hepatic	cg10146402	0.0246447	0.00479563	0.00807593
Total bilirubin	Hepatic	cg04660111	0.0332627	0.0104678	0.017733
Total bilirubin	Hepatic	cg00483304	-0.024665	0.00455937	-0.024665
Total bilirubin	Hepatic	cg04276057	0.0963427	0.0193057	0.0963427
Total bilirubin	Hepatic	cg15980076	0.0700885	0.0077587	0.0700885
Total bilirubin	Hepatic	cg20031717	-0.0400434	0.00697727	-0.0400434
Bone mineral density (BMD)	Musculoskeletal	cg00120948	0.0552825	0.00698574	0.0112493
Bone mineral density (BMD)	Musculoskeletal	cg01832549	0.0761795	0.0143998	0.125067
Bone mineral density (BMD)	Musculoskeletal	cg17077180	0.0170076	0.00261838	0.00814504
Bone mineral density (BMD)	Musculoskeletal	cg24765360	-0.0889742	0.0118547	-0.0746114
Bone mineral density (BMD)	Musculoskeletal	cg03190769	0.0257192	0.00487188	0.0258183
Bone mineral density (BMD)	Musculoskeletal	cg00187933	-0.148904	0.0238859	-0.104155
Bone mineral density (BMD)	Musculoskeletal	cg11143953	0.0199249	0.00341858	0.0219116
Bone mineral density (BMD)	Musculoskeletal	cg17813310	-0.0489159	0.0095834	-0.0484925
Bone mineral density (BMD)	Musculoskeletal	cg17491456	0.0673954	0.0101073	0.0332928
Bone mineral density (BMD)	Musculoskeletal	cg00126995	-0.0366243	0.0062853	-0.0206258
Bone mineral density (BMD)	Musculoskeletal	cg14091372	-0.05292	0.00702063	-0.0274317
Bone mineral density (BMD)	Musculoskeletal	cg02014281	0.0590399	0.0105809	0.03279
Bone mineral density (BMD)	Musculoskeletal	cg11397957	-0.0359878	0.00689412	-0.029053
Bone mineral density (BMD)	Musculoskeletal	cg05631625	-0.0494106	0.00883614	-0.0278895
Bone mineral density (BMD)	Musculoskeletal	cg03778669	-0.0429844	0.0150074	-0.0729727
Bone mineral density (BMD)	Musculoskeletal	cg22157087	0.0504419	0.00808814	0.0443763
Bone mineral density (BMD)	Musculoskeletal	cg02723617	0.0273407	0.00462622	0.0247293
Bone mineral density (BMD)	Musculoskeletal	cg02520399	0.136061	0.0130289	0.0446511
Bone mineral density (BMD)	Musculoskeletal	cg01558037	0.137114	0.010622	0.0909928
Bone mineral density (BMD)	Musculoskeletal	cg05247391	0.0502271	0.00873142	0.0157004
Bone mineral density (BMD)	Musculoskeletal	cg14271713	0.0353055	0.00644332	0.0103665
Bone mineral density (BMD)	Musculoskeletal	cg15729649	-0.0440217	0.00601625	-0.0305148
Bone mineral density (BMD)	Musculoskeletal	cg12069540	-0.0424121	0.00824395	0.00229441
Bone mineral density (BMD)	Musculoskeletal	cg20925954	0.030656	0.00611451	0.0342609
Bone mineral density (BMD)	Musculoskeletal	cg22251148	-0.0799571	0.0109153	-0.0714301
Bone mineral density (BMD)	Musculoskeletal	cg18570331	0.0740925	0.00992796	0.0155289
Bone mineral density (BMD)	Musculoskeletal	cg16535667	0.0450185	0.00576347	0.00205437
Bone mineral density (BMD)	Musculoskeletal	cg21844144	-0.0426895	0.00506563	-0.0495564
Bone mineral density (BMD)	Musculoskeletal	cg04055981	-0.0806264	0.0127363	-0.0705459
Bone mineral density (BMD)	Musculoskeletal	cg15580052	0.032387	0.00633322	0.0341642
Bone mineral density (BMD)	Musculoskeletal	cg25048751	0.0368433	0.00745542	0.0231168
Bone mineral density (BMD)	Musculoskeletal	cg23307798	0.067229	0.0103444	-0.00188069
Bone mineral density (BMD)	Musculoskeletal	cg09222367	-0.0383569	0.00608444	-0.0159548
Bone mineral density (BMD)	Musculoskeletal	cg03471593	-0.0142335	0.00273485	-0.0060581
Bone mineral density (BMD)	Musculoskeletal	cg23180978	0.0528778	0.00919589	0.0636468
Bone mineral density (BMD)	Musculoskeletal	cg15816464	0.0975606	0.00993523	0.0710688
Bone mineral density (BMD)	Musculoskeletal	cg26930078	0.0661478	0.0108442	0.0912781
Bone mineral density (BMD)	Musculoskeletal	cg26517584	-0.0452133	0.00447337	-0.0417715
Bone mineral density (BMD)	Musculoskeletal	cg03563238	-0.0578204	0.00673372	-0.0509928
Bone mineral density (BMD)	Musculoskeletal	cg06457011	0.0566292	0.00736206	0.0479816
Bone mineral density (BMD)	Musculoskeletal	cg15103426	-0.0797146	0.0126531	-0.0322468
Bone mineral density (BMD)	Musculoskeletal	cg00071137	-0.0348417	0.00696343	-0.0441763
Bone mineral density (BMD)	Musculoskeletal	cg01796438	0.0512549	0.00775212	0.0512549
Bone mineral density (BMD)	Musculoskeletal	cg15140258	-0.0325586	0.00599786	-0.0325586
Bone mineral density (BMD)	Musculoskeletal	cg23417171	0.0312619	0.003265	0.0312619
Bone mineral density (BMD)	Musculoskeletal	cg04024417	0.0794	0.0119379	0.0794
Bone mineral density (BMD)	Musculoskeletal	cg13461049	0.0795452	0.0134702	0.0795452
Bone mineral density (BMD)	Musculoskeletal	cg26732544	0.0871022	0.0167107	0.0871022
Bone mineral density (BMD)	Musculoskeletal	cg07817648	0.0305569	0.00412235	0.0305569
Bone mineral density (BMD)	Musculoskeletal	cg12085119	-0.0336151	0.00659118	-0.0336151
Bone mineral density (BMD)	Musculoskeletal	cg13199429	0.0164404	0.0031339	0.0164404
Bone mineral density (BMD)	Musculoskeletal	cg22528123	0.0665177	0.0106807	0.0665177
Bone mineral density (BMD)	Musculoskeletal	cg09152120	0.0208989	0.00423291	0.0208989
Bone mineral density (BMD)	Musculoskeletal	cg09552652	-0.0326076	0.00567347	-0.0326076
Bone mineral density (BMD)	Musculoskeletal	cg03084704	-0.0373274	0.00613273	-0.0373274
Bone mineral density (BMD)	Musculoskeletal	cg20173014	-0.0663491	0.0115833	-0.0663491
Bone mineral density (BMD)	Musculoskeletal	cg04089788	0.0478863	0.00889377	0.0478863
Body mass index (BMI)	Adiposity	cg18854424	0.0173739	0.00331107	-0.00593246
Body mass index (BMI)	Adiposity	cg10026317	0.0316095	0.00527762	0.0115847
Body mass index (BMI)	Adiposity	cg08491437	0.0738973	0.0144072	0.0712804
Body mass index (BMI)	Adiposity	cg17826107	-0.0162382	0.00333262	-0.0220897
Body mass index (BMI)	Adiposity	cg27509823	-0.0154329	0.00285383	0.0221358
Body mass index (BMI)	Adiposity	cg26915799	-0.0439225	0.0069409	-0.0324065
Body mass index (BMI)	Adiposity	cg15423357	0.0300514	0.00368103	0.0197391
Body mass index (BMI)	Adiposity	cg10356210	-0.03174	0.00478851	-0.0150022
Body mass index (BMI)	Adiposity	cg22107710	0.0382745	0.00646648	0.0272278
Body mass index (BMI)	Adiposity	cg06320277	0.0160022	0.003219	0.0252131
Body mass index (BMI)	Adiposity	cg00340052	-0.0295376	0.00465088	-0.02715
Body mass index (BMI)	Adiposity	cg12213930	-0.0729854	0.0105771	-0.0721222
Body mass index (BMI)	Adiposity	cg07038400	-0.0259927	0.00511642	-0.0016584
Body mass index (BMI)	Adiposity	cg00760338	0.0340654	0.006203	0.0171416
Body mass index (BMI)	Adiposity	cg08968034	0.0326752	0.00666651	-0.00627323
Body mass index (BMI)	Adiposity	cg09002922	-0.0444302	0.00729092	-0.0354238
Body mass index (BMI)	Adiposity	cg10680621	0.0134367	0.00234313	0.0169757
Body mass index (BMI)	Adiposity	cg23188704	0.0259605	0.00504632	0.0286589
Body mass index (BMI)	Adiposity	cg07306190	-0.0337406	0.00722468	-0.010851
Body mass index (BMI)	Adiposity	cg10911889	0.0232992	0.00454022	0.0194592
Body mass index (BMI)	Adiposity	cg12989544	0.015096	0.00307793	0.0141276
Body mass index (BMI)	Adiposity	cg03656020	-0.0163875	0.00326902	-0.0179294
Body mass index (BMI)	Adiposity	cg18303581	0.0626651	0.00743661	0.0112889
Body mass index (BMI)	Adiposity	cg04897713	0.0282357	0.00533473	0.00878652
Body mass index (BMI)	Adiposity	cg12682382	0.0107029	0.00186483	0.00722678
Body mass index (BMI)	Adiposity	cg00750430	0.0171525	0.00307481	0.00829698
Body mass index (BMI)	Adiposity	cg19205023	-0.0447051	0.00856074	-0.0433741
Body mass index (BMI)	Adiposity	cg19303748	0.0427362	0.00603132	0.0211979
Body mass index (BMI)	Adiposity	cg13286116	-0.0116671	0.00179241	-0.0061532
Body mass index (BMI)	Adiposity	cg10635145	0.0453682	0.00966349	0.0557629
Body mass index (BMI)	Adiposity	cg20135002	-0.0314452	0.00322725	-0.00159489
Body mass index (BMI)	Adiposity	cg17551192	0.049789	0.00786494	0.0168352
Body mass index (BMI)	Adiposity	cg09458566	0.0191002	0.00382108	0.0136329
Body mass index (BMI)	Adiposity	cg26684673	0.0179383	0.00301853	0.01623
Body mass index (BMI)	Adiposity	cg08069931	0.0488215	0.00855626	0.0415573
Body mass index (BMI)	Adiposity	cg22375663	0.0135695	0.0025259	0.00667875
Body mass index (BMI)	Adiposity	cg19512961	-0.0142855	0.00322031	-0.00930074
Body mass index (BMI)	Adiposity	cg00827893	0.0274297	0.00485866	0.00680802
Body mass index (BMI)	Adiposity	cg15979035	-0.0763034	0.00999487	-0.0442735
Body mass index (BMI)	Adiposity	cg01181105	0.0253712	0.00450148	0.0112977
Body mass index (BMI)	Adiposity	cg06584237	-0.0354884	0.0072071	-0.0187065
Body mass index (BMI)	Adiposity	cg24579218	0.0157129	0.00269916	0.0161147
Body mass index (BMI)	Adiposity	cg15491461	-0.0250799	0.00435921	-0.0321902
Body mass index (BMI)	Adiposity	cg16758037	-0.0551167	0.00957399	-0.0437223
Body mass index (BMI)	Adiposity	cg04756594	-0.0152395	0.00264784	-0.00925796
Body mass index (BMI)	Adiposity	cg06941159	0.0236445	0.00285493	0.00769886
Body mass index (BMI)	Adiposity	cg11413133	0.0168709	0.00236348	0.0176594
Body mass index (BMI)	Adiposity	cg00260201	-0.0449401	0.00631525	-0.0365702
Body mass index (BMI)	Adiposity	cg09029085	-0.0221775	0.00389196	-0.0151297
Body mass index (BMI)	Adiposity	cg11439004	0.0297343	0.00482049	0.030106
Body mass index (BMI)	Adiposity	cg10935138	0.0215084	0.00574291	0.00896159
Body mass index (BMI)	Adiposity	cg14672496	-0.017858	0.00282755	-0.00564317
Body mass index (BMI)	Adiposity	cg26880735	-0.0286325	0.00534549	-0.023513
Body mass index (BMI)	Adiposity	cg18335931	0.0490776	0.00876661	0.0103743
Body mass index (BMI)	Adiposity	cg16082401	0.0393952	0.00726158	0.043094
Body mass index (BMI)	Adiposity	cg08826281	-0.0137711	0.00250582	-0.0104885
Body mass index (BMI)	Adiposity	cg05630016	-0.0307069	0.00641699	-0.0154959
Body mass index (BMI)	Adiposity	cg12237948	0.0144472	0.0028946	0.0187835
Body mass index (BMI)	Adiposity	cg27523527	-0.0160116	0.00290435	-0.0160116
Body mass index (BMI)	Adiposity	cg12177314	0.128148	0.0103529	0.128148
Body mass index (BMI)	Adiposity	cg14515364	0.0915961	0.00727171	0.0915961
Body mass index (BMI)	Adiposity	cg23514324	-0.0256429	0.00496726	-0.0256429
Body mass index (BMI)	Adiposity	cg00760562	0.0450157	0.00809951	0.0450157
Body mass index (BMI)	Adiposity	cg01653942	-0.0335519	0.00528124	-0.0335519
Body mass index (BMI)	Adiposity	cg21752471	0.0411306	0.00715404	0.0411306
Body mass index (BMI)	Adiposity	cg02220008	-0.0186966	0.00354365	-0.0186966
Body mass index (BMI)	Adiposity	cg17037491	-0.0330033	0.0062433	-0.0330033
Body mass index (BMI)	Adiposity	cg06100570	0.0294358	0.00441917	0.0294358
Body mass index (BMI)	Adiposity	cg08203460	0.0354689	0.00699319	0.0354689
Body mass index (BMI)	Adiposity	cg02407048	0.00953809	0.00182873	0.00953809
Body mass index (BMI)	Adiposity	cg13737493	-0.0436022	0.00886824	-0.0436022
Body mass index (BMI)	Adiposity	cg04231319	-0.0386266	0.00691982	-0.0386266
Body mass index (BMI)	Adiposity	cg08496387	0.0421664	0.00741652	0.0421664
Body mass index (BMI)	Adiposity	cg02471346	-0.01588	0.00318585	-0.01588
Body mass index (BMI)	Adiposity	cg20217872	-0.0701808	0.0126646	-0.0701808
Body mass index (BMI)	Adiposity	cg26299239	-0.0609761	0.00896248	-0.0609761
Body mass index (BMI)	Adiposity	cg24009358	-0.0413451	0.00713495	-0.0413451
Body mass index (BMI)	Adiposity	cg25632853	0.0342428	0.00520594	0.0342428
Body mass index (BMI)	Adiposity	cg00800141	-0.0512859	0.00786254	-0.0512859
Body mass index (BMI)	Adiposity	cg26378417	-0.0198085	0.00396579	-0.0198085
Basal metabolic rate (BMR)	Adiposity	cg12809925	0.0276964	0.00477361	0.0392374
Basal metabolic rate (BMR)	Adiposity	cg08854313	-0.0270261	0.00318914	-0.0281833
Basal metabolic rate (BMR)	Adiposity	cg18238908	-0.0348979	0.00559354	-0.0336469
Basal metabolic rate (BMR)	Adiposity	cg24686825	-0.0174395	0.0027469	0.000781333
Basal metabolic rate (BMR)	Adiposity	cg09847153	-0.0125935	0.00208146	-0.00629291
Basal metabolic rate (BMR)	Adiposity	cg08491437	0.114673	0.0136038	0.115097
Basal metabolic rate (BMR)	Adiposity	cg15495124	0.0423985	0.007314	0.0307891
Basal metabolic rate (BMR)	Adiposity	cg16773028	-0.0376878	0.00742104	-0.0416368
Basal metabolic rate (BMR)	Adiposity	cg16256492	0.088789	0.0174413	0.0594897
Basal metabolic rate (BMR)	Adiposity	cg06124660	-0.0246378	0.00487624	-0.0196019
Basal metabolic rate (BMR)	Adiposity	ch.1.3577855R	-0.0247559	0.00430464	-0.0106906
Basal metabolic rate (BMR)	Adiposity	cg01455178	-0.0326058	0.00387556	-0.0123436
Basal metabolic rate (BMR)	Adiposity	cg03511754	-0.0323113	0.00464132	-0.0268257
Basal metabolic rate (BMR)	Adiposity	cg06142740	0.0328251	0.00591325	0.0103381
Basal metabolic rate (BMR)	Adiposity	cg04741211	0.0228939	0.00496893	0.0234174
Basal metabolic rate (BMR)	Adiposity	cg06001734	0.0452837	0.00801973	0.0436085
Basal metabolic rate (BMR)	Adiposity	cg20530843	0.0400421	0.00707618	0.0257927
Basal metabolic rate (BMR)	Adiposity	cg19520763	0.0384262	0.00577371	0.0227114
Basal metabolic rate (BMR)	Adiposity	cg01005582	-0.0266801	0.00383168	-0.0215763
Basal metabolic rate (BMR)	Adiposity	cg13341536	0.0386036	0.00650264	0.0324193
Basal metabolic rate (BMR)	Adiposity	cg06573459	-0.0462425	0.00941098	-0.0314162
Basal metabolic rate (BMR)	Adiposity	cg19401111	0.0415199	0.00734498	0.0390806
Basal metabolic rate (BMR)	Adiposity	cg17812751	-0.0215651	0.00415286	-0.0159809
Basal metabolic rate (BMR)	Adiposity	cg19748678	0.0210946	0.00328603	-0.0109259
Basal metabolic rate (BMR)	Adiposity	cg11430075	-0.0173183	0.00321978	-0.0174753
Basal metabolic rate (BMR)	Adiposity	cg11706163	0.0268826	0.00490128	0.0129824
Basal metabolic rate (BMR)	Adiposity	cg13986272	0.0155045	0.00218542	0.0133495
Basal metabolic rate (BMR)	Adiposity	cg12622597	-0.058296	0.0103938	-0.0435705
Basal metabolic rate (BMR)	Adiposity	cg10680621	0.0178355	0.00327189	0.0109545
Basal metabolic rate (BMR)	Adiposity	cg22976331	0.0354426	0.00699382	0.0343091
Basal metabolic rate (BMR)	Adiposity	cg17951878	-0.0586223	0.00801382	-0.042953
Basal metabolic rate (BMR)	Adiposity	cg06178073	-0.0314849	0.00445596	0.0120807
Basal metabolic rate (BMR)	Adiposity	cg20229609	0.0430657	0.00425019	0.0468061
Basal metabolic rate (BMR)	Adiposity	cg11461298	-0.0391163	0.00562517	-0.0394466
Basal metabolic rate (BMR)	Adiposity	cg00947599	0.0337812	0.00239412	0.0263494
Basal metabolic rate (BMR)	Adiposity	cg05832853	-0.032669	0.00632391	-0.0202772
Basal metabolic rate (BMR)	Adiposity	cg01299997	-0.0198481	0.00398053	-0.0244658
Basal metabolic rate (BMR)	Adiposity	cg24576940	0.0821429	0.0125246	0.0137038
Basal metabolic rate (BMR)	Adiposity	cg02520399	0.0409527	0.00816297	0.0195439
Basal metabolic rate (BMR)	Adiposity	cg01558037	0.0439071	0.00810321	0.0111393
Basal metabolic rate (BMR)	Adiposity	cg27039118	0.0365364	0.00561003	0.0272404
Basal metabolic rate (BMR)	Adiposity	cg16150821	0.0607067	0.010008	0.0152014
Basal metabolic rate (BMR)	Adiposity	cg13495235	-0.0290197	0.00589428	-0.0161351
Basal metabolic rate (BMR)	Adiposity	cg13959031	0.0259021	0.00487497	0.023649
Basal metabolic rate (BMR)	Adiposity	cg23657179	0.0438493	0.00690413	0.0238861
Basal metabolic rate (BMR)	Adiposity	cg09469691	-0.0311162	0.00837429	-0.0205494
Basal metabolic rate (BMR)	Adiposity	cg04662943	-0.0312322	0.00415398	-0.0191435
Basal metabolic rate (BMR)	Adiposity	cg10116432	-0.0512321	0.00772302	0.00567834
Basal metabolic rate (BMR)	Adiposity	cg00750430	0.0158439	0.00283194	0.00780627
Basal metabolic rate (BMR)	Adiposity	cg19863426	0.026922	0.00499143	0.000821158
Basal metabolic rate (BMR)	Adiposity	cg19303748	0.0359398	0.00659783	0.0179145
Basal metabolic rate (BMR)	Adiposity	cg27331871	0.0399486	0.00779649	0.025021
Basal metabolic rate (BMR)	Adiposity	cg08069931	0.0360486	0.00726591	0.030855
Basal metabolic rate (BMR)	Adiposity	cg13575925	0.0164889	0.00347894	0.0102063
Basal metabolic rate (BMR)	Adiposity	cg24279017	-0.0270039	0.00534887	-0.0283799
Basal metabolic rate (BMR)	Adiposity	cg13071569	-0.0302071	0.00548275	-0.0211458
Basal metabolic rate (BMR)	Adiposity	cg08884029	-0.0148309	0.00319302	-0.00883395
Basal metabolic rate (BMR)	Adiposity	cg17765387	0.0119136	0.00281672	0.00858941
Basal metabolic rate (BMR)	Adiposity	cg15883094	0.0265904	0.00424208	-0.00191655
Basal metabolic rate (BMR)	Adiposity	cg21288729	-0.0205739	0.00366161	-0.0288671
Basal metabolic rate (BMR)	Adiposity	cg00851532	0.0259033	0.00483342	0.0174247
Basal metabolic rate (BMR)	Adiposity	cg16602316	-0.0359532	0.00681123	-0.0211008
Basal metabolic rate (BMR)	Adiposity	cg23307798	0.0371052	0.00658853	0.0145281
Basal metabolic rate (BMR)	Adiposity	cg01770755	0.0424282	0.0064059	0.0263648
Basal metabolic rate (BMR)	Adiposity	cg12392104	0.0411235	0.00687724	0.0214356
Basal metabolic rate (BMR)	Adiposity	cg19294311	0.0278691	0.00470298	0.00806984
Basal metabolic rate (BMR)	Adiposity	cg27144592	0.015854	0.00257025	0.0244327
Basal metabolic rate (BMR)	Adiposity	cg05590451	0.0352783	0.00713761	0.0402721
Basal metabolic rate (BMR)	Adiposity	cg02428538	0.0302855	0.00560853	0.0182023
Basal metabolic rate (BMR)	Adiposity	cg06941159	0.0187337	0.00352308	0.010637
Basal metabolic rate (BMR)	Adiposity	cg02220965	-0.0236103	0.00421883	0.00249017
Basal metabolic rate (BMR)	Adiposity	cg06940127	0.0196799	0.00356788	0.00983204
Basal metabolic rate (BMR)	Adiposity	cg16308533	0.0154152	0.00394605	0.00459133
Basal metabolic rate (BMR)	Adiposity	cg04006303	0.057106	0.0101983	-0.00294437
Basal metabolic rate (BMR)	Adiposity	cg08758996	0.028509	0.00470977	0.00490377
Basal metabolic rate (BMR)	Adiposity	cg23834688	0.0264396	0.00433126	0.00719127
Basal metabolic rate (BMR)	Adiposity	cg26543333	-0.0119475	0.0023249	-0.0135391
Basal metabolic rate (BMR)	Adiposity	cg04571196	0.0335112	0.00633719	0.0274771
Basal metabolic rate (BMR)	Adiposity	cg17848348	0.0202135	0.00409023	0.0133835
Basal metabolic rate (BMR)	Adiposity	cg00501711	0.0210391	0.00347779	0.0178052
Basal metabolic rate (BMR)	Adiposity	cg17527673	0.043832	0.00844325	0.044507
Basal metabolic rate (BMR)	Adiposity	cg00539347	-0.0268803	0.00477015	-0.0223139
Basal metabolic rate (BMR)	Adiposity	cg12177314	0.125108	0.0165375	0.125108
Basal metabolic rate (BMR)	Adiposity	cg24446417	-0.0214928	0.00403571	-0.0214928
Basal metabolic rate (BMR)	Adiposity	cg14515364	0.0948793	0.00623599	0.0948793
Basal metabolic rate (BMR)	Adiposity	cg12431299	0.0319289	0.00596343	0.0319289
Basal metabolic rate (BMR)	Adiposity	cg05663031	0.038555	0.00631499	0.038555
Basal metabolic rate (BMR)	Adiposity	cg17825130	0.0319024	0.00444013	0.0319024
Basal metabolic rate (BMR)	Adiposity	cg19602081	-0.0227003	0.00445556	-0.0227003
Basal metabolic rate (BMR)	Adiposity	cg03380964	-0.0348472	0.00545589	-0.0348472
Basal metabolic rate (BMR)	Adiposity	cg10676309	-0.0443671	0.00546916	-0.0443671
Basal metabolic rate (BMR)	Adiposity	cg03729857	-0.0453146	0.00908173	-0.0453146
Basal metabolic rate (BMR)	Adiposity	cg19707834	-0.0606066	0.0101725	-0.0606066
Basal metabolic rate (BMR)	Adiposity	cg04744409	-0.0371828	0.00578614	-0.0371828
Basal metabolic rate (BMR)	Adiposity	cg25313204	-0.0417434	0.00485898	-0.0417434
Basal metabolic rate (BMR)	Adiposity	cg05852040	-0.0488532	0.00898759	-0.0488532
Basal metabolic rate (BMR)	Adiposity	cg12076551	0.0217387	0.00394895	0.0217387
Basal metabolic rate (BMR)	Adiposity	ch.10.2810236F	-0.0189284	0.00369256	-0.0189284
Basal metabolic rate (BMR)	Adiposity	cg18117895	-0.054299	0.0098575	-0.054299
Basal metabolic rate (BMR)	Adiposity	cg07697887	0.0393165	0.00701995	0.0393165
Basal metabolic rate (BMR)	Adiposity	cg22466678	0.0119411	0.00230628	0.0119411
Basal metabolic rate (BMR)	Adiposity	cg05405594	-0.0208839	0.00364093	-0.0208839
Basal metabolic rate (BMR)	Adiposity	cg25253705	-0.0181046	0.00332017	-0.0181046
Basal metabolic rate (BMR)	Adiposity	cg04752989	-0.0443996	0.00834705	-0.0443996
Basal metabolic rate (BMR)	Adiposity	cg00800141	-0.0585947	0.00877584	-0.0585947
Basal metabolic rate (BMR)	Adiposity	cg18758433	0.0327924	0.00617379	0.0327924
Basal metabolic rate (BMR)	Adiposity	cg19822309	0.021411	0.00398418	0.021411
Calcium	Cardiovascular	cg22433276	-0.0166568	0.00340244	-0.0260697
Calcium	Cardiovascular	cg07708622	0.0427366	0.00791052	-0.0286748
Calcium	Cardiovascular	cg07820742	-0.0426469	0.00649636	-0.00197329
Calcium	Cardiovascular	cg03128534	0.0303481	0.0053846	0.0287803
Calcium	Cardiovascular	cg00577578	-0.0264335	0.00445963	-0.00636119
Calcium	Cardiovascular	cg17717169	0.0263729	0.00549713	0.0113091
Calcium	Cardiovascular	cg04845466	0.0205366	0.00551956	0.000875069
Calcium	Cardiovascular	cg25195673	-0.0305736	0.0047684	0.00109813
Calcium	Cardiovascular	cg18369288	0.0410977	0.00513079	0.00902179
Calcium	Cardiovascular	cg18869127	-0.0304298	0.00561145	-0.00907515
Calcium	Cardiovascular	cg21470541	-0.0182462	0.0031818	0.00130026
Calcium	Cardiovascular	cg02901644	0.13672	0.0258004	0.0913511
Calcium	Cardiovascular	cg08645257	-0.0291691	0.00498152	-0.00792577
Calcium	Cardiovascular	cg18094261	0.0281596	0.00587764	0.00506629
Calcium	Cardiovascular	cg07038400	-0.0342862	0.00621025	-0.00028352
Calcium	Cardiovascular	cg09401099	-0.0454087	0.00731953	-0.0253871
Calcium	Cardiovascular	cg09774931	0.0156088	0.00290099	0.0149395
Calcium	Cardiovascular	cg06430061	0.0278891	0.00590201	-0.0023135
Calcium	Cardiovascular	cg26893134	-0.0190588	0.00357346	-0.023844
Calcium	Cardiovascular	cg11987759	0.0190705	0.00251162	0.0110072
Calcium	Cardiovascular	cg23024343	0.01109	0.00214442	0.000282509
Calcium	Cardiovascular	cg19021188	-0.0418999	0.00778804	-0.0289346
Calcium	Cardiovascular	cg04892187	0.0192537	0.00327803	0.0106399
Calcium	Cardiovascular	cg03330490	-0.029771	0.0047675	-0.0114257
Calcium	Cardiovascular	cg13059136	0.034771	0.00500059	0.024757
Calcium	Cardiovascular	cg08203715	0.0639904	0.0086342	0.0643138
Calcium	Cardiovascular	cg10767920	-0.0276529	0.00426585	-0.0201516
Calcium	Cardiovascular	cg04193484	-0.0420066	0.00670387	-0.0679865
Calcium	Cardiovascular	cg18906360	0.042658	0.00756879	0.0108772
Calcium	Cardiovascular	cg12131419	-0.0196837	0.00400795	-0.0244291
Calcium	Cardiovascular	cg06475006	-0.027618	0.00510225	-0.0142736
Calcium	Cardiovascular	cg01160692	-0.0494212	0.00759584	-0.0293292
Calcium	Cardiovascular	cg19447962	0.0517375	0.0082269	-0.00916219
Calcium	Cardiovascular	cg12882572	-0.0141781	0.00288879	-0.00568995
Calcium	Cardiovascular	cg15467577	0.0527386	0.00769134	0.0501217
Calcium	Cardiovascular	cg21913888	-0.0204926	0.00390148	0.0120323
Calcium	Cardiovascular	cg16756527	-0.0228231	0.00331955	-0.0245139
Calcium	Cardiovascular	cg15958839	0.0305199	0.00558654	0.0305199
Calcium	Cardiovascular	cg11386711	-0.0270401	0.0052429	-0.0270401
Calcium	Cardiovascular	cg07349212	0.0386873	0.0077545	0.0386873
Calcium	Cardiovascular	cg13745632	0.0181573	0.00231749	0.0181573
Calcium	Cardiovascular	cg18737081	-0.0115966	0.00200296	-0.0115966
Calcium	Cardiovascular	cg07033475	-0.0465231	0.00768835	-0.0465231
Calcium	Cardiovascular	cg17797229	-0.0322964	0.00416419	-0.0322964
Calcium	Cardiovascular	cg16723805	0.0397116	0.00671553	0.0397116
Calcium	Cardiovascular	cg05121497	-0.0312736	0.0049187	-0.0312736
Coronary artery diseases	Cardiovascular	cg22827524	0.0432512	0.0103372	0.0177158
Coronary artery diseases	Cardiovascular	cg17127132	0.0399961	0.00645107	0.0239197
Coronary artery diseases	Cardiovascular	cg03951877	0.0332249	0.00626482	0.0415255
Coronary artery diseases	Cardiovascular	cg09816788	0.0935124	0.0135478	0.0924432
Coronary artery diseases	Cardiovascular	cg20592345	0.0564056	0.0103532	-0.0233006
Coronary artery diseases	Cardiovascular	cg24147428	0.01818	0.00372677	0.012213
Coronary artery diseases	Cardiovascular	cg24032190	-0.0376844	0.00721694	-0.0348384
Coronary artery diseases	Cardiovascular	cg21189939	0.0344323	0.00673299	0.0358436
Coronary artery diseases	Cardiovascular	cg03381704	0.0357305	0.00725662	0.0387369
Coronary artery diseases	Cardiovascular	cg25035485	0.0345447	0.00597208	0.0345447
Coronary artery diseases	Cardiovascular	cg17751438	0.108418	0.0164098	0.108418
Coronary artery diseases	Cardiovascular	cg08980461	-0.0451768	0.00886156	-0.0451768
Coronary artery diseases	Cardiovascular	cg12645284	-0.0251625	0.00414127	-0.0251625
Covid-19, hospitalized vs population	Inflammation	cg12931860	-0.167295	0.0225283	-0.0881211
Covid-19, hospitalized vs population	Inflammation	cg07241568	0.0611936	0.00692579	0.0373957
Covid-19, hospitalized vs population	Inflammation	cg00090265	0.0436308	0.00917064	0.0334992
Covid-19, hospitalized vs population	Inflammation	cg08670715	-0.0575426	0.00899302	-0.0127338
Covid-19, hospitalized vs population	Inflammation	cg13208562	0.0639588	0.00894143	0.0320834
C-reactive protein (CRP)	Inflammation	cg04995521	-0.0636638	0.0117582	-0.0461144
C-reactive protein (CRP)	Inflammation	cg15123755	-0.0180531	0.00246319	-0.00495654
C-reactive protein (CRP)	Inflammation	cg00946598	-0.031341	0.00638452	-0.00737963
C-reactive protein (CRP)	Inflammation	cg10399789	-0.0410052	0.0082198	-0.0225921
C-reactive protein (CRP)	Inflammation	cg23646820	0.0177444	0.0033353	0.015648
C-reactive protein (CRP)	Inflammation	cg04586622	0.0158991	0.0020328	0.0125101
C-reactive protein (CRP)	Inflammation	cg05102552	0.0814785	0.0197097	0.00276205
C-reactive protein (CRP)	Inflammation	cg24308560	-0.0285	0.00563185	-0.0139463
C-reactive protein (CRP)	Inflammation	cg22188827	0.0310417	0.0056118	-0.0073667
C-reactive protein (CRP)	Inflammation	cg11397957	-0.0285642	0.0053451	-0.0159015
C-reactive protein (CRP)	Inflammation	cg08358803	0.0102187	0.00198913	0.0095571
C-reactive protein (CRP)	Inflammation	cg19801141	0.0422419	0.00779813	0.0368135
C-reactive protein (CRP)	Inflammation	cg15568074	0.0224277	0.00551508	0.0171586
C-reactive protein (CRP)	Inflammation	cg15226275	-0.0177577	0.0037073	-0.0233366
C-reactive protein (CRP)	Inflammation	cg20229609	-0.0409914	0.00765366	-0.0695091
C-reactive protein (CRP)	Inflammation	cg17806882	0.021861	0.00357598	0.00923411
C-reactive protein (CRP)	Inflammation	cg10543574	0.0844801	0.0163202	0.0324765
C-reactive protein (CRP)	Inflammation	cg02711665	0.0322157	0.0039102	0.0132098
C-reactive protein (CRP)	Inflammation	cg16625770	0.0196939	0.00389627	0.0191453
C-reactive protein (CRP)	Inflammation	cg11879188	0.0257663	0.00342093	0.0135973
C-reactive protein (CRP)	Inflammation	cg12555086	-0.0174384	0.00225262	0.000233871
C-reactive protein (CRP)	Inflammation	cg01261798	-0.0272209	0.00554325	-0.00560583
C-reactive protein (CRP)	Inflammation	cg11619602	0.0348549	0.00316402	0.0246726
C-reactive protein (CRP)	Inflammation	cg08935003	0.0429925	0.00826285	-0.000451966
C-reactive protein (CRP)	Inflammation	cg15015340	0.0254382	0.00463397	0.0158342
C-reactive protein (CRP)	Inflammation	cg24262691	-0.0195741	0.0038598	-0.00695369
C-reactive protein (CRP)	Inflammation	cg04607235	-0.0139448	0.00217128	-0.0117584
C-reactive protein (CRP)	Inflammation	cg02403541	-0.190183	0.0272038	-0.124178
C-reactive protein (CRP)	Inflammation	cg11970289	-0.0165178	0.00362203	-0.0142183
C-reactive protein (CRP)	Inflammation	cg05584070	-0.0259258	0.00524434	-0.0165705
C-reactive protein (CRP)	Inflammation	cg14058476	0.0359104	0.00632788	0.0356998
C-reactive protein (CRP)	Inflammation	cg00764796	0.0432147	0.00789531	0.0276744
C-reactive protein (CRP)	Inflammation	cg06941159	0.0128915	0.00217218	0.00324847
C-reactive protein (CRP)	Inflammation	cg26912412	0.0458526	0.00845226	0.0259017
C-reactive protein (CRP)	Inflammation	cg21149466	-0.0298448	0.00392774	-0.00952839
C-reactive protein (CRP)	Inflammation	cg20124376	-0.0121149	0.00243565	-0.0126278
C-reactive protein (CRP)	Inflammation	cg15467577	-0.0214719	0.00330226	-0.0231855
C-reactive protein (CRP)	Inflammation	cg10722426	0.0256571	0.0044733	0.0188703
C-reactive protein (CRP)	Inflammation	cg21064579	0.0655171	0.0105507	0.0158127
C-reactive protein (CRP)	Inflammation	cg06913219	-0.029714	0.00591609	-0.00388162
C-reactive protein (CRP)	Inflammation	cg20630943	0.0415615	0.00781951	0.0334012
C-reactive protein (CRP)	Inflammation	cg19266578	0.0357322	0.0068228	0.0419328
C-reactive protein (CRP)	Inflammation	cg00071137	-0.0558577	0.00591383	0.0612523
C-reactive protein (CRP)	Inflammation	cg05370193	-0.0313038	0.00628249	-0.0313038
C-reactive protein (CRP)	Inflammation	cg04111102	-0.149963	0.0229299	-0.149963
C-reactive protein (CRP)	Inflammation	cg14515364	0.0312412	0.00539675	0.0312412
C-reactive protein (CRP)	Inflammation	cg16198908	0.0213521	0.00408922	0.0213521
C-reactive protein (CRP)	Inflammation	cg18836493	0.0249623	0.00502335	0.0249623
C-reactive protein (CRP)	Inflammation	cg24028809	0.0330725	0.00638335	0.0330725
C-reactive protein (CRP)	Inflammation	cg14806752	0.0365381	0.00517792	0.0365381
C-reactive protein (CRP)	Inflammation	cg14087351	0.0277681	0.00520474	0.0277681
C-reactive protein (CRP)	Inflammation	cg10141789	0.0245804	0.00453207	0.0245804
C-reactive protein (CRP)	Inflammation	cg13737493	-0.0547534	0.00846703	-0.0547534
C-reactive protein (CRP)	Inflammation	cg27655214	-0.0354222	0.00481561	-0.0354222
C-reactive protein (CRP)	Inflammation	cg12932613	0.026254	0.0043322	0.026254
C-reactive protein (CRP)	Inflammation	cg26937798	0.0344844	0.00450219	0.0344844
C-reactive protein (CRP)	Inflammation	cg26884787	0.030104	0.00479913	0.030104
Serum creatinine (SCr)	Renal	cg08491437	0.0503738	0.010222	0.0479496
Serum creatinine (SCr)	Renal	cg15468180	0.0213208	0.00429293	0.00413707
Serum creatinine (SCr)	Renal	cg18435832	0.0204883	0.00321493	0.00070687
Serum creatinine (SCr)	Renal	cg01359532	0.0302285	0.00696863	0.00892863
Serum creatinine (SCr)	Renal	cg05032264	-0.0164128	0.00315905	-0.0164128
Serum creatinine (SCr)	Renal	cg12788684	-0.020325	0.00368831	-0.020325
Serum creatinine (SCr)	Renal	cg19822309	0.0175538	0.00342057	0.0175538
Cystatin C	Renal	cg15702277	-0.0297111	0.00497513	-0.00408997
Cystatin C	Renal	cg08854313	-0.0197776	0.00354599	-0.0336935
Cystatin C	Renal	cg16907488	-0.0469111	0.00713237	-0.00847239
Cystatin C	Renal	cg21115004	-0.0241788	0.00445746	-0.0214425
Cystatin C	Renal	cg00934037	0.0301103	0.00421098	0.00469283
Cystatin C	Renal	cg00944433	-0.0175551	0.00221733	-0.00175842
Cystatin C	Renal	cg00908766	-0.00932066	0.00173625	-0.00628125
Cystatin C	Renal	cg16256492	0.0723981	0.0121327	0.056943
Cystatin C	Renal	cg00108164	0.0388853	0.00419233	0.0067415
Cystatin C	Renal	cg22943590	-0.0483117	0.00638038	-0.0320364
Cystatin C	Renal	cg20560298	0.0352519	0.00429006	0.00758037
Cystatin C	Renal	cg19795292	0.0287641	0.00524851	0.00124217
Cystatin C	Renal	cg23727674	0.0756652	0.00991282	0.0233546
Cystatin C	Renal	cg10393811	-0.0761485	0.0146527	-0.0700683
Cystatin C	Renal	cg00792783	0.0295321	0.00443564	0.0062471
Cystatin C	Renal	cg25925210	0.0144862	0.00262532	0.00373255
Cystatin C	Renal	cg02253499	0.0274101	0.00524686	-0.0101882
Cystatin C	Renal	cg21328643	0.0157035	0.00314471	0.00103512
Cystatin C	Renal	cg07598930	0.035122	0.0157082	0.010736
Cystatin C	Renal	cg27252776	-0.0201697	0.00346394	-0.0196999
Cystatin C	Renal	cg07365816	0.048096	0.0076992	0.0291903
Cystatin C	Renal	cg14368149	-0.0382401	0.00601507	-0.0103801
Cystatin C	Renal	cg24251135	0.0368441	0.00668073	0.0292053
Cystatin C	Renal	cg11706163	0.0464518	0.0049759	0.0202911
Cystatin C	Renal	cg17509989	0.0316617	0.00315599	0.023608
Cystatin C	Renal	cg10693251	-0.0395969	0.00790737	-0.0492016
Cystatin C	Renal	cg15226275	-0.0171095	0.00342149	-0.020027
Cystatin C	Renal	cg17771515	-0.0287054	0.00579528	-0.0167311
Cystatin C	Renal	cg16190265	-0.0287692	0.00565968	-0.023062
Cystatin C	Renal	cg05845765	0.0457454	0.00924012	0.0329489
Cystatin C	Renal	cg23024343	0.0130952	0.0024099	0.000393236
Cystatin C	Renal	cg06630958	-0.0891956	0.00567781	-0.0596509
Cystatin C	Renal	cg22284745	0.0335463	0.00595191	0.0225619
Cystatin C	Renal	cg00972288	-0.026424	0.004159	-0.0130846
Cystatin C	Renal	cg22711009	0.0248134	0.00463494	0.00882898
Cystatin C	Renal	cg19863426	0.0167607	0.00338014	0.00502765
Cystatin C	Renal	cg08799069	-0.0448256	0.0031591	-0.0332943
Cystatin C	Renal	cg15739881	-0.0410705	0.00641771	-0.0385688
Cystatin C	Renal	cg13507563	-0.0342373	0.00621372	-0.0316814
Cystatin C	Renal	cg04256316	0.0311776	0.00342554	0.018212
Cystatin C	Renal	cg26684673	-0.0226067	0.00437943	-0.0204587
Cystatin C	Renal	cg05693715	0.0326183	0.0062901	0.0328471
Cystatin C	Renal	cg01682504	-0.0378339	0.00641364	-0.00535035
Cystatin C	Renal	ch.12.2515819F	-0.113171	0.00908995	-0.0861507
Cystatin C	Renal	cg16409650	-0.0455761	0.00636778	-0.0192128
Cystatin C	Renal	cg00792184	0.0162422	0.00327062	0.000179348
Cystatin C	Renal	cg23702848	0.0264536	0.00529692	-0.0111058
Cystatin C	Renal	cg13163521	0.0545012	0.0101983	-0.0445643
Cystatin C	Renal	cg09251291	-0.0230884	0.0040769	-0.0141439
Cystatin C	Renal	cg09267773	-0.0231272	0.00453952	-0.025743
Cystatin C	Renal	cg06441001	0.0518472	0.0166825	0.00213069
Cystatin C	Renal	cg11010140	-0.0312372	0.00554853	-0.0104706
Cystatin C	Renal	cg21901395	-0.0282989	0.00593837	-0.0198986
Cystatin C	Renal	cg16936953	-0.0678804	0.00467507	-0.0090477
Cystatin C	Renal	cg07104495	-0.0169012	0.00317985	-0.000888196
Cystatin C	Renal	cg12594569	-0.0439536	0.00755632	-0.0293357
Cystatin C	Renal	cg12948621	-0.034323	0.0172492	-0.00263084
Cystatin C	Renal	cg15146515	0.0367414	0.0061567	0.0350194
Cystatin C	Renal	cg14104369	0.0272165	0.00411172	0.0227748
Cystatin C	Renal	cg15006681	-0.029751	0.0044394	-0.0373402
Cystatin C	Renal	cg21221545	0.0228031	0.00456812	0.0228031
Cystatin C	Renal	cg11502844	-0.0411289	0.00532583	-0.0411289
Cystatin C	Renal	cg08449164	-0.0471992	0.00931301	-0.0471992
Cystatin C	Renal	cg12454167	0.0158393	0.00186354	0.0158393
Cystatin C	Renal	cg24862787	-0.0148222	0.00254309	-0.0148222
Cystatin C	Renal	cg20311846	-0.0396999	0.0049663	-0.0396999
Cystatin C	Renal	cg04637454	0.0337992	0.00607494	0.0337992
Cystatin C	Renal	cg26100214	-0.037161	0.00562269	-0.037161
Cystatin C	Renal	cg14061067	-0.0251044	0.00410259	-0.0251044
Cystatin C	Renal	cg01554064	-0.0264641	0.00507163	-0.0264641
Cystatin C	Renal	cg08668510	0.0419873	0.0077789	0.0419873
Cystatin C	Renal	cg15808924	-0.0483134	0.00810747	-0.0483134
Cystatin C	Renal	cg23129342	-0.0332326	0.00445218	-0.0332326
Cystatin C	Renal	cg25632853	0.0429343	0.00753911	0.0429343
Cystatin C	Renal	cg01397939	0.0252465	0.00441145	0.0252465
Cystatin C	Renal	cg02187522	0.0182444	0.00310708	0.0182444
Diastolic blood pressure	Cardiovascular	cg00120948	-0.0346236	0.00496109	0.00247385
Diastolic blood pressure	Cardiovascular	cg17077180	-0.0109711	0.00204007	-0.00468888
Diastolic blood pressure	Cardiovascular	cg07719884	0.0436525	0.00692362	0.00510228
Diastolic blood pressure	Cardiovascular	cg01210111	-0.0469986	0.00896652	-0.0419942
Diastolic blood pressure	Cardiovascular	cg23727674	0.0590017	0.0116281	0.0262697
Diastolic blood pressure	Cardiovascular	cg24986868	-0.0141738	0.00238011	-0.0133935
Diastolic blood pressure	Cardiovascular	cg02324737	0.0106487	0.00209169	0.00924113
Diastolic blood pressure	Cardiovascular	cg19010139	0.0737911	0.0109375	0.0574473
Diastolic blood pressure	Cardiovascular	cg11895596	-0.0307978	0.00623923	-0.0268353
Diastolic blood pressure	Cardiovascular	cg08697665	-0.0140339	0.00294957	-0.0066353
Diastolic blood pressure	Cardiovascular	cg21566177	0.01952	0.00304946	0.00417273
Diastolic blood pressure	Cardiovascular	cg23262351	-0.0578887	0.010085	-0.102857
Diastolic blood pressure	Cardiovascular	cg15411840	0.013262	0.0024599	0.00872511
Diastolic blood pressure	Cardiovascular	cg16101574	0.0121812	0.00200836	0.0096985
Diastolic blood pressure	Cardiovascular	cg02520399	0.0541832	0.00798693	0.0165658
Diastolic blood pressure	Cardiovascular	cg05753693	0.0508556	0.0065553	0.0416383
Diastolic blood pressure	Cardiovascular	cg21197871	-0.04903	0.00919918	0.0162915
Diastolic blood pressure	Cardiovascular	cg06454464	-0.0366598	0.00723903	-0.0386774
Diastolic blood pressure	Cardiovascular	cg11879188	-0.0170148	0.00290695	-0.0077812
Diastolic blood pressure	Cardiovascular	cg14402385	0.0200411	0.00392308	0.0195593
Diastolic blood pressure	Cardiovascular	cg00210538	0.0447856	0.00687715	0.027833
Diastolic blood pressure	Cardiovascular	cg03493300	-0.0236718	0.00501924	-0.00620213
Diastolic blood pressure	Cardiovascular	cg05928581	-0.0140229	0.00257128	-0.0119277
Diastolic blood pressure	Cardiovascular	cg23744638	-0.0343567	0.00515119	-0.0287421
Diastolic blood pressure	Cardiovascular	cg04367197	0.0378527	0.00634033	0.00965695
Diastolic blood pressure	Cardiovascular	cg21033440	0.0190698	0.00324733	0.00115744
Diastolic blood pressure	Cardiovascular	cg16947138	-0.0552636	0.00546405	-0.0590139
Diastolic blood pressure	Cardiovascular	cg26684673	0.017088	0.00310523	0.0187144
Diastolic blood pressure	Cardiovascular	cg09918394	0.0140405	0.00195617	0.00502702
Diastolic blood pressure	Cardiovascular	cg16389456	-0.0597896	0.0117768	-0.0386748
Diastolic blood pressure	Cardiovascular	cg04877966	-0.0464716	0.00573047	-0.023434
Diastolic blood pressure	Cardiovascular	cg06330618	0.0327683	0.00321632	0.0198953
Diastolic blood pressure	Cardiovascular	cg21745320	-0.0378388	0.00617595	-0.0155192
Diastolic blood pressure	Cardiovascular	cg02286380	-0.0135117	0.00235683	-0.0183877
Diastolic blood pressure	Cardiovascular	cg13917047	0.0284086	0.00507512	0.024121
Diastolic blood pressure	Cardiovascular	cg00693004	0.0383002	0.00678936	0.0068985
Diastolic blood pressure	Cardiovascular	cg18271897	-0.0121086	0.00201188	-0.0118376
Diastolic blood pressure	Cardiovascular	cg23834688	0.0217782	0.00398817	0.00953649
Diastolic blood pressure	Cardiovascular	cg19418318	0.0180084	0.00330087	0.0125003
Diastolic blood pressure	Cardiovascular	cg06420834	-0.0237877	0.00488914	-0.00651509
Diastolic blood pressure	Cardiovascular	cg14977069	-0.0261709	0.00461729	-0.0431146
Diastolic blood pressure	Cardiovascular	cg12760995	-0.01489	0.00257973	-0.01489
Diastolic blood pressure	Cardiovascular	cg15691862	-0.0470905	0.00913321	-0.0470905
Diastolic blood pressure	Cardiovascular	cg19125606	0.0275263	0.00515192	0.0275263
Diastolic blood pressure	Cardiovascular	cg14515364	0.0293424	0.00542335	0.0293424
Diastolic blood pressure	Cardiovascular	cg06024411	0.0353377	0.00643804	0.0353377
Diastolic blood pressure	Cardiovascular	cg10604528	-0.0345762	0.00661825	-0.0345762
Diastolic blood pressure	Cardiovascular	cg13693143	-0.0357478	0.00687842	-0.0357478
Diastolic blood pressure	Cardiovascular	cg21431617	0.0306876	0.00494352	0.0306876
Diastolic blood pressure	Cardiovascular	cg06685737	-0.0201763	0.00406117	-0.0201763
Diastolic blood pressure	Cardiovascular	cg09703727	-0.0296589	0.00578387	-0.0296589
Diastolic blood pressure	Cardiovascular	cg09684106	0.0183781	0.00351498	0.0183781
Diastolic blood pressure	Cardiovascular	cg17270887	0.0260261	0.00514643	0.0260261
Diastolic blood pressure	Cardiovascular	cg22753661	0.0171753	0.0034866	0.0171753
Diastolic blood pressure	Cardiovascular	cg04766779	-0.0191399	0.00359851	-0.0191399
Estimated glomerular filtration rate (eGFR)	Renal	cg07781491	0.00949619	0.00177699	0.00497403
Estimated glomerular filtration rate (eGFR)	Renal	cg20150640	-0.0109579	0.0022177	-0.0095283
Estimated glomerular filtration rate (eGFR)	Renal	cg07813265	-0.0136563	0.00290474	-0.00396387
Estimated glomerular filtration rate (eGFR)	Renal	cg23616212	-0.015672	0.00261856	-0.0133083
Estimated glomerular filtration rate (eGFR)	Renal	cg11835347	-0.0349043	0.00534735	-0.0272102
Estimated glomerular filtration rate (eGFR)	Renal	cg05567236	-0.0157848	0.00305265	-0.0159698
Estimated glomerular filtration rate (eGFR)	Renal	cg26398848	-0.0109587	0.00190186	0.000758993
Estimated glomerular filtration rate (eGFR)	Renal	cg20560298	-0.0334089	0.00555345	-0.00637433
Estimated glomerular filtration rate (eGFR)	Renal	cg23727674	-0.0514312	0.00797384	-0.0260965
Estimated glomerular filtration rate (eGFR)	Renal	cg26271591	-0.0198375	0.0040179	-0.0318536
Estimated glomerular filtration rate (eGFR)	Renal	cg01465620	-0.0204058	0.0031482	-0.0118753
Estimated glomerular filtration rate (eGFR)	Renal	cg25643088	-0.018488	0.00310121	-0.0037278
Estimated glomerular filtration rate (eGFR)	Renal	cg11130432	-0.0425245	0.00562083	-0.00547997
Estimated glomerular filtration rate (eGFR)	Renal	cg15622989	0.0401343	0.00729897	0.0347189
Estimated glomerular filtration rate (eGFR)	Renal	cg14368149	0.0218603	0.00331479	0.00787008
Estimated glomerular filtration rate (eGFR)	Renal	cg11706163	-0.0607972	0.00446345	-0.0172211
Estimated glomerular filtration rate (eGFR)	Renal	cg04486885	-0.033074	0.00498328	-0.0353361
Estimated glomerular filtration rate (eGFR)	Renal	cg14345882	-0.00874969	0.00177897	-0.00795247
Estimated glomerular filtration rate (eGFR)	Renal	cg15650713	-0.0249481	0.00454275	-0.0313941
Estimated glomerular filtration rate (eGFR)	Renal	cg08560164	0.0252062	0.00499064	0.0261297
Estimated glomerular filtration rate (eGFR)	Renal	cg11539674	0.00868364	0.00161997	0.00538296
Estimated glomerular filtration rate (eGFR)	Renal	cg06630958	0.0356773	0.00481889	0.0203137
Estimated glomerular filtration rate (eGFR)	Renal	cg18303581	0.0397416	0.00597836	-0.00427884
Estimated glomerular filtration rate (eGFR)	Renal	cg16810626	0.0166354	0.00301693	0.00778728
Estimated glomerular filtration rate (eGFR)	Renal	cg07538190	0.0179636	0.00340128	0.0112591
Estimated glomerular filtration rate (eGFR)	Renal	cg08774902	-0.0447237	0.00905886	-0.0299586
Estimated glomerular filtration rate (eGFR)	Renal	cg15253520	0.0133192	0.00226406	0.00466383
Estimated glomerular filtration rate (eGFR)	Renal	cg14350557	0.016645	0.00249806	0.0188517
Estimated glomerular filtration rate (eGFR)	Renal	cg13495838	-0.0176829	0.00381377	-0.0143572
Estimated glomerular filtration rate (eGFR)	Renal	cg04497547	-0.0187736	0.00255798	-0.0140326
Estimated glomerular filtration rate (eGFR)	Renal	cg05953285	-0.0232563	0.00400632	0.0138799
Estimated glomerular filtration rate (eGFR)	Renal	cg22954171	0.0199546	0.00328382	0.0038557
Estimated glomerular filtration rate (eGFR)	Renal	cg05693715	-0.0226218	0.00448634	-0.0223349
Estimated glomerular filtration rate (eGFR)	Renal	cg12892471	-0.0161188	0.00307041	0.00202528
Estimated glomerular filtration rate (eGFR)	Renal	cg23479056	0.0399349	0.00536206	0.0112827
Estimated glomerular filtration rate (eGFR)	Renal	cg09092052	0.0723035	0.00438226	0.00141778
Estimated glomerular filtration rate (eGFR)	Renal	cg21888989	0.0440253	0.00639941	0.0362227
Estimated glomerular filtration rate (eGFR)	Renal	cg08842287	0.0127158	0.002258	0.00667598
Estimated glomerular filtration rate (eGFR)	Renal	cg06941159	0.0103092	0.00166714	0.00485004
Estimated glomerular filtration rate (eGFR)	Renal	cg10085824	-0.0179282	0.00343139	-0.0193739
Estimated glomerular filtration rate (eGFR)	Renal	cg01160692	-0.0280295	0.00498036	-0.0122389
Estimated glomerular filtration rate (eGFR)	Renal	cg11010140	0.0293923	0.0043367	0.000281401
Estimated glomerular filtration rate (eGFR)	Renal	cg03321784	-0.0427815	0.00706414	-0.0107755
Estimated glomerular filtration rate (eGFR)	Renal	cg12594569	0.0389654	0.0043394	0.0200258
Estimated glomerular filtration rate (eGFR)	Renal	cg12948621	0.0366037	0.00797577	0.00719465
Estimated glomerular filtration rate (eGFR)	Renal	cg00820065	0.0470285	0.00713018	0.0156101
Estimated glomerular filtration rate (eGFR)	Renal	cg00159439	-0.017296	0.00306562	-0.00785728
Estimated glomerular filtration rate (eGFR)	Renal	cg01268859	-0.039581	0.0047784	-0.0314979
Estimated glomerular filtration rate (eGFR)	Renal	cg05032264	0.0247197	0.00293135	0.0247197
Estimated glomerular filtration rate (eGFR)	Renal	cg11361344	0.0405562	0.00506403	0.0405562
Estimated glomerular filtration rate (eGFR)	Renal	cg12454167	-0.00816897	0.00145933	-0.00816897
Estimated glomerular filtration rate (eGFR)	Renal	cg27417997	0.041796	0.00417483	0.041796
Estimated glomerular filtration rate (eGFR)	Renal	cg23359895	-0.0331221	0.00406326	-0.0331221
Estimated glomerular filtration rate (eGFR)	Renal	cg15863827	-0.013391	0.00265179	-0.013391
Estimated glomerular filtration rate (eGFR)	Renal	cg23858360	-0.0236546	0.00439948	-0.0236546
Estimated glomerular filtration rate (eGFR)	Renal	cg05867750	0.0589795	0.00811067	0.0589795
Estimated glomerular filtration rate (eGFR)	Renal	cg13551137	-0.0166059	0.00332677	-0.0166059
Estimated glomerular filtration rate (eGFR)	Renal	cg23129342	0.0239775	0.00436773	0.0239775
Estimated glomerular filtration rate (eGFR)	Renal	cg20930201	-0.0414808	0.00460546	-0.0414808
Estimated glomerular filtration rate (eGFR)	Renal	cg23933759	0.0129071	0.00256404	0.0129071
Fluid intelligence	Neuropsychiatric	cg00112260	0.0208663	0.00430503	0.00667208
Fluid intelligence	Neuropsychiatric	cg09256413	-0.0717958	0.0137078	-0.0585115
Fluid intelligence	Neuropsychiatric	cg12515325	-0.0682093	0.0136548	-0.00977322
Fluid intelligence	Neuropsychiatric	cg23244913	-0.0318733	0.010672	-0.0200078
Fluid intelligence	Neuropsychiatric	cg12324970	-0.0411906	0.00731988	-0.0302399
Fluid intelligence	Neuropsychiatric	cg18512352	0.025195	0.00534736	0.00213571
Fluid intelligence	Neuropsychiatric	cg03328639	-0.0602462	0.0112197	0.00777105
Fluid intelligence	Neuropsychiatric	cg27413008	0.0425875	0.00802231	0.00716715
Fluid intelligence	Neuropsychiatric	cg15417365	-0.0393633	0.00727685	-0.0187977
Fluid intelligence	Neuropsychiatric	cg21203984	0.014927	0.00302548	0.014927
Forced vital capacity	Musculoskeletal	cg15481172	0.0150406	0.00305516	0.0194404
Forced vital capacity	Musculoskeletal	cg15095906	-0.0290973	0.00545994	-0.0283542
Forced vital capacity	Musculoskeletal	cg24519393	-0.0281539	0.00559149	-0.0236896
Forced vital capacity	Musculoskeletal	cg15423357	-0.023158	0.00367342	-0.0198294
Forced vital capacity	Musculoskeletal	cg19145710	-0.0324693	0.00546211	0.00040097
Forced vital capacity	Musculoskeletal	cg06386533	0.0454041	0.00796204	0.0311093
Forced vital capacity	Musculoskeletal	cg09211763	0.0250408	0.00941008	0.0180646
Forced vital capacity	Musculoskeletal	cg13835894	0.0312442	0.00450389	0.0101294
Forced vital capacity	Musculoskeletal	cg03727500	-0.0266263	0.00538631	-0.0187287
Forced vital capacity	Musculoskeletal	cg09719124	-0.0319247	0.005985	-0.00498955
Forced vital capacity	Musculoskeletal	cg08140055	-0.0116567	0.00226419	-0.00861549
Forced vital capacity	Musculoskeletal	cg14500070	-0.0638156	0.00769264	-0.0248274
Forced vital capacity	Musculoskeletal	cg26540191	0.0558666	0.00722421	0.0593489
Forced vital capacity	Musculoskeletal	cg16572876	-0.0156617	0.00292834	-0.0139362
Forced vital capacity	Musculoskeletal	cg11706163	0.0305045	0.00641547	0.0171446
Forced vital capacity	Musculoskeletal	cg22976331	0.0447007	0.00798302	0.0196262
Forced vital capacity	Musculoskeletal	cg08501292	-0.0424797	0.00715395	-0.00779184
Forced vital capacity	Musculoskeletal	cg19609334	-0.0518253	0.011069	-0.0173244
Forced vital capacity	Musculoskeletal	cg05949660	-0.0523831	0.00712985	-0.0276502
Forced vital capacity	Musculoskeletal	cg20229609	0.051398	0.00369267	0.0625974
Forced vital capacity	Musculoskeletal	cg18685455	0.016797	0.00304971	-0.000979168
Forced vital capacity	Musculoskeletal	cg13800240	-0.078861	0.0133126	-0.0415729
Forced vital capacity	Musculoskeletal	cg02229607	0.0438211	0.00538669	0.035604
Forced vital capacity	Musculoskeletal	cg16150821	0.0520369	0.00867993	0.028392
Forced vital capacity	Musculoskeletal	cg13428213	0.0631163	0.00810224	0.0919592
Forced vital capacity	Musculoskeletal	cg11645556	0.0327992	0.0065783	0.0586789
Forced vital capacity	Musculoskeletal	cg05377527	-0.0399049	0.00545781	-0.00762925
Forced vital capacity	Musculoskeletal	cg12316258	0.0232526	0.00418738	0.0162146
Forced vital capacity	Musculoskeletal	cg05256304	0.0217924	0.00588664	0.0128136
Forced vital capacity	Musculoskeletal	cg14301713	-0.0509824	0.0101903	-0.0459435
Forced vital capacity	Musculoskeletal	cg05707623	-0.043254	0.00792765	-0.0191225
Forced vital capacity	Musculoskeletal	cg20647118	0.0333906	0.00651623	0.0174433
Forced vital capacity	Musculoskeletal	cg26158983	0.0549082	0.00805729	0.0825404
Forced vital capacity	Musculoskeletal	cg23484268	0.0299507	0.00573182	0.024729
Forced vital capacity	Musculoskeletal	cg15453836	0.0249382	0.00517305	0.0111866
Forced vital capacity	Musculoskeletal	cg18825076	0.0149457	0.0026237	0.0166725
Forced vital capacity	Musculoskeletal	cg27144592	0.0115862	0.00204454	-0.00651021
Forced vital capacity	Musculoskeletal	cg03628000	-0.0318538	0.00602031	-0.0290622
Forced vital capacity	Musculoskeletal	cg01847110	0.0279335	0.00552006	0.0139338
Forced vital capacity	Musculoskeletal	cg04996388	-0.012608	0.00258028	-0.0016131
Forced vital capacity	Musculoskeletal	cg12594569	-0.0314454	0.0055709	-0.0232482
Forced vital capacity	Musculoskeletal	cg06635797	0.0219292	0.0045222	0.0177529
Forced vital capacity	Musculoskeletal	cg17848348	0.020866	0.00286271	0.00937327
Forced vital capacity	Musculoskeletal	cg10146402	0.0325057	0.0053806	0.00228359
Forced vital capacity	Musculoskeletal	cg22961457	-0.0329738	0.00408398	-0.0323475
Forced vital capacity	Musculoskeletal	cg00539347	-0.0349069	0.00513262	-0.0285754
Forced vital capacity	Musculoskeletal	cg16696002	-0.0440385	0.00712705	-0.0440385
Forced vital capacity	Musculoskeletal	cg20720918	0.043734	0.00808056	0.043734
Forced vital capacity	Musculoskeletal	cg02071172	0.0191328	0.00323699	0.0191328
Forced vital capacity	Musculoskeletal	cg09006487	-0.0362974	0.00678447	-0.0362974
Forced vital capacity	Musculoskeletal	cg14557185	0.0413973	0.00750178	0.0413973
Forced vital capacity	Musculoskeletal	cg23684249	-0.0229493	0.00456148	-0.0229493
Forced vital capacity	Musculoskeletal	cg17005223	0.0188289	0.00314449	0.0188289
Forced vital capacity	Musculoskeletal	cg16174681	0.0622149	0.00970977	0.0622149
Forced vital capacity	Musculoskeletal	cg03729857	-0.0449198	0.00586953	-0.0449198
Forced vital capacity	Musculoskeletal	cg03656877	0.0283272	0.00444317	0.0283272
Forced vital capacity	Musculoskeletal	cg07215822	-0.0246814	0.00355118	-0.0246814
Forced vital capacity	Musculoskeletal	cg14263021	-0.035803	0.00595485	-0.035803
Forced vital capacity	Musculoskeletal	cg13737493	0.0500201	0.00719518	0.0500201
Forced vital capacity	Musculoskeletal	cg13941235	-0.0172828	0.00348644	-0.0172828
Forced vital capacity	Musculoskeletal	cg23829395	0.0267841	0.00416148	0.0267841
Forced vital capacity	Musculoskeletal	cg18151635	-0.0219447	0.00396031	-0.0219447
Gamma-glutamyl transferase (GGT)	Hepatic	cg25107893	0.0114701	0.00211647	0.00240657
Gamma-glutamyl transferase (GGT)	Hepatic	cg04602081	0.194325	0.00965641	0.0920889
Gamma-glutamyl transferase (GGT)	Hepatic	cg07820742	-0.0500514	0.00730232	-0.0116099
Gamma-glutamyl transferase (GGT)	Hepatic	cg06784218	-0.0187686	0.0033247	-0.0088251
Gamma-glutamyl transferase (GGT)	Hepatic	cg03885399	0.0211055	0.00342355	0.0162636
Gamma-glutamyl transferase (GGT)	Hepatic	cg17443007	0.0386163	0.00578576	0.0209632
Gamma-glutamyl transferase (GGT)	Hepatic	cg09367891	0.0329881	0.00406912	0.00236348
Gamma-glutamyl transferase (GGT)	Hepatic	cg01019262	0.108343	0.0115715	0.0394277
Gamma-glutamyl transferase (GGT)	Hepatic	cg17717169	0.0450216	0.00968896	-0.00706409
Gamma-glutamyl transferase (GGT)	Hepatic	cg08235183	-0.0235467	0.00292217	-0.0203614
Gamma-glutamyl transferase (GGT)	Hepatic	cg04845466	0.0265712	0.00679072	-0.00130954
Gamma-glutamyl transferase (GGT)	Hepatic	cg16795804	-0.0156965	0.00318549	-0.00739545
Gamma-glutamyl transferase (GGT)	Hepatic	cg02652597	-0.0254177	0.00412861	0.0116658
Gamma-glutamyl transferase (GGT)	Hepatic	cg24394340	0.0611829	0.00896922	0.0507029
Gamma-glutamyl transferase (GGT)	Hepatic	cg10711778	0.0557896	0.0083195	0.055198
Gamma-glutamyl transferase (GGT)	Hepatic	cg13835894	-0.0338538	0.00400679	0.00186752
Gamma-glutamyl transferase (GGT)	Hepatic	cg21328643	0.0381068	0.00355824	0.00513847
Gamma-glutamyl transferase (GGT)	Hepatic	cg15561453	-0.0242271	0.00343425	-0.00599766
Gamma-glutamyl transferase (GGT)	Hepatic	cg17372223	-0.015814	0.002919	-0.00325494
Gamma-glutamyl transferase (GGT)	Hepatic	cg23051926	0.0179763	0.0034537	0.0128904
Gamma-glutamyl transferase (GGT)	Hepatic	cg04426653	-0.05211	0.00904023	-0.0467168
Gamma-glutamyl transferase (GGT)	Hepatic	cg20378687	-0.0359313	0.00477602	-0.023783
Gamma-glutamyl transferase (GGT)	Hepatic	cg09710316	0.10372	0.0127501	0.108005
Gamma-glutamyl transferase (GGT)	Hepatic	cg13673960	-0.0168659	0.00233417	-0.0177362
Gamma-glutamyl transferase (GGT)	Hepatic	cg10366878	-0.0227455	0.00417012	-0.00852925
Gamma-glutamyl transferase (GGT)	Hepatic	cg21988461	0.0461591	0.00781883	0.0313101
Gamma-glutamyl transferase (GGT)	Hepatic	cg07136635	-0.0203511	0.00403593	-0.0136374
Gamma-glutamyl transferase (GGT)	Hepatic	cg09674368	-0.0398131	0.00866008	-0.0204795
Gamma-glutamyl transferase (GGT)	Hepatic	cg03132911	-0.0191849	0.00324352	-0.00409028
Gamma-glutamyl transferase (GGT)	Hepatic	cg24789467	-0.0368494	0.00582852	-0.0128346
Gamma-glutamyl transferase (GGT)	Hepatic	cg20449619	0.0250211	0.00339314	0.0144512
Gamma-glutamyl transferase (GGT)	Hepatic	cg11465442	0.0352782	0.00655632	0.007242
Gamma-glutamyl transferase (GGT)	Hepatic	cg26383811	-0.054366	0.00675297	-0.0239554
Gamma-glutamyl transferase (GGT)	Hepatic	cg13393036	0.0143538	0.00221551	0.00200927
Gamma-glutamyl transferase (GGT)	Hepatic	cg07950002	0.0743259	0.00858745	0.0353015
Gamma-glutamyl transferase (GGT)	Hepatic	cg11879188	0.0330922	0.00434993	0.0177293
Gamma-glutamyl transferase (GGT)	Hepatic	cg07615347	-0.0295499	0.0037418	-0.0229998
Gamma-glutamyl transferase (GGT)	Hepatic	cg08743896	-0.0305899	0.00403744	-0.0250145
Gamma-glutamyl transferase (GGT)	Hepatic	cg17075019	-0.0530813	0.00609224	-0.0448843
Gamma-glutamyl transferase (GGT)	Hepatic	cg26023709	-0.0290924	0.0050553	-0.00489787
Gamma-glutamyl transferase (GGT)	Hepatic	cg17235897	-0.0335482	0.00572039	-0.0141554
Gamma-glutamyl transferase (GGT)	Hepatic	cg02218884	0.0316598	0.00484521	0.0251008
Gamma-glutamyl transferase (GGT)	Hepatic	cg15911165	-0.0642261	0.00945611	-0.0522207
Gamma-glutamyl transferase (GGT)	Hepatic	cg17089665	0.0170672	0.00340297	0.0138275
Gamma-glutamyl transferase (GGT)	Hepatic	cg26357344	-0.024158	0.00409016	-0.0208506
Gamma-glutamyl transferase (GGT)	Hepatic	cg23126152	-0.0452676	0.00786162	-0.00538523
Gamma-glutamyl transferase (GGT)	Hepatic	cg02403541	-0.160443	0.0212874	-0.100498
Gamma-glutamyl transferase (GGT)	Hepatic	cg06881965	-0.0351744	0.00570284	-0.0477367
Gamma-glutamyl transferase (GGT)	Hepatic	cg19100357	-0.0319758	0.00633272	-0.0214843
Gamma-glutamyl transferase (GGT)	Hepatic	cg12166018	-0.0507894	0.00746622	-0.0462792
Gamma-glutamyl transferase (GGT)	Hepatic	cg09955084	0.0330158	0.00419404	0.0176264
Gamma-glutamyl transferase (GGT)	Hepatic	cg04371126	0.0497344	0.00468802	0.0418342
Gamma-glutamyl transferase (GGT)	Hepatic	cg24425628	0.0205376	0.00348078	-0.0105203
Gamma-glutamyl transferase (GGT)	Hepatic	cg18711369	0.0188468	0.0030499	0.00294042
Gamma-glutamyl transferase (GGT)	Hepatic	cg08758996	0.0465423	0.00848764	0.0141243
Gamma-glutamyl transferase (GGT)	Hepatic	cg19825371	-0.0232817	0.00282845	-0.0180005
Gamma-glutamyl transferase (GGT)	Hepatic	cg14317046	0.0254289	0.00232619	0.0108236
Gamma-glutamyl transferase (GGT)	Hepatic	cg27124370	0.0184466	0.00376948	0.0108026
Gamma-glutamyl transferase (GGT)	Hepatic	cg21064579	0.162966	0.028102	0.0292875
Gamma-glutamyl transferase (GGT)	Hepatic	cg13636640	0.0150747	0.00200094	0.0152378
Gamma-glutamyl transferase (GGT)	Hepatic	cg05533615	0.0194743	0.00296795	0.0113369
Gamma-glutamyl transferase (GGT)	Hepatic	cg00071137	0.0475221	0.00498437	0.0215371
Gamma-glutamyl transferase (GGT)	Hepatic	cg11553066	-0.0237202	0.00465883	-0.0104615
Gamma-glutamyl transferase (GGT)	Hepatic	cg06940482	-0.0363005	0.00696628	-0.0363005
Gamma-glutamyl transferase (GGT)	Hepatic	cg01077274	0.0262051	0.00421165	0.0262051
Gamma-glutamyl transferase (GGT)	Hepatic	cg15577373	0.0320927	0.00492735	0.0320927
Gamma-glutamyl transferase (GGT)	Hepatic	cg00483304	-0.0325916	0.00480456	-0.0325916
Gamma-glutamyl transferase (GGT)	Hepatic	cg18568714	-0.0310903	0.00526447	-0.0310903
Gamma-glutamyl transferase (GGT)	Hepatic	cg20237595	0.0520253	0.00825555	0.0520253
Gamma-glutamyl transferase (GGT)	Hepatic	cg15001016	-0.0150207	0.00262619	-0.0150207
Gamma-glutamyl transferase (GGT)	Hepatic	cg18419358	-0.0562302	0.00679787	-0.0562302
Gamma-glutamyl transferase (GGT)	Hepatic	cg02733842	0.0247076	0.00287701	0.0247076
Gamma-glutamyl transferase (GGT)	Hepatic	cg14087351	0.0633883	0.00444572	0.0633883
Gamma-glutamyl transferase (GGT)	Hepatic	cg09097748	0.0671527	0.012708	0.0671527
Gamma-glutamyl transferase (GGT)	Hepatic	cg09520904	0.0191318	0.00345887	0.0191318
Gamma-glutamyl transferase (GGT)	Hepatic	cg27655214	-0.0302722	0.00507901	-0.0302722
Gamma-glutamyl transferase (GGT)	Hepatic	cg26053697	-0.0148732	0.0025865	-0.0148732
Gamma-glutamyl transferase (GGT)	Hepatic	cg03437748	0.0135859	0.00263288	0.0135859
Gamma-glutamyl transferase (GGT)	Hepatic	cg21250756	0.09419	0.0135483	0.09419
Gamma-glutamyl transferase (GGT)	Hepatic	cg25741533	0.0363334	0.00689406	0.0363334
Glucose	Diabetes	cg05102552	-0.0442432	0.0126222	-0.0105604
Glucose	Diabetes	cg17895880	-0.0189828	0.00346479	-0.00375196
Glucose	Diabetes	cg04799778	-0.126987	0.0247905	-0.0392709
Glucose	Diabetes	cg14416269	0.0113645	0.00206254	0.0167299
Glucose	Diabetes	cg12989544	0.0218072	0.00336031	0.0229868
Glucose	Diabetes	cg02085648	-0.15689	0.0152812	-0.155004
Glucose	Diabetes	cg14020762	-0.0279264	0.0049322	-0.0215995
Glucose	Diabetes	cg26343298	-0.0313394	0.00608237	-0.0454367
Glucose	Diabetes	cg00878953	-0.0462319	0.00760446	-0.0191874
Glucose	Diabetes	cg13799504	0.0164714	0.00357886	0.00667705
Glucose	Diabetes	cg18831642	-0.0359565	0.00727478	-0.0302796
Glucose	Diabetes	cg03366382	-0.0264139	0.00374446	-0.0267782
Glucose	Diabetes	cg09575421	0.0403069	0.00589041	0.0222553
Glucose	Diabetes	cg07689907	0.0217524	0.00387212	0.00608541
Glucose	Diabetes	cg03713592	-0.0204455	0.0031558	-0.016711
Glucose	Diabetes	cg17133487	-0.0366228	0.00660478	-0.00527252
Glucose	Diabetes	cg18125510	0.0169828	0.00345536	0.000349828
Glucose	Diabetes	cg00456672	-0.0201099	0.00397001	-0.00615774
Glucose	Diabetes	cg15453836	-0.0314067	0.0061095	-0.015314
Glucose	Diabetes	cg01474600	-0.0393347	0.0072243	-0.00233465
Glucose	Diabetes	cg09022458	-0.0281948	0.0041678	-0.00986986
Glucose	Diabetes	cg24083324	0.0458124	0.00742294	0.0458124
Glucose	Diabetes	cg02936049	0.0256552	0.0042457	0.0256552
Glucose	Diabetes	cg20376953	-0.0139244	0.00256248	-0.0139244
Glucose	Diabetes	cg19272540	-0.0278105	0.00338573	-0.0278105
Glucose	Diabetes	cg23630593	-0.0159315	0.00320148	-0.0159315
Glucose	Diabetes	cg27012920	-0.0232016	0.00416509	-0.0232016
Glucose	Diabetes	cg04198914	0.0167396	0.0033245	0.0167396
Glucose	Diabetes	cg03030267	-0.0294797	0.00576885	-0.0294797
Hand grip strength	Musculoskeletal	cg26418147	0.0141382	0.00219786	0.00450435
Hand grip strength	Musculoskeletal	cg11846112	0.0536359	0.00837204	0.00867047
Hand grip strength	Musculoskeletal	cg01148193	-0.020949	0.00830968	-0.0178858
Hand grip strength	Musculoskeletal	cg04732968	0.0437322	0.00813082	-0.0408656
Hand grip strength	Musculoskeletal	cg12062995	-0.0262426	0.00522146	-0.00174267
Hand grip strength	Musculoskeletal	cg01192746	-0.0252083	0.00505009	-0.0252415
Hand grip strength	Musculoskeletal	cg14078157	0.012958	0.00246744	0.00572622
Hand grip strength	Musculoskeletal	cg17075019	0.0131148	0.00249814	0.00851529
Hand grip strength	Musculoskeletal	cg14525897	0.0298203	0.00571015	0.0109056
Hand grip strength	Musculoskeletal	cg19205023	-0.0396935	0.00671861	-0.037929
Hand grip strength	Musculoskeletal	cg06395232	-0.0241302	0.00433768	0.00129826
Hand grip strength	Musculoskeletal	cg16004738	-0.016677	0.00327685	-0.00586089
Hand grip strength	Musculoskeletal	cg10416071	-0.0164225	0.00388748	0.0161786
Hand grip strength	Musculoskeletal	cg02870744	-0.0259882	0.00471481	-0.0189238
Hand grip strength	Musculoskeletal	cg06505273	-0.0154605	0.00238521	-0.0114406
Hand grip strength	Musculoskeletal	cg06941159	-0.010681	0.00208911	-0.000178516
Hand grip strength	Musculoskeletal	cg00657810	0.0136371	0.00245394	0.00253848
Hand grip strength	Musculoskeletal	cg02390813	-0.0295389	0.00601544	-0.0193536
Hand grip strength	Musculoskeletal	cg08392591	-0.0395972	0.00776458	-0.0329441
Hand grip strength	Musculoskeletal	cg08670715	-0.0307363	0.0082595	-0.0232583
Hand grip strength	Musculoskeletal	cg11041817	0.0407872	0.00748987	0.0276792
Hand grip strength	Musculoskeletal	cg04006303	0.035761	0.00686821	0.00290292
Hand grip strength	Musculoskeletal	cg26821293	-0.0935163	0.010111	0.00317814
Hand grip strength	Musculoskeletal	cg26339943	-0.0269931	0.00505609	-0.0269931
Hand grip strength	Musculoskeletal	cg13914094	-0.0196999	0.00395711	-0.0196999
Hand grip strength	Musculoskeletal	cg04106201	0.0336024	0.00530411	0.0336024
Hand grip strength	Musculoskeletal	cg14061067	0.0187081	0.00358045	0.0187081
Hand grip strength	Musculoskeletal	cg27139419	-0.0322576	0.0051012	-0.0322576
Hand grip strength	Musculoskeletal	cg13300756	0.0209378	0.00371579	0.0209378
Glycated hemoglobin (HbA1c)	Diabetes	cg01053213	-0.0625428	0.00856581	0.0219414
Glycated hemoglobin (HbA1c)	Diabetes	cg16128096	0.0292377	0.0042447	0.0167131
Glycated hemoglobin (HbA1c)	Diabetes	cg06784218	-0.0167284	0.00251427	-0.00211001
Glycated hemoglobin (HbA1c)	Diabetes	cg22381395	0.0342814	0.00479664	0.0296314
Glycated hemoglobin (HbA1c)	Diabetes	cg22941637	-0.0436378	0.00603666	-0.0139451
Glycated hemoglobin (HbA1c)	Diabetes	cg07794409	-0.0208089	0.00374284	-0.0242988
Glycated hemoglobin (HbA1c)	Diabetes	cg08917208	0.0676141	0.014395	0.0583822
Glycated hemoglobin (HbA1c)	Diabetes	cg06169590	0.0337525	0.00667013	0.0214858
Glycated hemoglobin (HbA1c)	Diabetes	cg22712983	0.0252578	0.00349277	-0.00165623
Glycated hemoglobin (HbA1c)	Diabetes	cg10632094	-0.0286379	0.00533361	-0.0254563
Glycated hemoglobin (HbA1c)	Diabetes	cg20235075	-0.0197556	0.00341379	-0.0252421
Glycated hemoglobin (HbA1c)	Diabetes	cg20832320	-0.0747303	0.0102717	-0.0229035
Glycated hemoglobin (HbA1c)	Diabetes	cg13783238	-0.047452	0.00537381	-0.0132153
Glycated hemoglobin (HbA1c)	Diabetes	cg23544996	0.0307279	0.00490208	0.0205427
Glycated hemoglobin (HbA1c)	Diabetes	cg14416269	0.0128227	0.00192397	0.0134633
Glycated hemoglobin (HbA1c)	Diabetes	cg01645955	0.0255409	0.00496336	0.00598825
Glycated hemoglobin (HbA1c)	Diabetes	cg03852670	0.0223208	0.0043257	0.00783032
Glycated hemoglobin (HbA1c)	Diabetes	cg10269431	0.0220453	0.00426248	0.0199301
Glycated hemoglobin (HbA1c)	Diabetes	cg00255919	0.00940648	0.00175921	0.0105953
Glycated hemoglobin (HbA1c)	Diabetes	cg12943317	-0.0240025	0.00413464	-0.028158
Glycated hemoglobin (HbA1c)	Diabetes	cg09949906	0.0262675	0.00587907	0.0296832
Glycated hemoglobin (HbA1c)	Diabetes	cg16946445	0.0433341	0.00646029	0.0606018
Glycated hemoglobin (HbA1c)	Diabetes	cg08869160	-0.0547639	0.00951361	-0.0266888
Glycated hemoglobin (HbA1c)	Diabetes	cg23422044	0.0131135	0.00249382	0.0139945
Glycated hemoglobin (HbA1c)	Diabetes	cg01883759	0.0340392	0.00697017	0.0341713
Glycated hemoglobin (HbA1c)	Diabetes	cg02085648	-0.154817	0.0201535	-0.152674
Glycated hemoglobin (HbA1c)	Diabetes	cg07452164	0.0208381	0.00337397	0.0267111
Glycated hemoglobin (HbA1c)	Diabetes	cg27626102	-0.0182297	0.00364436	-0.0158245
Glycated hemoglobin (HbA1c)	Diabetes	cg05182265	0.00999299	0.00177492	0.00974288
Glycated hemoglobin (HbA1c)	Diabetes	cg02520399	0.0442858	0.00794015	0.000221921
Glycated hemoglobin (HbA1c)	Diabetes	cg26075742	0.0733223	0.0111364	0.04419
Glycated hemoglobin (HbA1c)	Diabetes	cg09913449	-0.026743	0.00286898	-0.00311201
Glycated hemoglobin (HbA1c)	Diabetes	cg15626112	-0.0519284	0.00681548	-0.0347443
Glycated hemoglobin (HbA1c)	Diabetes	cg00878953	-0.0785165	0.0132101	-0.0343354
Glycated hemoglobin (HbA1c)	Diabetes	cg10861731	0.0225994	0.00304252	0.0180019
Glycated hemoglobin (HbA1c)	Diabetes	cg00210538	0.0435451	0.00683687	0.0241756
Glycated hemoglobin (HbA1c)	Diabetes	cg04119909	0.0176119	0.00331498	0.004668
Glycated hemoglobin (HbA1c)	Diabetes	cg17083429	-0.0487812	0.00963421	-0.0301697
Glycated hemoglobin (HbA1c)	Diabetes	cg26731008	0.0303178	0.00545278	0.0247167
Glycated hemoglobin (HbA1c)	Diabetes	cg25336198	-0.0239039	0.00360951	-0.0218339
Glycated hemoglobin (HbA1c)	Diabetes	cg20785459	0.0215147	0.00432818	0.00365356
Glycated hemoglobin (HbA1c)	Diabetes	cg15432903	-0.0240379	0.00301164	-0.0159089
Glycated hemoglobin (HbA1c)	Diabetes	cg22717608	0.019403	0.00363917	0.0199977
Glycated hemoglobin (HbA1c)	Diabetes	cg03713592	-0.0260495	0.00482468	-0.00455312
Glycated hemoglobin (HbA1c)	Diabetes	cg19746591	-0.0346069	0.00459046	-0.0181386
Glycated hemoglobin (HbA1c)	Diabetes	cg21171335	0.0199883	0.00403866	0.0102633
Glycated hemoglobin (HbA1c)	Diabetes	cg04206742	-0.0151232	0.00305504	-0.00827235
Glycated hemoglobin (HbA1c)	Diabetes	cg03343631	0.0540563	0.00542493	0.0258804
Glycated hemoglobin (HbA1c)	Diabetes	cg04753836	0.048873	0.00509282	0.0414863
Glycated hemoglobin (HbA1c)	Diabetes	cg10189261	-0.0506655	0.00757482	-0.0306172
Glycated hemoglobin (HbA1c)	Diabetes	cg13163521	0.0408757	0.0072931	-0.00671109
Glycated hemoglobin (HbA1c)	Diabetes	cg15453836	-0.0463037	0.00418873	-0.0266272
Glycated hemoglobin (HbA1c)	Diabetes	cg01474600	-0.0439936	0.00815782	-0.0128972
Glycated hemoglobin (HbA1c)	Diabetes	cg26568304	-0.0161007	0.00252765	-0.0172674
Glycated hemoglobin (HbA1c)	Diabetes	cg04035386	0.0301698	0.00663973	0.00658781
Glycated hemoglobin (HbA1c)	Diabetes	cg00153919	0.0453666	0.00480405	0.0470735
Glycated hemoglobin (HbA1c)	Diabetes	cg05407338	-0.0690479	0.0120596	-0.0338432
Glycated hemoglobin (HbA1c)	Diabetes	cg21187667	-0.029344	0.00473586	-0.0191022
Glycated hemoglobin (HbA1c)	Diabetes	cg08129017	0.0509097	0.00932767	-0.0147945
Glycated hemoglobin (HbA1c)	Diabetes	cg01792117	0.0634355	0.00865491	0.0512844
Glycated hemoglobin (HbA1c)	Diabetes	cg22622477	-0.0463029	0.00866459	-0.0404187
Glycated hemoglobin (HbA1c)	Diabetes	cg05941027	-0.0324915	0.00534815	-0.00353534
Glycated hemoglobin (HbA1c)	Diabetes	cg08758996	0.0307306	0.00478204	0.0171131
Glycated hemoglobin (HbA1c)	Diabetes	cg02711726	-0.116637	0.0127605	-0.023013
Glycated hemoglobin (HbA1c)	Diabetes	cg22168512	-0.0182738	0.00312378	-0.0089013
Glycated hemoglobin (HbA1c)	Diabetes	cg21934504	0.0112563	0.00218569	-0.0053641
Glycated hemoglobin (HbA1c)	Diabetes	cg16526705	0.0593272	0.00716493	0.0865861
Glycated hemoglobin (HbA1c)	Diabetes	cg25627403	-0.0334644	0.0050606	-0.026993
Glycated hemoglobin (HbA1c)	Diabetes	cg27347523	-0.0235233	0.00466213	-0.00153801
Glycated hemoglobin (HbA1c)	Diabetes	cg07821417	0.017791	0.00309615	0.0105698
Glycated hemoglobin (HbA1c)	Diabetes	cg00543991	-0.025215	0.0049508	-0.0133988
Glycated hemoglobin (HbA1c)	Diabetes	cg01268859	-0.0552263	0.00950524	-0.0318803
Glycated hemoglobin (HbA1c)	Diabetes	cg07174182	0.0250601	0.00429314	0.0250601
Glycated hemoglobin (HbA1c)	Diabetes	cg10288510	0.0860513	0.0129624	0.0860513
Glycated hemoglobin (HbA1c)	Diabetes	cg07338205	0.224463	0.0343606	0.224463
Glycated hemoglobin (HbA1c)	Diabetes	cg00410370	-0.10098	0.0124005	-0.10098
Glycated hemoglobin (HbA1c)	Diabetes	cg08251704	0.0507643	0.00773227	0.0507643
Glycated hemoglobin (HbA1c)	Diabetes	cg23078228	-0.0341773	0.0065962	-0.0341773
Glycated hemoglobin (HbA1c)	Diabetes	cg02936049	0.0257911	0.00318925	0.0257911
Glycated hemoglobin (HbA1c)	Diabetes	cg07942479	-0.0456026	0.00686688	-0.0456026
Glycated hemoglobin (HbA1c)	Diabetes	cg06080941	-0.011253	0.0020128	-0.011253
Glycated hemoglobin (HbA1c)	Diabetes	cg07349212	0.0545429	0.00742029	0.0545429
Glycated hemoglobin (HbA1c)	Diabetes	cg19272540	-0.0180169	0.00273563	-0.0180169
Glycated hemoglobin (HbA1c)	Diabetes	cg03229431	0.0154981	0.00280667	0.0154981
Glycated hemoglobin (HbA1c)	Diabetes	cg09520904	-0.0220191	0.00422785	-0.0220191
Glycated hemoglobin (HbA1c)	Diabetes	cg13878646	-0.0136624	0.00262721	-0.0136624
Glycated hemoglobin (HbA1c)	Diabetes	cg11213248	0.0320043	0.00389251	0.0320043
Glycated hemoglobin (HbA1c)	Diabetes	cg04198914	0.0217332	0.00302293	0.0217332
High-density lipoprotein cholesterol (HDL)	Cardiovascular	cg23635910	0.0114959	0.00204754	0.0256869
High-density lipoprotein cholesterol (HDL)	Cardiovascular	cg22502492	0.0323797	0.0063998	0.0488676
High-density lipoprotein cholesterol (HDL)	Cardiovascular	cg25841309	0.0503826	0.00730705	0.00675378
High-density lipoprotein cholesterol (HDL)	Cardiovascular	cg15123755	0.030144	0.0044175	0.0141357
High-density lipoprotein cholesterol (HDL)	Cardiovascular	cg19399532	-0.0362879	0.00608064	-0.0108584
High-density lipoprotein cholesterol (HDL)	Cardiovascular	cg08235183	-0.0187697	0.00343244	-0.016871
High-density lipoprotein cholesterol (HDL)	Cardiovascular	cg22943590	0.0347677	0.00666876	0.0211875
High-density lipoprotein cholesterol (HDL)	Cardiovascular	cg24342717	-0.0211529	0.00401866	-0.0278438
High-density lipoprotein cholesterol (HDL)	Cardiovascular	cg02253499	-0.0351026	0.00650047	-0.0148331
High-density lipoprotein cholesterol (HDL)	Cardiovascular	cg19279973	0.0257527	0.00513208	0.0223565
High-density lipoprotein cholesterol (HDL)	Cardiovascular	cg23067466	-0.0293286	0.00749876	-0.0112209
High-density lipoprotein cholesterol (HDL)	Cardiovascular	cg22718636	0.0148649	0.00232692	0.00311829
High-density lipoprotein cholesterol (HDL)	Cardiovascular	cg11277230	0.0391419	0.0071483	0.0232942
High-density lipoprotein cholesterol (HDL)	Cardiovascular	cg02359409	0.0497554	0.00720239	0.0172681
High-density lipoprotein cholesterol (HDL)	Cardiovascular	cg18764771	-0.0182659	0.00290764	-0.0166647
High-density lipoprotein cholesterol (HDL)	Cardiovascular	cg06152845	-0.0620557	0.00782195	-0.0331255
High-density lipoprotein cholesterol (HDL)	Cardiovascular	cg17404534	0.046659	0.00888754	0.0133835
High-density lipoprotein cholesterol (HDL)	Cardiovascular	cg18087143	0.0171927	0.00354874	0.0139406
High-density lipoprotein cholesterol (HDL)	Cardiovascular	cg14232793	-0.0319002	0.00474449	-0.0236737
High-density lipoprotein cholesterol (HDL)	Cardiovascular	cg11967211	-0.0525134	0.00665723	-0.0424589
High-density lipoprotein cholesterol (HDL)	Cardiovascular	cg26435670	0.0175415	0.00411928	0.0186308
High-density lipoprotein cholesterol (HDL)	Cardiovascular	cg07689907	0.0706294	0.00583296	0.0278455
High-density lipoprotein cholesterol (HDL)	Cardiovascular	cg24262691	-0.0437758	0.00582181	-0.0281928
High-density lipoprotein cholesterol (HDL)	Cardiovascular	cg13986417	-0.0220174	0.00362036	-0.0266103
High-density lipoprotein cholesterol (HDL)	Cardiovascular	cg21171335	0.0218713	0.00432809	0.0133769
High-density lipoprotein cholesterol (HDL)	Cardiovascular	cg19981660	0.02071	0.00399335	0.0170056
High-density lipoprotein cholesterol (HDL)	Cardiovascular	cg26146569	0.0225718	0.00396129	0.023766
High-density lipoprotein cholesterol (HDL)	Cardiovascular	cg14158153	0.0536064	0.00864669	0.0289016
High-density lipoprotein cholesterol (HDL)	Cardiovascular	cg19809575	-0.0278754	0.00413928	-0.0280084
High-density lipoprotein cholesterol (HDL)	Cardiovascular	cg06765373	-0.0275039	0.00515276	-0.0139313
High-density lipoprotein cholesterol (HDL)	Cardiovascular	cg19026207	0.0264912	0.00480592	-0.00387019
High-density lipoprotein cholesterol (HDL)	Cardiovascular	cg03815147	-0.0339294	0.00450539	-0.000462133
High-density lipoprotein cholesterol (HDL)	Cardiovascular	cg07967210	-0.0213731	0.00393173	-0.00900644
High-density lipoprotein cholesterol (HDL)	Cardiovascular	cg05887092	0.0314883	0.00278769	0.0231774
High-density lipoprotein cholesterol (HDL)	Cardiovascular	cg15142430	-0.0137106	0.00272601	-0.00666283
High-density lipoprotein cholesterol (HDL)	Cardiovascular	cg15677957	0.159008	0.0303175	0.152431
High-density lipoprotein cholesterol (HDL)	Cardiovascular	cg15800907	0.0278794	0.00547967	0.0151074
High-density lipoprotein cholesterol (HDL)	Cardiovascular	cg21955916	-0.051018	0.00866898	-0.0486363
High-density lipoprotein cholesterol (HDL)	Cardiovascular	cg06115741	-0.0344982	0.00488202	-0.0102881
High-density lipoprotein cholesterol (HDL)	Cardiovascular	cg20630943	0.09574	0.0155027	0.063943
High-density lipoprotein cholesterol (HDL)	Cardiovascular	cg04078896	0.0271871	0.00504534	0.0211324
High-density lipoprotein cholesterol (HDL)	Cardiovascular	cg12491966	0.0210147	0.00365479	0.0184941
High-density lipoprotein cholesterol (HDL)	Cardiovascular	cg16866941	-0.028053	0.00321504	-0.000363434
High-density lipoprotein cholesterol (HDL)	Cardiovascular	cg18187658	-0.0613264	0.00611809	-0.0613264
High-density lipoprotein cholesterol (HDL)	Cardiovascular	cg20156659	-0.033207	0.00612707	-0.033207
High-density lipoprotein cholesterol (HDL)	Cardiovascular	cg04109781	0.012644	0.00253587	0.012644
High-density lipoprotein cholesterol (HDL)	Cardiovascular	cg18836493	-0.0320561	0.00518913	-0.0320561
High-density lipoprotein cholesterol (HDL)	Cardiovascular	cg02744705	0.037562	0.00688866	0.037562
High-density lipoprotein cholesterol (HDL)	Cardiovascular	cg08203460	-0.0426499	0.00717513	-0.0426499
High-density lipoprotein cholesterol (HDL)	Cardiovascular	cg14087351	-0.0373915	0.00487993	-0.0373915
High-density lipoprotein cholesterol (HDL)	Cardiovascular	cg19931644	-0.0124697	0.00224094	-0.0124697
High-density lipoprotein cholesterol (HDL)	Cardiovascular	cg20555462	-0.0629434	0.00607883	-0.0629434
High-density lipoprotein cholesterol (HDL)	Cardiovascular	cg21481937	-0.0193011	0.00378109	-0.0193011
High-density lipoprotein cholesterol (HDL)	Cardiovascular	cg18657988	0.0100065	0.00192585	0.0100065
High-density lipoprotein cholesterol (HDL)	Cardiovascular	cg12855773	-0.0470851	0.0096238	-0.0470851
Height	Musculoskeletal	cg07787977	-0.0200336	0.00402603	-0.0272793
Height	Musculoskeletal	cg17426766	0.0245405	0.00463566	0.0190875
Height	Musculoskeletal	cg12809925	0.0239853	0.004548	0.0381466
Height	Musculoskeletal	cg08854313	-0.0255882	0.00511665	-0.0255315
Height	Musculoskeletal	cg18238908	-0.0242541	0.00434774	-0.0232372
Height	Musculoskeletal	cg24519393	-0.0397839	0.00425553	-0.0148366
Height	Musculoskeletal	cg04296837	-0.0241472	0.00474	0.000416596
Height	Musculoskeletal	cg02267408	-0.0461814	0.00777589	-0.0309308
Height	Musculoskeletal	cg08491437	0.0872229	0.0130822	0.0916631
Height	Musculoskeletal	cg01766941	0.0384732	0.00525824	0.0561778
Height	Musculoskeletal	cg10963543	0.0434671	0.00752251	0.0203303
Height	Musculoskeletal	cg07794409	-0.0198157	0.00365772	-0.0192099
Height	Musculoskeletal	cg01455178	-0.0387001	0.00495705	-0.033094
Height	Musculoskeletal	cg03511754	-0.027727	0.00475103	-0.0255986
Height	Musculoskeletal	cg08707875	-0.0299114	0.00479194	-0.0164214
Height	Musculoskeletal	cg24710309	-0.0288643	0.00467925	-0.0111195
Height	Musculoskeletal	cg24129977	-0.0257547	0.00510346	-0.0207429
Height	Musculoskeletal	cg15423357	-0.0344225	0.00634159	-0.0277449
Height	Musculoskeletal	cg04741211	0.0300277	0.00438876	0.0292474
Height	Musculoskeletal	cg00619915	0.0463147	0.00716536	0.0306896
Height	Musculoskeletal	cg24676755	0.0288654	0.00582177	0.0237787
Height	Musculoskeletal	cg26627705	-0.0375756	0.00757715	-0.040702
Height	Musculoskeletal	cg09997497	0.0309179	0.00549355	0.0289002
Height	Musculoskeletal	cg02994018	0.0259232	0.00500096	0.0202223
Height	Musculoskeletal	cg16297948	0.0617239	0.00773462	0.0304142
Height	Musculoskeletal	cg01274625	0.0630636	0.00619152	0.0157621
Height	Musculoskeletal	cg02253499	-0.0380185	0.00512815	-0.0130474
Height	Musculoskeletal	cg17445812	-0.0149982	0.00268165	-0.00800034
Height	Musculoskeletal	cg01005582	-0.0280227	0.00380199	-0.0262226
Height	Musculoskeletal	cg08151370	-0.013192	0.00217353	-0.0124298
Height	Musculoskeletal	cg18779283	-0.02165	0.00447259	-0.0236066
Height	Musculoskeletal	cg13792233	-0.0759517	0.010725	-0.060963
Height	Musculoskeletal	cg09726198	-0.024012	0.00432146	-0.0164719
Height	Musculoskeletal	cg08170837	-0.0699904	0.00946021	-0.0462079
Height	Musculoskeletal	cg07038400	0.0429693	0.00735814	0.00562709
Height	Musculoskeletal	cg14500070	-0.176148	0.0126667	-0.0503165
Height	Musculoskeletal	cg21178254	0.0172131	0.00331864	0.0174905
Height	Musculoskeletal	cg19247841	0.0525105	0.00723878	0.0368588
Height	Musculoskeletal	cg19748678	0.0236836	0.00338317	-0.000799157
Height	Musculoskeletal	cg22734236	0.0437749	0.0104201	0.000872029
Height	Musculoskeletal	cg11706163	0.0367552	0.00486331	0.0109796
Height	Musculoskeletal	cg14703610	0.0392221	0.00475473	0.0199107
Height	Musculoskeletal	cg15395441	0.0441238	0.007047	0.0339424
Height	Musculoskeletal	cg15111469	0.0150686	0.00251171	0.0210491
Height	Musculoskeletal	cg09693926	-0.055695	0.0110497	-0.00769331
Height	Musculoskeletal	cg01192746	-0.037841	0.00696487	-0.0163041
Height	Musculoskeletal	cg17951878	-0.0988198	0.0180826	-0.0750972
Height	Musculoskeletal	cg06178073	-0.0431511	0.00534439	-0.024962
Height	Musculoskeletal	cg08493590	-0.0387713	0.0083679	-0.0243335
Height	Musculoskeletal	cg20172563	0.0307307	0.00572941	0.0194093
Height	Musculoskeletal	cg05949660	-0.0637113	0.00957617	-0.023988
Height	Musculoskeletal	cg00129811	0.0407793	0.00979725	0.0358071
Height	Musculoskeletal	cg20229609	0.0679005	0.00529273	0.0757977
Height	Musculoskeletal	cg07184423	-0.0182992	0.00351677	-0.0111587
Height	Musculoskeletal	cg15247329	0.0423382	0.00290013	0.0395206
Height	Musculoskeletal	cg03067707	-0.0672987	0.0108816	-0.0579587
Height	Musculoskeletal	cg07921348	0.0487946	0.00723854	0.00492081
Height	Musculoskeletal	cg17698366	0.021441	0.00388904	0.0109956
Height	Musculoskeletal	cg15666071	-0.0259756	0.00493292	-0.0126392
Height	Musculoskeletal	cg25823085	0.0177537	0.00340423	0.00347378
Height	Musculoskeletal	cg15732164	-0.0777992	0.0158637	-0.0683657
Height	Musculoskeletal	cg10454121	0.0538465	0.00855617	0.0252331
Height	Musculoskeletal	cg05005217	0.0260389	0.00287203	0.0156153
Height	Musculoskeletal	cg12073251	-0.0121216	0.00244218	-0.00990664
Height	Musculoskeletal	cg00245850	0.0215308	0.00359349	0.0143725
Height	Musculoskeletal	cg02331830	0.0148487	0.00214192	0.0026566
Height	Musculoskeletal	cg13798575	0.0387317	0.00658124	0.0204039
Height	Musculoskeletal	cg13734137	-0.0434734	0.0065535	-0.0138602
Height	Musculoskeletal	cg13568343	-0.016192	0.0032067	-0.00607869
Height	Musculoskeletal	cg13789015	0.0125175	0.00220566	0.0081355
Height	Musculoskeletal	cg07615347	-0.0164366	0.00318256	-0.00749076
Height	Musculoskeletal	cg14789659	-0.0313119	0.00630254	-0.0232609
Height	Musculoskeletal	cg00210538	-0.0474117	0.00668138	-0.0286503
Height	Musculoskeletal	cg17075019	0.0218318	0.00345009	0.00832592
Height	Musculoskeletal	cg08514558	-0.0366091	0.00725807	-0.0270299
Height	Musculoskeletal	cg09335911	0.0233686	0.00349797	0.015572
Height	Musculoskeletal	cg04662943	-0.0281675	0.00383108	-0.010685
Height	Musculoskeletal	cg19863426	0.0331744	0.00542189	0.00151649
Height	Musculoskeletal	cg14190344	-0.0181151	0.00364448	-0.0148844
Height	Musculoskeletal	cg27331871	0.0511988	0.00624142	0.0299687
Height	Musculoskeletal	cg05501817	0.0382356	0.00633215	0.0150734
Height	Musculoskeletal	cg09575421	0.0306006	0.00531738	0.00303548
Height	Musculoskeletal	cg09201001	-0.0228099	0.00448808	-0.0224231
Height	Musculoskeletal	cg21160842	-0.0193097	0.00356516	-0.0178116
Height	Musculoskeletal	cg09580214	-0.0240417	0.00384387	-0.00603748
Height	Musculoskeletal	cg11250194	0.0186297	0.00259014	0.0130845
Height	Musculoskeletal	cg24279017	-0.0379898	0.00745182	-0.045694
Height	Musculoskeletal	cg07814122	-0.0201136	0.00340707	-0.0245752
Height	Musculoskeletal	cg10809165	-0.0224484	0.00410587	-0.023958
Height	Musculoskeletal	cg13071569	-0.045346	0.00503659	-0.0374686
Height	Musculoskeletal	cg08884029	-0.0155193	0.00321432	-0.0038714
Height	Musculoskeletal	cg16111737	-0.0304126	0.00405138	-0.0226874
Height	Musculoskeletal	cg20647118	0.0508614	0.00745723	0.0393149
Height	Musculoskeletal	cg02988727	-0.0120455	0.00207391	-0.0113885
Height	Musculoskeletal	cg00851532	0.0346507	0.0059514	0.0121453
Height	Musculoskeletal	cg00456672	0.0250253	0.00300364	0.0081312
Height	Musculoskeletal	cg05801038	0.101644	0.0183691	0.102641
Height	Musculoskeletal	cg03689568	-0.0511596	0.00882531	-0.0290672
Height	Musculoskeletal	cg07657357	-0.0308442	0.00586686	-0.00637081
Height	Musculoskeletal	cg05590451	0.0448174	0.0070823	0.0381099
Height	Musculoskeletal	cg09986774	-0.063967	0.0104218	-0.0449856
Height	Musculoskeletal	cg00897404	-0.0146159	0.0024739	-0.0219561
Height	Musculoskeletal	cg07307142	0.016611	0.00240119	0.00644653
Height	Musculoskeletal	cg26763362	0.0196125	0.00374151	0.00182692
Height	Musculoskeletal	cg05114606	0.0160549	0.00281307	0.0191152
Height	Musculoskeletal	cg12193833	-0.0318847	0.00409184	-0.0252384
Height	Musculoskeletal	cg06471905	-0.0446915	0.00659119	-0.046575
Height	Musculoskeletal	cg07967210	-0.0520673	0.00933562	-0.0233484
Height	Musculoskeletal	cg02836325	0.0248034	0.0042242	0.0302254
Height	Musculoskeletal	cg06483978	0.0255444	0.00413319	-0.00352191
Height	Musculoskeletal	cg06635797	0.0295912	0.00535742	0.0254997
Height	Musculoskeletal	cg09993699	-0.0207836	0.00402891	-0.00513222
Height	Musculoskeletal	cg13523818	0.0349701	0.00649363	0.0115987
Height	Musculoskeletal	cg09537434	0.0315386	0.00583215	0.0190095
Height	Musculoskeletal	cg20908204	0.0192943	0.00306318	0.00513754
Height	Musculoskeletal	cg04935436	0.0387393	0.00815468	0.01233
Height	Musculoskeletal	cg14947478	-0.142462	0.0121206	-0.0377758
Height	Musculoskeletal	cg23159236	-0.0292749	0.0055757	-0.0258555
Height	Musculoskeletal	cg24751551	-0.0208453	0.00344296	-0.0225582
Height	Musculoskeletal	cg00539347	-0.0363914	0.00515408	-0.0279442
Height	Musculoskeletal	cg23111655	0.0200287	0.00357236	0.0200287
Height	Musculoskeletal	cg15962197	0.0883275	0.0166083	0.0883275
Height	Musculoskeletal	cg07174182	-0.0331145	0.00509521	-0.0331145
Height	Musculoskeletal	cg24741609	0.0266581	0.00429976	0.0266581
Height	Musculoskeletal	cg06320175	-0.0780783	0.0117264	-0.0780783
Height	Musculoskeletal	cg09013655	0.107418	0.0174501	0.107418
Height	Musculoskeletal	cg06817455	0.0351425	0.00674534	0.0351425
Height	Musculoskeletal	cg16258854	-0.0478535	0.00950378	-0.0478535
Height	Musculoskeletal	cg09467607	-0.0220277	0.00438673	-0.0220277
Height	Musculoskeletal	cg03034696	-0.0246996	0.00438176	-0.0246996
Height	Musculoskeletal	cg10692870	-0.0480325	0.00971913	-0.0480325
Height	Musculoskeletal	cg12431299	0.0448753	0.00890383	0.0448753
Height	Musculoskeletal	cg08548409	-0.0495105	0.00796778	-0.0495105
Height	Musculoskeletal	cg05663031	0.0739296	0.0144404	0.0739296
Height	Musculoskeletal	cg02387843	-0.035091	0.00620425	-0.035091
Height	Musculoskeletal	cg06346388	-0.0424848	0.00770201	-0.0424848
Height	Musculoskeletal	cg23510089	-0.0414348	0.00677674	-0.0414348
Height	Musculoskeletal	cg18351406	0.0303468	0.00566183	0.0303468
Height	Musculoskeletal	cg17825130	0.0682532	0.00390367	0.0682532
Height	Musculoskeletal	cg07068570	-0.0494635	0.0075733	-0.0494635
Height	Musculoskeletal	cg26339943	-0.128131	0.0214393	-0.128131
Height	Musculoskeletal	cg00531978	0.0692507	0.0122771	0.0692507
Height	Musculoskeletal	cg10676309	-0.0289463	0.00548472	-0.0289463
Height	Musculoskeletal	cg08845721	0.0231555	0.0047228	0.0231555
Height	Musculoskeletal	cg03729857	-0.0673667	0.0105333	-0.0673667
Height	Musculoskeletal	cg26237426	-0.0286606	0.00390673	-0.0286606
Height	Musculoskeletal	cg14246568	-0.094374	0.0113021	-0.094374
Height	Musculoskeletal	cg02571055	0.0478208	0.00719637	0.0478208
Height	Musculoskeletal	cg25313204	-0.045409	0.00482134	-0.045409
Height	Musculoskeletal	cg01643690	-0.0382502	0.00670989	-0.0382502
Height	Musculoskeletal	cg16563134	-0.0328753	0.00606539	-0.0328753
Height	Musculoskeletal	cg12076551	0.017606	0.00351953	0.017606
Height	Musculoskeletal	cg14904908	0.0386499	0.00653608	0.0386499
Height	Musculoskeletal	cg25843174	0.0367816	0.00485619	0.0367816
Height	Musculoskeletal	cg26540315	0.0319926	0.00540721	0.0319926
Height	Musculoskeletal	cg06172475	0.0408131	0.0070861	0.0408131
Height	Musculoskeletal	cg05405594	-0.0279895	0.00532504	-0.0279895
Height	Musculoskeletal	cg26876701	-0.0366312	0.00713928	-0.0366312
Height	Musculoskeletal	cg01666796	-0.0327386	0.00601344	-0.0327386
Height	Musculoskeletal	cg16651732	-0.033161	0.00637403	-0.033161
Height	Musculoskeletal	cg06916001	-0.0149072	0.00246122	-0.0149072
Height	Musculoskeletal	cg16308790	0.0153607	0.00302501	0.0153607
Height	Musculoskeletal	cg22601191	-0.0304736	0.0051496	-0.0304736
Inflammatory bowel disease (IBD)	Inflammation	cg17806162	0.0406968	0.00791296	0.027975
Inflammatory bowel disease (IBD)	Inflammation	cg10385390	0.11432	0.0198309	0.0733863
Inflammatory bowel disease (IBD)	Inflammation	cg23283495	0.0265588	0.00527557	0.013498
Inflammatory bowel disease (IBD)	Inflammation	cg13835894	-0.0664076	0.0130634	-0.0131418
Inflammatory bowel disease (IBD)	Inflammation	cg23050873	0.127244	0.0145868	0.112249
Inflammatory bowel disease (IBD)	Inflammation	cg08175413	0.122229	0.0238371	0.0281068
Inflammatory bowel disease (IBD)	Inflammation	cg22000984	0.0489148	0.00758895	0.0271138
Inflammatory bowel disease (IBD)	Inflammation	cg09312897	0.071758	0.0131172	0.0414537
Inflammatory bowel disease (IBD)	Inflammation	cg24634333	0.102827	0.0187458	0.0883261
Inflammatory bowel disease (IBD)	Inflammation	cg11454936	0.0670066	0.0134908	0.00732632
Inflammatory bowel disease (IBD)	Inflammation	cg02405213	-0.0430178	0.00595587	-0.0371966
Inflammatory bowel disease (IBD)	Inflammation	cg02070205	-0.0456551	0.00917877	-0.0474679
Inflammatory bowel disease (IBD)	Inflammation	cg24032190	0.110537	0.0148514	0.0923009
Inflammatory bowel disease (IBD)	Inflammation	cg09046979	-0.0356102	0.00679239	-0.00491872
Inflammatory bowel disease (IBD)	Inflammation	cg08195491	-0.155498	0.0259936	-0.13584
Inflammatory bowel disease (IBD)	Inflammation	cg19841423	-0.0881201	0.011467	-0.00427625
Inflammatory bowel disease (IBD)	Inflammation	cg11564601	-0.0426541	0.00881949	-0.0464092
Inflammatory bowel disease (IBD)	Inflammation	cg00543944	0.123889	0.0199574	0.123889
Inflammatory bowel disease (IBD)	Inflammation	cg09254322	-0.165369	0.0169484	-0.165369
Inflammatory bowel disease (IBD)	Inflammation	cg09945482	-0.0896557	0.0156514	-0.0896557
Insulin-like growth factor 1 (IGF-1)	Hormonal	cg18147280	0.0340056	0.00542891	0.026154
Insulin-like growth factor 1 (IGF-1)	Hormonal	cg04602081	-0.0425742	0.00860202	-0.0147802
Insulin-like growth factor 1 (IGF-1)	Hormonal	cg19633962	-0.0419219	0.00717976	0.0100548
Insulin-like growth factor 1 (IGF-1)	Hormonal	cg00946598	0.0640961	0.00606715	0.0228891
Insulin-like growth factor 1 (IGF-1)	Hormonal	cg02267408	-0.0411829	0.00797708	-0.0416716
Insulin-like growth factor 1 (IGF-1)	Hormonal	cg17218026	-0.0146527	0.00215251	-0.00832714
Insulin-like growth factor 1 (IGF-1)	Hormonal	cg00981945	-0.0143518	0.00259175	0.00401795
Insulin-like growth factor 1 (IGF-1)	Hormonal	cg02275294	-0.0606146	0.011293	-0.0320601
Insulin-like growth factor 1 (IGF-1)	Hormonal	cg17178900	-0.0100329	0.00181669	-0.00868502
Insulin-like growth factor 1 (IGF-1)	Hormonal	cg23920097	-0.0156971	0.00314888	-0.00657439
Insulin-like growth factor 1 (IGF-1)	Hormonal	cg18220560	-0.0392648	0.00561951	-0.0261269
Insulin-like growth factor 1 (IGF-1)	Hormonal	cg04741211	0.0225133	0.00391806	0.0223667
Insulin-like growth factor 1 (IGF-1)	Hormonal	cg06620837	-0.0289121	0.00473854	-0.0738358
Insulin-like growth factor 1 (IGF-1)	Hormonal	cg02675527	-0.0178292	0.00241711	-0.0053474
Insulin-like growth factor 1 (IGF-1)	Hormonal	cg12698349	0.0113179	0.00205267	0.00958552
Insulin-like growth factor 1 (IGF-1)	Hormonal	cg00170343	0.0221289	0.00425536	0.0277349
Insulin-like growth factor 1 (IGF-1)	Hormonal	cg23647554	0.0133267	0.00262882	0.00672591
Insulin-like growth factor 1 (IGF-1)	Hormonal	cg27129171	0.0221217	0.00430603	0.00553161
Insulin-like growth factor 1 (IGF-1)	Hormonal	cg06798483	-0.0392748	0.00571682	0.00650396
Insulin-like growth factor 1 (IGF-1)	Hormonal	cg04364311	-0.0535309	0.00723745	-0.0444015
Insulin-like growth factor 1 (IGF-1)	Hormonal	cg13256891	0.0661825	0.00960006	0.0591623
Insulin-like growth factor 1 (IGF-1)	Hormonal	cg15936446	0.0747998	0.0137301	0.0873921
Insulin-like growth factor 1 (IGF-1)	Hormonal	cg11397957	0.0702208	0.00535356	0.0473277
Insulin-like growth factor 1 (IGF-1)	Hormonal	cg26028573	-0.058446	0.0113691	-0.0373338
Insulin-like growth factor 1 (IGF-1)	Hormonal	cg06259800	-0.0621051	0.00969189	-0.0401718
Insulin-like growth factor 1 (IGF-1)	Hormonal	cg14807793	0.0404146	0.00749121	-0.000217156
Insulin-like growth factor 1 (IGF-1)	Hormonal	cg05583848	-0.035373	0.00529588	0.0167391
Insulin-like growth factor 1 (IGF-1)	Hormonal	cg11920449	0.0096179	0.00199321	0.0125176
Insulin-like growth factor 1 (IGF-1)	Hormonal	cg18132916	0.0332811	0.00423766	0.0324129
Insulin-like growth factor 1 (IGF-1)	Hormonal	cg04972856	0.0219047	0.00309013	0.0142827
Insulin-like growth factor 1 (IGF-1)	Hormonal	cg20229609	0.0913145	0.00400575	0.101661
Insulin-like growth factor 1 (IGF-1)	Hormonal	cg16688681	0.0172891	0.00300977	0.0150917
Insulin-like growth factor 1 (IGF-1)	Hormonal	cg22272840	-0.0551921	0.00891848	-0.0539649
Insulin-like growth factor 1 (IGF-1)	Hormonal	cg04255391	-0.0106393	0.00208639	-0.0127995
Insulin-like growth factor 1 (IGF-1)	Hormonal	cg14350557	0.0215396	0.00320565	0.0210761
Insulin-like growth factor 1 (IGF-1)	Hormonal	cg14078157	0.0196022	0.00295111	0.0087565
Insulin-like growth factor 1 (IGF-1)	Hormonal	cg14434109	-0.0109084	0.00212052	-0.00383045
Insulin-like growth factor 1 (IGF-1)	Hormonal	cg20130789	-0.106017	0.0147696	-0.0976364
Insulin-like growth factor 1 (IGF-1)	Hormonal	cg04662943	-0.0322652	0.00361185	-0.0283151
Insulin-like growth factor 1 (IGF-1)	Hormonal	cg04803994	0.0302932	0.00443901	0.0174543
Insulin-like growth factor 1 (IGF-1)	Hormonal	cg11619602	0.0230976	0.0040865	0.0160455
Insulin-like growth factor 1 (IGF-1)	Hormonal	cg07178969	0.030722	0.00576322	-0.00343246
Insulin-like growth factor 1 (IGF-1)	Hormonal	cg19610905	0.0175061	0.00366187	0.00704978
Insulin-like growth factor 1 (IGF-1)	Hormonal	cg26672202	-0.0228013	0.00339817	0.0190374
Insulin-like growth factor 1 (IGF-1)	Hormonal	cg20063906	0.0290533	0.0059843	0.0301052
Insulin-like growth factor 1 (IGF-1)	Hormonal	cg11649665	0.0289453	0.00498318	0.0320519
Insulin-like growth factor 1 (IGF-1)	Hormonal	cg12081946	-0.0182707	0.0036026	-0.00870831
Insulin-like growth factor 1 (IGF-1)	Hormonal	cg08847533	0.017407	0.00330169	0.000753495
Insulin-like growth factor 1 (IGF-1)	Hormonal	cg00456672	0.0438009	0.00649535	0.0197645
Insulin-like growth factor 1 (IGF-1)	Hormonal	cg03791955	-0.020464	0.00317527	-0.0140517
Insulin-like growth factor 1 (IGF-1)	Hormonal	cg18831671	-0.0274364	0.00540066	-0.0285723
Insulin-like growth factor 1 (IGF-1)	Hormonal	cg09650989	0.0542274	0.00873626	0.0213174
Insulin-like growth factor 1 (IGF-1)	Hormonal	cg02190038	-0.038397	0.00552447	0.0640677
Insulin-like growth factor 1 (IGF-1)	Hormonal	cg01067137	0.0448849	0.00335303	-0.00216333
Insulin-like growth factor 1 (IGF-1)	Hormonal	cg07978099	-0.0154333	0.0026054	-0.0187928
Insulin-like growth factor 1 (IGF-1)	Hormonal	cg05389310	-0.0335167	0.00639399	-0.0271873
Insulin-like growth factor 1 (IGF-1)	Hormonal	cg02880508	0.0245519	0.00405144	0.0228512
Insulin-like growth factor 1 (IGF-1)	Hormonal	cg07505433	0.090721	0.00809962	0.0420605
Insulin-like growth factor 1 (IGF-1)	Hormonal	cg22232695	0.0233492	0.00398582	0.010978
Insulin-like growth factor 1 (IGF-1)	Hormonal	cg15146515	-0.0527046	0.00543134	-0.0328262
Insulin-like growth factor 1 (IGF-1)	Hormonal	cg23413506	-0.0236924	0.005205	-0.0113365
Insulin-like growth factor 1 (IGF-1)	Hormonal	cg04219410	-0.0821345	0.0104553	0.00247124
Insulin-like growth factor 1 (IGF-1)	Hormonal	cg02966332	0.0234366	0.00295145	0.0177645
Insulin-like growth factor 1 (IGF-1)	Hormonal	cg06238570	-0.0230101	0.00446007	-0.0137104
Insulin-like growth factor 1 (IGF-1)	Hormonal	cg00539347	-0.0214679	0.00414846	-0.0189777
Insulin-like growth factor 1 (IGF-1)	Hormonal	cg06711259	-0.0401736	0.00387325	-0.0164374
Insulin-like growth factor 1 (IGF-1)	Hormonal	cg16198908	-0.0200385	0.0040957	-0.0200385
Insulin-like growth factor 1 (IGF-1)	Hormonal	cg00483304	-0.0312322	0.00461216	-0.0312322
Insulin-like growth factor 1 (IGF-1)	Hormonal	cg01496203	-0.0220844	0.00379692	-0.0220844
Insulin-like growth factor 1 (IGF-1)	Hormonal	cg21752471	-0.0442209	0.00821967	-0.0442209
Insulin-like growth factor 1 (IGF-1)	Hormonal	cg04674568	-0.0331177	0.00444598	-0.0331177
Insulin-like growth factor 1 (IGF-1)	Hormonal	cg04744409	0.0344636	0.00588986	0.0344636
Insulin-like growth factor 1 (IGF-1)	Hormonal	cg00103401	0.0342867	0.00487104	0.0342867
Insulin-like growth factor 1 (IGF-1)	Hormonal	cg24028809	-0.0528655	0.00753339	-0.0528655
Insulin-like growth factor 1 (IGF-1)	Hormonal	cg07349212	0.103525	0.016441	0.103525
Insulin-like growth factor 1 (IGF-1)	Hormonal	cg08695855	-0.0378742	0.0061669	-0.0378742
Insulin-like growth factor 1 (IGF-1)	Hormonal	cg15452308	-0.0530662	0.00809831	-0.0530662
Insulin-like growth factor 1 (IGF-1)	Hormonal	cg13461049	0.0614835	0.0122507	0.0614835
Insulin-like growth factor 1 (IGF-1)	Hormonal	cg12271079	-0.0240141	0.00314755	-0.0240141
Insulin-like growth factor 1 (IGF-1)	Hormonal	cg25132257	-0.0197667	0.00389176	-0.0197667
Insulin-like growth factor 1 (IGF-1)	Hormonal	cg23091167	0.0305955	0.00470272	0.0305955
Insulin-like growth factor 1 (IGF-1)	Hormonal	cg08981478	0.0162728	0.00257642	0.0162728
Insulin-like growth factor 1 (IGF-1)	Hormonal	cg23896685	-0.0233628	0.00398742	-0.0233628
Low-density lipoprotein cholesterol (LDL)	Cardiovascular	cg17826107	0.0191942	0.00303593	0.0154122
Low-density lipoprotein cholesterol (LDL)	Cardiovascular	cg00908766	0.0486568	0.00663464	0.019096
Low-density lipoprotein cholesterol (LDL)	Cardiovascular	cg12435725	0.0221384	0.0039859	0.0134451
Low-density lipoprotein cholesterol (LDL)	Cardiovascular	cg05507908	0.0820518	0.0144624	-0.00954409
Low-density lipoprotein cholesterol (LDL)	Cardiovascular	cg19734164	-0.013787	0.00280106	-0.011025
Low-density lipoprotein cholesterol (LDL)	Cardiovascular	cg12943317	-0.0404719	0.00316289	-0.0454816
Low-density lipoprotein cholesterol (LDL)	Cardiovascular	cg18902440	0.0306913	0.00433816	0.0229007
Low-density lipoprotein cholesterol (LDL)	Cardiovascular	cg02359409	-0.0276134	0.00543592	-0.00707728
Low-density lipoprotein cholesterol (LDL)	Cardiovascular	cg15226275	-0.0162693	0.00282393	-0.01825
Low-density lipoprotein cholesterol (LDL)	Cardiovascular	cg03634777	0.130056	0.0232189	0.151291
Low-density lipoprotein cholesterol (LDL)	Cardiovascular	cg04674755	-0.0284582	0.00482313	0.00758422
Low-density lipoprotein cholesterol (LDL)	Cardiovascular	cg17115737	-0.0232691	0.00441241	-0.0155215
Low-density lipoprotein cholesterol (LDL)	Cardiovascular	cg14199723	0.0325435	0.00519628	0.0147584
Low-density lipoprotein cholesterol (LDL)	Cardiovascular	cg07950002	0.0337094	0.00650514	-0.0113413
Low-density lipoprotein cholesterol (LDL)	Cardiovascular	cg13506600	0.0432179	0.00774613	0.0236407
Low-density lipoprotein cholesterol (LDL)	Cardiovascular	cg08743896	-0.0205396	0.00404028	-0.0165476
Low-density lipoprotein cholesterol (LDL)	Cardiovascular	cg11888571	-0.0360004	0.00619879	-0.00980123
Low-density lipoprotein cholesterol (LDL)	Cardiovascular	cg26731008	0.0329774	0.00665806	0.0297008
Low-density lipoprotein cholesterol (LDL)	Cardiovascular	cg09201001	0.0155372	0.00278017	0.0135898
Low-density lipoprotein cholesterol (LDL)	Cardiovascular	cg08203715	-0.0623188	0.00595346	-0.0649557
Low-density lipoprotein cholesterol (LDL)	Cardiovascular	cg20014596	-0.0262206	0.00393986	-0.00354233
Low-density lipoprotein cholesterol (LDL)	Cardiovascular	cg02403541	0.0325025	0.00375388	0.0135451
Low-density lipoprotein cholesterol (LDL)	Cardiovascular	cg01359532	-0.0375771	0.0111815	-0.00627166
Low-density lipoprotein cholesterol (LDL)	Cardiovascular	cg07978099	-0.0104073	0.00205103	-0.0119224
Low-density lipoprotein cholesterol (LDL)	Cardiovascular	cg26912412	-0.0705163	0.0122529	-0.0520422
Low-density lipoprotein cholesterol (LDL)	Cardiovascular	cg08085267	-0.0300642	0.00445288	-0.010662
Low-density lipoprotein cholesterol (LDL)	Cardiovascular	cg02836325	0.0289136	0.00385525	0.038228
Low-density lipoprotein cholesterol (LDL)	Cardiovascular	cg04570735	0.0256343	0.00390637	0.011053
Low-density lipoprotein cholesterol (LDL)	Cardiovascular	cg04798919	-0.0234361	0.00412872	0.020177
Low-density lipoprotein cholesterol (LDL)	Cardiovascular	cg01656853	0.061369	0.00721616	0.0224442
Low-density lipoprotein cholesterol (LDL)	Cardiovascular	cg08601574	0.0132146	0.00288333	0.00493269
Low-density lipoprotein cholesterol (LDL)	Cardiovascular	cg06653796	0.0199756	0.00370943	0.0128448
Low-density lipoprotein cholesterol (LDL)	Cardiovascular	cg05376227	0.0126143	0.00252556	0.0126143
Low-density lipoprotein cholesterol (LDL)	Cardiovascular	cg16723488	0.161683	0.00856376	0.161683
Low-density lipoprotein cholesterol (LDL)	Cardiovascular	cg11444332	0.0191314	0.00364876	0.0191314
Late onset Alzheimer's disease	Neuropsychiatric	cg02130027	0.0633021	0.0118707	0.0580491
Late onset Alzheimer's disease	Neuropsychiatric	cg05908241	0.046376	0.00736445	0.0412868
Late onset Alzheimer's disease	Neuropsychiatric	cg18570331	0.131954	0.0197248	0.0521245
Late onset Alzheimer's disease	Neuropsychiatric	cg01904978	0.145687	0.0263712	0.145687
Lymphocyte count	Hematological	cg17029193	0.0298582	0.00495323	-0.000683024
Lymphocyte count	Hematological	cg04087271	-0.011526	0.00253375	-0.00854199
Lymphocyte count	Hematological	cg03611151	0.0310245	0.00534228	0.0209044
Lymphocyte count	Hematological	cg20670361	0.0119114	0.00207444	0.00686747
Lymphocyte count	Hematological	cg23691781	-0.00969188	0.00167679	-0.0052275
Lymphocyte count	Hematological	cg13175981	-0.0337434	0.0057795	-0.0127727
Lymphocyte count	Hematological	cg03678274	0.0216559	0.00385372	0.0198961
Lymphocyte count	Hematological	cg00676602	-0.0278744	0.00460758	-0.0202446
Lymphocyte count	Hematological	cg08917208	0.0731018	0.00978385	0.0553443
Lymphocyte count	Hematological	cg21555271	0.0224983	0.00377283	0.0170013
Lymphocyte count	Hematological	cg13897122	-0.044014	0.00718333	-0.00565435
Lymphocyte count	Hematological	cg20348746	0.0157674	0.00272136	0.0130777
Lymphocyte count	Hematological	cg20235075	-0.0320928	0.003386	-0.00954353
Lymphocyte count	Hematological	cg14749678	0.0818291	0.0151514	0.0580648
Lymphocyte count	Hematological	cg15561453	-0.0359152	0.00786993	-7.79712e-05
Lymphocyte count	Hematological	cg20441894	-0.0511899	0.00943037	-0.0234427
Lymphocyte count	Hematological	cg22156842	-0.0233483	0.00320272	-0.021581
Lymphocyte count	Hematological	cg13229867	-0.0235249	0.00491523	-0.0150096
Lymphocyte count	Hematological	cg11939399	0.0255162	0.00490818	0.0313149
Lymphocyte count	Hematological	cg06981781	0.0215035	0.00345184	0.0161893
Lymphocyte count	Hematological	cg24202119	0.0352379	0.00694564	0.0411104
Lymphocyte count	Hematological	cg22625415	-0.0563308	0.0120139	-0.0461236
Lymphocyte count	Hematological	cg00421693	-0.0386452	0.00551012	-0.0276994
Lymphocyte count	Hematological	cg19622675	-0.0249191	0.00494042	-0.0216214
Lymphocyte count	Hematological	cg03270340	0.0535632	0.00329974	0.0425466
Lymphocyte count	Hematological	cg05593667	0.0369599	0.00491177	0.0356086
Lymphocyte count	Hematological	cg10236188	-0.0247896	0.00406206	-0.0148691
Lymphocyte count	Hematological	cg05669853	0.0323712	0.0050088	0.0228677
Lymphocyte count	Hematological	cg01617071	0.0173987	0.00314622	0.00840453
Lymphocyte count	Hematological	cg19214707	0.0129932	0.00161068	0.00546404
Lymphocyte count	Hematological	cg05327268	-0.0434943	0.00374586	-0.031961
Lymphocyte count	Hematological	cg17806882	-0.0269621	0.00364312	-0.0190599
Lymphocyte count	Hematological	cg05575058	0.0493496	0.00732062	-0.0212802
Lymphocyte count	Hematological	cg17583432	-0.0779668	0.0148115	-0.104882
Lymphocyte count	Hematological	cg15992532	-0.0408048	0.00511358	-0.025565
Lymphocyte count	Hematological	cg14180030	-0.032698	0.00480399	-0.00701375
Lymphocyte count	Hematological	cg10861731	0.0216701	0.00273373	0.0103921
Lymphocyte count	Hematological	cg17434453	0.0317803	0.00461171	0.0243404
Lymphocyte count	Hematological	cg20435097	-0.0158398	0.00266876	-0.0108611
Lymphocyte count	Hematological	cg19280572	0.00930884	0.00176141	0.0104992
Lymphocyte count	Hematological	cg00394658	-0.0789138	0.00975749	-0.0341306
Lymphocyte count	Hematological	cg26684673	0.0391325	0.00373468	0.0353682
Lymphocyte count	Hematological	cg23971638	-0.0152172	0.00217997	-0.0141375
Lymphocyte count	Hematological	cg09043214	-0.025577	0.00330447	-0.0125558
Lymphocyte count	Hematological	cg20894963	0.0526097	0.00773289	-0.000360607
Lymphocyte count	Hematological	cg27423445	0.0209434	0.00349849	-0.0152776
Lymphocyte count	Hematological	cg18559571	0.0418351	0.0075957	0.0205056
Lymphocyte count	Hematological	cg03328639	-0.0428386	0.0064919	-0.0213902
Lymphocyte count	Hematological	cg26585452	0.0536061	0.0066828	0.0414903
Lymphocyte count	Hematological	cg02997817	-0.0312255	0.00444206	-0.0189456
Lymphocyte count	Hematological	cg08183407	0.0304635	0.00531679	-0.0018372
Lymphocyte count	Hematological	cg14664628	0.0147074	0.00254753	0.00145651
Lymphocyte count	Hematological	cg01695279	-0.0250918	0.00471625	-0.0259628
Lymphocyte count	Hematological	cg09099830	0.0555948	0.0070146	1.34852e-05
Lymphocyte count	Hematological	cg05723552	-0.0563915	0.00843914	-0.0466311
Lymphocyte count	Hematological	cg16513277	0.0203161	0.0031571	0.0178064
Lymphocyte count	Hematological	cg00122941	0.0497519	0.00943363	0.0670679
Lymphocyte count	Hematological	cg13695956	-0.0539933	0.00696389	-0.0121823
Lymphocyte count	Hematological	cg12882572	-0.0169792	0.00259723	-0.010168
Lymphocyte count	Hematological	cg18711369	-0.0329703	0.0033281	-0.00160162
Lymphocyte count	Hematological	cg25181941	0.0452435	0.00920396	0.0313346
Lymphocyte count	Hematological	cg09840721	0.0344065	0.00555561	0.0228305
Lymphocyte count	Hematological	cg12555907	0.0106624	0.00201013	0.0105637
Lymphocyte count	Hematological	cg26576206	0.040753	0.00784895	0.0581115
Lymphocyte count	Hematological	cg22910295	-0.0730042	0.009981	-0.0779157
Lymphocyte count	Hematological	cg18576835	-0.0275563	0.00443636	-0.0232822
Lymphocyte count	Hematological	cg15473218	0.0167131	0.0031725	0.00984652
Lymphocyte count	Hematological	cg14833160	-0.0209921	0.00343646	-0.0252493
Lymphocyte count	Hematological	cg09149842	-0.0482575	0.00793465	-0.018956
Lymphocyte count	Hematological	cg17286326	-0.0321619	0.00539261	-0.0370453
Lymphocyte count	Hematological	cg01138652	-0.025697	0.0035039	-0.0211109
Lymphocyte count	Hematological	cg00539347	-0.0561276	0.00652453	-0.0378998
Lymphocyte count	Hematological	cg18708252	0.0266964	0.00308899	0.0235909
Lymphocyte count	Hematological	cg17415326	0.0182219	0.00326639	0.0182219
Lymphocyte count	Hematological	cg10249074	0.0301986	0.00313436	0.0301986
Lymphocyte count	Hematological	cg23109968	-0.0299451	0.00585117	-0.0299451
Lymphocyte count	Hematological	cg03871267	0.023669	0.00398134	0.023669
Lymphocyte count	Hematological	cg08578703	-0.0598586	0.0119957	-0.0598586
Lymphocyte count	Hematological	cg15647617	0.0202839	0.00365199	0.0202839
Lymphocyte count	Hematological	cg05233863	0.0144976	0.00257372	0.0144976
Lymphocyte count	Hematological	cg14252148	-0.0178888	0.00312689	-0.0178888
Lymphocyte count	Hematological	cg09001761	0.023238	0.00410084	0.023238
Lymphocyte count	Hematological	cg13344587	-0.0188626	0.00220685	-0.0188626
Lymphocyte count	Hematological	cg01624173	0.0124447	0.00165007	0.0124447
Lymphocyte count	Hematological	cg01565703	-0.046936	0.00840123	-0.046936
Lymphocyte count	Hematological	cg10511467	-0.0241601	0.00464968	-0.0241601
Lymphocyte count	Hematological	cg06928887	0.0351273	0.00503121	0.0351273
Parkinson's disease (PD)	Neuropsychiatric	cg13069100	-0.0476643	0.00936421	-0.0154834
Parkinson's disease (PD)	Neuropsychiatric	cg02070118	0.100663	0.0125852	0.0354534
Parkinson's disease (PD)	Neuropsychiatric	cg15133208	-0.0457602	0.00767519	-0.0194204
Parkinson's disease (PD)	Neuropsychiatric	cg02220965	0.02878	0.00523049	-0.00430507
Parkinson's disease (PD)	Neuropsychiatric	cg04254540	0.025631	0.0050865	0.0238468
Parkinson's disease (PD)	Neuropsychiatric	cg22659356	0.0978739	0.0196687	0.0978739
Platelet count	Hematological	cg21194808	-0.0202459	0.00338628	-0.0179564
Platelet count	Hematological	cg00425885	-0.0132802	0.00226761	-0.00842105
Platelet count	Hematological	cg10443148	-0.0313063	0.00359482	-0.031789
Platelet count	Hematological	cg25841309	-0.0407896	0.00488911	-0.00995938
Platelet count	Hematological	cg14963928	0.0150469	0.00230565	0.0147658
Platelet count	Hematological	cg08035234	0.0134937	0.00205358	0.0142965
Platelet count	Hematological	cg24344074	0.0484886	0.00730116	0.00307201
Platelet count	Hematological	cg09992184	-0.0435811	0.00369184	-0.0434511
Platelet count	Hematological	cg07794409	-0.0319699	0.00370909	-0.0361349
Platelet count	Hematological	cg06059345	-0.0439879	0.00796998	-0.014849
Platelet count	Hematological	cg10529555	0.0815957	0.0121753	0.013405
Platelet count	Hematological	cg01809927	0.0202049	0.00317335	0.0116137
Platelet count	Hematological	cg18908499	-0.124761	0.0156181	-0.121168
Platelet count	Hematological	cg01809281	0.0477431	0.00819402	0.055765
Platelet count	Hematological	cg04845466	0.0206149	0.00486923	2.74399e-05
Platelet count	Hematological	cg00017826	-0.0372893	0.00752237	-0.0363053
Platelet count	Hematological	cg21555271	0.0203733	0.00425766	0.0151032
Platelet count	Hematological	cg19716816	-0.0742264	0.0145822	-0.0198637
Platelet count	Hematological	cg01484487	0.0170979	0.0031747	-0.0264691
Platelet count	Hematological	cg11305121	-0.0602347	0.00695025	-0.011505
Platelet count	Hematological	cg23334662	-0.0218365	0.00432842	-0.00187164
Platelet count	Hematological	cg02348437	0.053374	0.0083258	0.034286
Platelet count	Hematological	cg27413025	-0.0602889	0.0109581	-0.0350058
Platelet count	Hematological	cg00390724	0.0885568	0.0164815	0.0903987
Platelet count	Hematological	cg23715586	-0.0432024	0.00537753	-0.0368696
Platelet count	Hematological	cg20575173	0.0123527	0.00187367	0.0048652
Platelet count	Hematological	cg11130432	0.0345961	0.00708629	0.0103119
Platelet count	Hematological	cg13428477	0.0560054	0.00404374	0.0329916
Platelet count	Hematological	cg08044714	0.0152117	0.00290682	0.0230626
Platelet count	Hematological	cg24334259	0.0255745	0.00503404	0.0135981
Platelet count	Hematological	cg18801567	-0.0349588	0.00698672	-0.0222468
Platelet count	Hematological	cg07266910	0.0165878	0.00235297	0.00793436
Platelet count	Hematological	cg15487251	0.0508858	0.00622009	0.0454843
Platelet count	Hematological	cg11939399	0.0313605	0.00637864	0.0279721
Platelet count	Hematological	cg13256891	0.0296234	0.00569036	0.0197139
Platelet count	Hematological	cg06981781	0.0282152	0.00320946	0.025441
Platelet count	Hematological	cg21123740	-0.0289693	0.00639333	-0.0158898
Platelet count	Hematological	cg17479576	-0.0147322	0.00185561	-0.00589831
Platelet count	Hematological	cg01131866	-0.0414985	0.00691407	-0.0404267
Platelet count	Hematological	cg05961632	0.0450977	0.00690679	0.042812
Platelet count	Hematological	cg02061173	-0.0530798	0.0053804	-0.0185827
Platelet count	Hematological	cg14196790	-0.0282337	0.0040966	0.00184324
Platelet count	Hematological	cg10680621	-0.0131475	0.0022612	-0.00478765
Platelet count	Hematological	cg07392085	0.0416597	0.00680676	0.0399839
Platelet count	Hematological	cg12943317	0.023864	0.00327371	0.0205733
Platelet count	Hematological	cg26403843	-0.0350071	0.00418022	-0.0382968
Platelet count	Hematological	cg23514537	-0.0279008	0.00527456	-0.02222
Platelet count	Hematological	cg10570941	0.0394328	0.0112515	-0.0244241
Platelet count	Hematological	cg24505687	0.110573	0.0170316	0.00553439
Platelet count	Hematological	cg06656924	-0.0399015	0.00693899	-0.0450551
Platelet count	Hematological	cg02964385	-0.0510563	0.00667309	-0.0424002
Platelet count	Hematological	cg02130027	0.0428701	0.00838634	0.0303934
Platelet count	Hematological	cg02774282	-0.0235441	0.00318263	-0.0124278
Platelet count	Hematological	cg02229607	-0.0528609	0.00474841	-0.0440729
Platelet count	Hematological	cg05327268	-0.0237301	0.00374256	-0.00554028
Platelet count	Hematological	cg20004424	-0.0333235	0.0056704	-0.0268817
Platelet count	Hematological	cg26942532	-0.0232064	0.00431708	-0.00985297
Platelet count	Hematological	cg08575537	0.0673576	0.012837	0.0292047
Platelet count	Hematological	cg24405174	0.0126413	0.00187573	0.0151267
Platelet count	Hematological	cg27000590	0.0281666	0.00545038	0.0038135
Platelet count	Hematological	cg03633268	-0.0238048	0.00400758	-0.0194332
Platelet count	Hematological	cg06880721	0.0331035	0.00619611	0.0136069
Platelet count	Hematological	cg27263049	0.0435055	0.00402493	-0.0229981
Platelet count	Hematological	cg14727880	0.0397842	0.00648809	0.0523929
Platelet count	Hematological	cg12876594	-0.016441	0.00332131	-0.00273583
Platelet count	Hematological	cg00049440	-0.0370642	0.00664517	-6.65974e-05
Platelet count	Hematological	cg02608019	0.0354405	0.00551614	0.0130012
Platelet count	Hematological	cg07950002	0.0340914	0.00668968	0.0105747
Platelet count	Hematological	cg20143773	0.0598504	0.0118852	0.050033
Platelet count	Hematological	cg13789015	0.0218376	0.00248047	0.00459973
Platelet count	Hematological	cg22688012	-0.0159879	0.00305805	-0.0184875
Platelet count	Hematological	cg26513988	-0.0287402	0.00433456	-0.0134463
Platelet count	Hematological	cg08415998	-0.0536253	0.0106359	-0.0506644
Platelet count	Hematological	cg23657179	0.038068	0.00694685	0.0261386
Platelet count	Hematological	cg09469691	0.0377627	0.00667917	0.0418294
Platelet count	Hematological	cg18661379	-0.025091	0.00489672	-0.00863444
Platelet count	Hematological	cg04497547	0.0188194	0.00324798	0.00707246
Platelet count	Hematological	cg12958961	-0.0662326	0.00445355	-0.0384542
Platelet count	Hematological	cg21881798	-0.0225014	0.00314685	-0.0102066
Platelet count	Hematological	cg08548044	0.013851	0.00201564	0.00864582
Platelet count	Hematological	cg11987802	0.0382037	0.00740573	0.00809833
Platelet count	Hematological	cg15918732	-0.053763	0.00949891	-0.0273038
Platelet count	Hematological	cg07689907	-0.0465888	0.00377	-0.0138469
Platelet count	Hematological	cg18225595	-0.0297396	0.00442996	-0.012989
Platelet count	Hematological	cg25302603	-0.0347539	0.00653634	-0.0137391
Platelet count	Hematological	cg15143809	-0.0298841	0.00529368	-0.0415962
Platelet count	Hematological	cg02758236	-0.0497391	0.00907257	-0.0579921
Platelet count	Hematological	cg23971638	-0.0227059	0.00360511	-0.0245886
Platelet count	Hematological	cg01339111	-0.0642293	0.00712215	-0.0613109
Platelet count	Hematological	cg25500050	-0.0192522	0.00352768	-0.0128736
Platelet count	Hematological	cg12903224	0.0487671	0.00530501	0.029077
Platelet count	Hematological	cg07201835	0.0440134	0.00939775	-0.00884689
Platelet count	Hematological	cg03907575	-0.0298923	0.00312097	-0.00283269
Platelet count	Hematological	cg21351852	-0.0602122	0.0119088	-0.0701387
Platelet count	Hematological	cg15848620	0.0548177	0.00750492	0.0185012
Platelet count	Hematological	cg12817423	-0.0348323	0.00499526	-0.0290192
Platelet count	Hematological	cg03220751	-0.0704094	0.00794882	-0.073502
Platelet count	Hematological	cg01391022	-0.0566693	0.0102526	-0.0570738
Platelet count	Hematological	cg20664313	0.045579	0.00861424	0.0334873
Platelet count	Hematological	cg09716613	0.0308939	0.00463185	-0.025077
Platelet count	Hematological	cg24453118	0.0307586	0.00470292	0.0269497
Platelet count	Hematological	cg09863266	0.0254971	0.00360523	0.0190102
Platelet count	Hematological	cg10123347	0.0176637	0.00321607	-0.00145566
Platelet count	Hematological	cg07112884	-0.0251101	0.00285209	-0.0227169
Platelet count	Hematological	cg08698721	-0.079544	0.00555485	-0.0544874
Platelet count	Hematological	cg10792982	0.0356042	0.00323231	0.0038851
Platelet count	Hematological	cg06787422	0.0770437	0.00698941	0.0802116
Platelet count	Hematological	cg09837656	-0.0348614	0.00685678	-0.0415009
Platelet count	Hematological	cg03337277	0.0212568	0.0035733	0.00520126
Platelet count	Hematological	cg22570213	-0.0238542	0.00471591	-0.010145
Platelet count	Hematological	cg09555736	0.0332873	0.00483372	0.0421214
Platelet count	Hematological	cg02256570	0.0218623	0.00443504	0.0271544
Platelet count	Hematological	cg08899895	0.0287863	0.00367316	0.00595461
Platelet count	Hematological	cg09247061	0.0447807	0.00841916	0.0460732
Platelet count	Hematological	cg13583272	0.00969346	0.00174054	0.0094686
Platelet count	Hematological	cg17788994	0.0453859	0.0104093	0.0323423
Platelet count	Hematological	cg12239264	-0.0143802	0.00287366	-0.0155235
Platelet count	Hematological	cg12882572	-0.0207584	0.00348757	-0.00500652
Platelet count	Hematological	cg16233074	0.111226	0.0125233	0.071589
Platelet count	Hematological	cg24636368	-0.0233903	0.00466786	-0.00337483
Platelet count	Hematological	cg12858577	0.0140651	0.0027832	0.0047427
Platelet count	Hematological	cg02836325	-0.0193004	0.00381737	-0.0254342
Platelet count	Hematological	cg03972071	-0.0174012	0.00270471	-0.00938248
Platelet count	Hematological	cg15467577	0.0179569	0.00362317	0.0235464
Platelet count	Hematological	cg24164702	0.0359295	0.00700557	0.00634
Platelet count	Hematological	cg11773468	-0.0275351	0.0046312	-0.0140186
Platelet count	Hematological	cg25736482	0.0250879	0.00376501	0.00189006
Platelet count	Hematological	cg13877915	0.013698	0.00198766	0.00821526
Platelet count	Hematological	cg00412842	-0.0316211	0.00626402	-0.0198165
Platelet count	Hematological	cg07809909	-0.0359799	0.00679816	-0.0159022
Platelet count	Hematological	cg09028204	-0.0348963	0.00661217	-0.0276333
Platelet count	Hematological	cg10615591	0.0454315	0.00661393	0.0293365
Platelet count	Hematological	cg07821417	0.0262891	0.00292059	0.0218114
Platelet count	Hematological	cg16973406	-0.0894119	0.0104372	-0.0651808
Platelet count	Hematological	cg03734026	-0.044932	0.0128863	-0.0432792
Platelet count	Hematological	cg18187658	-0.0240164	0.00274274	-0.0240164
Platelet count	Hematological	cg20237595	0.04745	0.00633184	0.04745
Platelet count	Hematological	cg16705300	0.0241942	0.00477257	0.0241942
Platelet count	Hematological	cg02566259	0.0570181	0.00947006	0.0570181
Platelet count	Hematological	cg05012661	0.0329937	0.00319418	0.0329937
Platelet count	Hematological	cg00103401	-0.0237328	0.00481488	-0.0237328
Platelet count	Hematological	cg10085138	0.0139577	0.00251972	0.0139577
Platelet count	Hematological	cg27576694	-0.0958214	0.00689383	-0.0958214
Platelet count	Hematological	cg03229431	-0.025043	0.00468474	-0.025043
Platelet count	Hematological	cg14864167	0.0312885	0.00461676	0.0312885
Platelet count	Hematological	cg21934190	0.0137511	0.00247672	0.0137511
Platelet count	Hematological	cg15980076	-0.0457565	0.00916033	-0.0457565
Platelet count	Hematological	cg09254322	-0.0399128	0.00515092	-0.0399128
Platelet count	Hematological	cg15374924	0.0564101	0.0084473	0.0564101
Platelet count	Hematological	cg05154234	0.0267636	0.00454454	0.0267636
Platelet count	Hematological	cg24844377	-0.0517603	0.00849341	-0.0517603
Platelet count	Hematological	cg09959585	0.0934502	0.0159718	0.0934502
Platelet count	Hematological	cg23129342	0.0425866	0.0069304	0.0425866
Platelet count	Hematological	cg03233624	0.031631	0.0061742	0.031631
Pulse rate	Cardiovascular	cg13783323	0.0377619	0.0074304	0.00789982
Pulse rate	Cardiovascular	cg07807470	0.020697	0.00388589	0.0218438
Pulse rate	Cardiovascular	cg15089806	0.0189286	0.00331893	0.0140303
Pulse rate	Cardiovascular	cg13052034	0.0152283	0.00322636	0.0206837
Pulse rate	Cardiovascular	cg07794409	0.0286229	0.00376489	0.031172
Pulse rate	Cardiovascular	cg14935626	0.0416127	0.00800987	0.0234866
Pulse rate	Cardiovascular	cg24576985	0.0347453	0.0069288	0.0322149
Pulse rate	Cardiovascular	cg09004241	0.0344726	0.00345158	0.0206957
Pulse rate	Cardiovascular	cg11592576	-0.0316879	0.00581238	-0.027315
Pulse rate	Cardiovascular	cg05767306	-0.0201059	0.00558756	-0.0101238
Pulse rate	Cardiovascular	cg23067466	0.0293955	0.00390475	0.018698
Pulse rate	Cardiovascular	cg22125112	0.0235591	0.00399399	0.0214781
Pulse rate	Cardiovascular	cg07745915	-0.0215607	0.00432887	-0.00516576
Pulse rate	Cardiovascular	cg14416269	0.0115936	0.00196191	0.017683
Pulse rate	Cardiovascular	cg14980667	-0.0472673	0.0055553	-0.0453086
Pulse rate	Cardiovascular	cg18505691	-0.0103564	0.00190596	0.000231223
Pulse rate	Cardiovascular	cg18833306	-0.0403636	0.00721855	-0.0466345
Pulse rate	Cardiovascular	cg18683606	0.0543078	0.00455821	0.042896
Pulse rate	Cardiovascular	cg25055892	0.0374542	0.00638096	0.0384925
Pulse rate	Cardiovascular	cg13506600	-0.0179055	0.00342448	-0.0120057
Pulse rate	Cardiovascular	cg24368902	0.0258733	0.00457372	0.0286603
Pulse rate	Cardiovascular	cg14124646	-0.0154043	0.0030215	-0.0160584
Pulse rate	Cardiovascular	cg01859616	-0.0274485	0.00303829	-0.0233676
Pulse rate	Cardiovascular	cg15918732	-0.0350504	0.0064588	-0.0016398
Pulse rate	Cardiovascular	cg07689907	-0.0355197	0.00492351	-0.0144235
Pulse rate	Cardiovascular	cg10468373	-0.0135675	0.00248922	-0.011924
Pulse rate	Cardiovascular	cg16477774	0.0377142	0.00550885	0.0113154
Pulse rate	Cardiovascular	cg00636372	-0.0247832	0.00470626	-0.00849918
Pulse rate	Cardiovascular	cg26672202	0.0184681	0.00340952	0.00681439
Pulse rate	Cardiovascular	cg08646202	0.0191067	0.00359836	0.0098245
Pulse rate	Cardiovascular	cg00419092	0.0486894	0.00745088	0.0366748
Pulse rate	Cardiovascular	cg10236261	0.0235806	0.00563656	0.0066441
Pulse rate	Cardiovascular	cg02988727	0.0206331	0.0036931	0.0209792
Pulse rate	Cardiovascular	cg13745832	0.0111435	0.00248175	0.00477336
Pulse rate	Cardiovascular	cg17359753	-0.0307593	0.00407555	-0.0187428
Pulse rate	Cardiovascular	cg22833618	-0.023113	0.0044339	-0.0342838
Pulse rate	Cardiovascular	cg14104369	-0.0185105	0.00357573	-0.0200684
Pulse rate	Cardiovascular	cg11682508	-0.0289977	0.0046311	-0.027561
Pulse rate	Cardiovascular	cg06544989	-0.0242833	0.00325695	0.00912888
Pulse rate	Cardiovascular	cg02450666	0.0329499	0.00642302	0.0329499
Pulse rate	Cardiovascular	cg11361344	0.0486633	0.00700196	0.0486633
Pulse rate	Cardiovascular	cg24950233	0.0178095	0.00360069	0.0178095
Pulse rate	Cardiovascular	cg15891645	0.0182428	0.00349889	0.0182428
Pulse rate	Cardiovascular	cg08252303	0.028846	0.00528105	0.028846
Pulse rate	Cardiovascular	cg24488739	-0.0296284	0.00459937	-0.0296284
Pulse rate	Cardiovascular	cg24447756	0.0276277	0.00525578	0.0276277
Pulse rate	Cardiovascular	cg02058108	-0.0237153	0.00422747	-0.0237153
Pulse rate	Cardiovascular	cg13010199	0.0330397	0.00560278	0.0330397
Pulse rate	Cardiovascular	cg10149976	0.0533365	0.008922	0.0533365
Pulse rate	Cardiovascular	cg24987170	-0.0323886	0.0065691	-0.0323886
Rheumatoid arrthritis (RA)	Inflammation	cg17134153	-0.0176951	0.00352255	-0.0087566
Rheumatoid arrthritis (RA)	Inflammation	cg08085232	0.0394007	0.00614207	0.0385671
Rheumatoid arrthritis (RA)	Inflammation	cg23497683	-0.0572323	0.0115703	-0.0378308
Rheumatoid arrthritis (RA)	Inflammation	cg05225461	-0.0373068	0.0072788	-0.0351137
Rheumatoid arrthritis (RA)	Inflammation	cg27443224	0.0505065	0.00863845	0.0418353
[truncated: 624 more rows]

## Sheet: Figure4bde
Expo_ID	Top_Med_ID	Trait_Acronym	Expo_bp	TS_start	Expo_to_Top_Med_dist_TS	MP_top	MP	alpha_EM	N_med
cg11348583	ENSG00000000971	AST	196746875	196621008	125.867	-0.193262	-0.193262	-0.0641319	1
cg22117172	ENSG00000001630	RBC	91764530	91772266	7.736	-0.564191	-0.586553	-0.479531	2
cg25315312	ENSG00000002822	SCZ	2020528	2272878	252.35	-0.316309	-0.191491	-0.628807	2
cg00323915	ENSG00000002933	AST	150264987	150497491	232.504	0.285629	0.509788	-0.497741	8
cg13575925	ENSG00000003056	BMR	9217583	9102551	115.032	0.210329	0.38102	-0.282913	6
cg16795804	ENSG00000003509	GGT	37384523	37458774	74.251	0.42817	0.528847	-0.136063	5
cg05845765	ENSG00000005075	CSTC	101880148	102119354	239.206	0.227815	0.279733	0.226982	4
cg25823085	ENSG00000005471	APOB	87105416	87109751	4.335	0.283808	-0.0760747	-0.230755	3
cg04996195	ENSG00000005471	TC	87105398	87109751	4.353	0.372675	0.178767	-0.218156	3
cg00919237	ENSG00000005471	ALT	87102261	87109751	7.49	0.515622	0.515622	0.241028	1
cg25823085	ENSG00000005471	HEIGHT	87105416	87109751	4.335	0.53265	0.804335	-0.230755	3
cg09099830	ENSG00000005844	LYMPH	30485485	30483979	1.506	0.524551	0.999757	-0.249585	4
cg09564509	ENSG00000006607	URATE	242210639	242295658	85.019	0.246309	0.246309	-0.53278	1
cg15473218	ENSG00000007080	LYMPH	18109045	18043825	65.22	0.380893	0.41085	-0.0891852	2
cg24344074	ENSG00000007341	PLATELET	113218414	113163447	54.967	0.884018	0.936645	0.780844	6
cg11835347	ENSG00000007341	eGFR	113248232	113163447	84.785	0.274617	0.220434	0.489897	3
cg21934504	ENSG00000008382	HbA1c	4445085	4343524	101.561	0.525916	1.47654	0.187163	5
cg05182265	ENSG00000009335	T2D	156933206	156931607	1.599	0.0536013	0.0536013	0.0742719	1
cg05182265	ENSG00000009335	HbA1c	156933206	156931607	1.599	0.0250285	0.0250285	0.0742719	1
cg02964385	ENSG00000010030	PLATELET	36515676	36356164	159.512	0.0825618	0.16954	0.140372	3
cg01339111	ENSG00000010278	PLATELET	6299394	6308881	9.487	0.0454372	0.0454372	-0.286066	1
cg17281677	ENSG00000010295	WHRADJBMI	6658557	6665239	6.682	0.882091	0.940981	-0.553424	5
cg23245838	ENSG00000011007	RBC	24152049	24069645	82.404	0.803821	0.433043	1.04892	11
cg16602316	ENSG00000011114	BMR	93698053	93799438	101.385	0.413104	0.413104	-0.270046	1
cg08548044	ENSG00000011405	PLATELET	17249958	17229530	20.428	0.399261	0.375798	0.372266	6
cg05010058	ENSG00000011523	ALT	65284262	65283500	0.762	0.979078	0.868286	-0.416895	2
cg05010058	ENSG00000011523	SBP	65284262	65283500	0.762	0.646285	0.698175	-0.416895	2
cg11967211	ENSG00000014164	APOA	144303509	144623623	320.114	0.0992005	0.105749	0.132256	3
cg11967211	ENSG00000014164	HDL	144303509	144623623	320.114	0.114276	0.191465	0.132256	3
cg24765360	ENSG00000019169	BMD	119611101	119699742	88.641	0.161427	0.161427	-0.210581	1
cg20670361	ENSG00000020633	LYMPH	25258679	25291612	32.933	0.411321	0.423454	0.0769891	2
cg18094261	ENSG00000023330	CA	52216318	52232102	15.784	0.0451924	0.820087	0.179389	7
cg05593667	ENSG00000023892	LYMPH	35490744	35265595	225.149	0.115398	0.0365612	0.26867	2
cg05583848	ENSG00000023892	IGF1	35265411	35265595	0.184	1.15549	1.47322	1.11974	4
cg12969734	ENSG00000025708	RBC	50962224	50968485	6.261	0.607589	0.578563	1.04417	4
cg21772509	ENSG00000029534	T2D	41503840	41754280	250.44	0.394355	0.394355	0.28732	1
cg24505687	ENSG00000030110	PLATELET	33548425	33548019	0.406	1.06749	0.949948	-0.771234	5
cg05707623	ENSG00000033030	FVC	122985044	122985518	0.474	0.720976	0.557902	-0.147544	2
cg10998611	ENSG00000033170	URATE	65879393	65877310	2.083	0.0569775	0.0569775	-0.638001	1
cg07505433	ENSG00000034063	IGF1	5037219	4903092	134.127	-0.0337827	0.536375	0.186314	2
cg26398848	ENSG00000035115	APOA	263559	266398	2.839	0.751632	0.77719	-0.944434	2
cg25945732	ENSG00000035115	UREA	264204	266398	2.194	0.76378	0.722146	-0.820289	2
cg26398848	ENSG00000035115	eGFR	263559	266398	2.839	1.16475	1.06926	-0.944434	2
cg00108164	ENSG00000035115	CSTC	264199	266398	2.199	0.82924	0.826631	-0.87788	2
cg16714752	ENSG00000035928	RBC	39368184	39367995	0.189	0.272512	1.56146	-0.207494	3
cg12062995	ENSG00000035928	GRIP	39368212	39367995	0.217	-0.0380069	0.933594	-0.34559	6
cg01645955	ENSG00000035928	HbA1c	39371148	39367995	3.153	0.956747	0.765543	0.339805	6
cg06867755	ENSG00000036257	SCZ	225397387	225450110	52.723	0.0661192	0.0661192	-0.129217	1
cg04035386	ENSG00000039068	HbA1c	68564532	68771128	206.596	0.288998	0.781642	-0.0997897	2
cg10085824	ENSG00000040199	eGFR	71800315	71758604	41.711	-0.0806383	-0.0806383	-0.412885	1
cg24342717	ENSG00000042445	APOA	85555507	85581743	26.236	0.165552	-0.00241695	-0.928819	5
cg24342717	ENSG00000042445	HDL	85555507	85581743	26.236	-0.134714	-0.316311	-0.928819	5
cg14963928	ENSG00000043514	PLATELET	40392088	40349183	42.905	0.0186816	0.0186816	0.104447	1
cg21104965	ENSG00000047932	APOA	117869453	117923691	54.238	0.0776736	0.0776736	-0.112402	1
cg21123203	ENSG00000048342	RBC	15471301	15471489	0.188	-0.0443723	0.326185	0.228629	2
cg12809925	ENSG00000049249	HEIGHT	8042702	8000926	41.776	-0.590416	-0.590416	0.185898	1
cg12809925	ENSG00000049249	BMR	8042702	8000926	41.776	-0.416697	-0.416697	0.185898	1
cg21160842	ENSG00000049449	HEIGHT	32112091	31833939	278.152	0.0775828	0.0775828	-0.180186	1
cg21699330	ENSG00000050344	ALT	26193032	26191860	1.172	0.0584841	-0.104638	-0.798777	2
cg12892471	ENSG00000050405	eGFR	50616779	50677329	60.55	0.631905	1.12565	0.544022	6
cg12892471	ENSG00000050405	ALT	50616779	50677329	60.55	0.816752	0.43876	0.544022	6
cg01192746	ENSG00000050748	HEIGHT	179717478	179719099	1.621	0.569142	0.569142	-0.451537	1
cg01192746	ENSG00000050748	GRIP	179717478	179719099	1.621	-0.00131703	-0.00131703	-0.451537	1
cg09993711	ENSG00000054654	RBC	64746129	64319683	426.446	0.450268	0.755692	0.564094	3
cg15066179	ENSG00000055044	URATE	203368196	203130439	237.757	1.21823	1.09103	-0.188556	3
cg10454121	ENSG00000055118	HEIGHT	150675859	150675403	0.456	0.178647	0.531388	-0.287637	5
cg11001536	ENSG00000055147	APOA	153489773	153418496	71.277	0.293731	0.207973	-0.1611	3
cg01210111	ENSG00000055332	DBP	37192797	37384208	191.411	0.10648	0.10648	-0.117301	1
cg23834688	ENSG00000055483	DBP	76798392	76837523	39.131	0.56009	0.562108	-0.995409	2
cg23834688	ENSG00000055483	SBP	76798392	76837523	39.131	0.763431	0.717422	-0.995409	2
cg23834688	ENSG00000055483	BMR	76798392	76837523	39.131	0.631076	0.728011	-0.995409	2
cg04662943	ENSG00000055950	IGF1	102668895	102747272	78.377	0.138769	0.122426	-0.220811	2
cg04662943	ENSG00000055950	HEIGHT	102668895	102747272	78.377	0.396489	0.620662	-0.220811	2
cg04662943	ENSG00000055950	BMR	102668895	102747272	78.377	0.337459	0.387059	-0.220811	2
cg26023709	ENSG00000055950	GGT	102745343	102747272	1.929	0.513925	0.831644	-0.519912	4
cg25643088	ENSG00000055955	eGFR	52874325	52865495	8.83	0.858884	0.798367	-0.822105	8
cg02275294	ENSG00000057252	TEST	179262462	179262925	0.463	0.408457	0.408457	-0.88763	1
cg02275294	ENSG00000057252	IGF1	179262462	179262925	0.463	0.471083	0.471083	-0.88763	1
cg23544996	ENSG00000058063	HbA1c	182514833	182511288	3.545	0.331464	0.331464	0.303697	1
cg12817423	ENSG00000058272	PLATELET	80329258	80329240	0.018	0.166888	0.166888	0.116726	1
cg16099624	ENSG00000058453	WHRADJBMI	17382976	17066768	316.208	0.427203	0.675824	0.305848	6
cg23971638	ENSG00000060237	PLATELET	741507	861759	120.252	-0.0829168	-0.0829168	-0.0871614	1
cg23971638	ENSG00000060237	LYMPH	741507	861759	120.252	0.0709526	0.0709526	-0.0871614	1
cg25841309	ENSG00000060642	PLATELET	27248983	27113963	135.02	1.37209	0.755835	0.558603	5
cg25841309	ENSG00000060642	HDL	27248983	27113963	135.02	0.667147	0.86595	0.558603	5
cg25841309	ENSG00000060642	SHBG	27248983	27113963	135.02	0.936948	-0.43742	0.558603	5
cg25841309	ENSG00000060642	TRI	27248983	27113963	135.02	0.299154	0.342086	0.558603	5
cg25841309	ENSG00000060642	TEST	27248983	27113963	135.02	0.741186	0.260903	0.558603	5
cg25841309	ENSG00000060642	URATE	27248983	27113963	135.02	0.78592	0.673375	0.558603	5
cg25841309	ENSG00000060642	APOA	27248983	27113963	135.02	0.490096	0.651358	0.558603	5
cg09997497	ENSG00000061676	HEIGHT	183902928	183903586	0.658	0.0652599	0.0652599	0.290933	1
cg24262691	ENSG00000062282	RBC	75473276	75470557	2.719	0.641033	0.374758	-0.226779	4
cg24262691	ENSG00000062282	HDL	75473276	75470557	2.719	0.223372	0.355973	-0.226779	4
cg24262691	ENSG00000062282	CREAC	75473276	75470557	2.719	1.09269	0.64475	-0.226779	4
cg13641591	ENSG00000062282	BIL	75528534	75470557	57.977	1.09354	1.39405	-0.399098	5
cg24262691	ENSG00000062282	APOA	75473276	75470557	2.719	0.343776	0.432085	-0.226779	4
cg13641591	ENSG00000062282	ALB	75528534	75470557	57.977	0.242544	0.23314	-0.399098	5
cg24262691	ENSG00000062282	TC	75473276	75470557	2.719	0.48097	0.470232	-0.226779	4
cg02348437	ENSG00000064012	PLATELET	202545694	202098166	447.528	0.438847	0.357627	0.332139	3
cg06798483	ENSG00000064225	IGF1	98504973	98451080	53.893	0.290726	1.1656	-0.475506	3
cg06798483	ENSG00000064225	ALP	98504973	98451080	53.893	1.01307	0.744032	-0.475506	3
cg14405813	ENSG00000064393	SBP	139414573	139477577	63.004	0.035389	0.035389	-0.0903126	1
cg06630958	ENSG00000064419	eGFR	128577819	128695198	117.379	0.41944	0.430627	0.814591	4
cg06630958	ENSG00000064419	CSTC	128577819	128695198	117.379	0.277279	0.331235	0.814591	4
cg06152945	ENSG00000064763	BALD	29303219	29302036	1.183	-0.0545492	-0.0545492	0.0768551	1
cg20348746	ENSG00000064989	WHRADJBMI	188128809	188313187	184.378	0.392259	0.392259	0.118185	1
cg20348746	ENSG00000064989	LYMPH	188128809	188313187	184.378	0.170586	0.170586	0.118185	1
cg06656924	ENSG00000065029	PLATELET	35228319	35226686	1.633	-0.0592233	-0.129158	-0.275083	5
cg07306190	ENSG00000065060	BMI	34760872	34759857	1.015	0.683897	0.678399	-1.07818	2
cg22381395	ENSG00000065183	HbA1c	118214574	118472343	257.769	0.135642	0.135642	0.0434934	1
cg02390813	ENSG00000065457	GRIP	75563489	75657198	93.709	0.34481	0.34481	0.628564	1
cg13428477	ENSG00000065485	PLATELET	122748086	122785909	37.823	0.410921	0.410921	0.332559	1
ch.14.1488981R	ENSG00000066455	ALB	93077341	93260576	183.235	-0.200104	-0.200104	-0.0519338	1
cg17235897	ENSG00000066468	GGT	123286444	123357972	71.528	0.578058	0.578058	-0.969342	1
cg05590451	ENSG00000066654	BMR	20890534	20753406	137.128	-0.0769425	-0.141554	-0.609948	4
cg05590451	ENSG00000066654	HEIGHT	20890534	20753406	137.128	-0.0430659	0.149663	-0.609948	4
cg16150821	ENSG00000066827	FVC	135490958	135725292	234.334	0.454387	0.454387	0.177081	1
cg16150821	ENSG00000066827	BMR	135490958	135725292	234.334	0.749593	0.749593	0.177081	1
cg12166018	ENSG00000066933	GGT	72564196	72410918	153.278	0.13479	0.088802	-0.378822	2
cg12166018	ENSG00000066933	RBC	72564196	72410918	153.278	0.504736	0.399292	-0.378822	2
cg00126995	ENSG00000067113	BMD	54780174	54830878	50.704	0.436827	0.436827	0.0973097	1
cg05247391	ENSG00000067167	BALD	71581649	71520622	61.027	0.214681	0.237268	-0.383613	3
cg05247391	ENSG00000067167	BMD	71581649	71520622	61.027	0.0585282	0.687412	-0.383613	3
cg17826107	ENSG00000067208	BMI	92977322	93257961	280.639	0.124712	-0.360354	-0.162824	4
cg17826107	ENSG00000067208	LDL	92977322	93257961	280.639	0.29301	0.197039	-0.162824	4
cg17826107	ENSG00000067208	TC	92977322	93257961	280.639	0.378278	0.366642	-0.162824	4
cg17826107	ENSG00000067208	SHBG	92977322	93257961	280.639	0.252596	-0.342238	-0.162824	4
cg10399789	ENSG00000067208	CREAC	92945668	93257961	312.293	0.469926	0.449043	-0.408146	2
cg17826107	ENSG00000067208	APOB	92977322	93257961	280.639	0.285706	0.139572	-0.162824	4
cg16936953	ENSG00000068097	CSTC	57915665	58156292	240.627	0.728726	0.866711	-0.500794	2
cg01131866	ENSG00000068796	PLATELET	61601529	61601989	0.46	-0.225618	0.0258274	-0.243526	3
cg05961632	ENSG00000069020	PLATELET	65894842	65892176	2.666	0.0506833	0.0506833	-0.0736743	1
cg01455178	ENSG00000069275	HEIGHT	205648187	205719404	71.217	-0.373808	0.14486	-0.468624	5
cg01455178	ENSG00000069275	BMR	205648187	205719404	71.217	0.270679	0.621429	-0.468624	5
cg04753836	ENSG00000070182	HbA1c	65308247	65346601	38.354	0.151141	0.151141	0.0601181	1
cg12636435	ENSG00000070614	WHRADJBMI	149867965	149865381	2.584	0.379209	0.379209	-0.585583	1
cg16660091	ENSG00000070915	AST	56995856	56899119	96.737	-0.487949	0.326721	-0.361079	4
cg11454936	ENSG00000071242	IBD	167184995	167319939	134.944	0.890663	0.890663	-0.365175	1
cg09719124	ENSG00000071282	FVC	8570902	8543393	27.509	0.843709	0.843709	-0.439225	1
cg23052861	ENSG00000072110	T2D	69448387	69446157	2.23	0.509559	0.509559	0.269374	1
cg11143953	ENSG00000072201	BMD	54243152	54567572	324.42	-0.0997094	-0.0997094	-0.0813817	1
cg08129017	ENSG00000072310	HbA1c	17728660	17740325	11.665	1.49726	1.2906	-0.567551	7
cg16460860	ENSG00000072310	SHBG	17744282	17740325	3.957	0.971223	0.211309	-0.707296	7
cg13695956	ENSG00000072310	LYMPH	17912592	17740325	172.267	0.658791	0.774374	0.82941	11
cg19447962	ENSG00000072310	CA	17628656	17740325	111.669	0.741381	1.17709	-0.588564	8
cg08129017	ENSG00000072310	T2D	17728660	17740325	11.665	0.346957	2.23521	-0.567551	7
cg24789467	ENSG00000072364	GGT	132159003	132299326	140.323	0.118363	0.651701	0.142602	3
cg11397957	ENSG00000072364	CREAC	132209201	132299326	90.125	0.153104	0.443307	-0.171501	3
cg11397957	ENSG00000072364	IGF1	132209201	132299326	90.125	0.0477793	0.326016	-0.171501	3
cg24789467	ENSG00000072364	WHRADJBMI	132159003	132299326	140.323	0.317816	0.236718	0.142602	3
cg24789467	ENSG00000072364	TRI	132159003	132299326	140.323	-0.0509167	0.49566	0.142602	3
cg11397957	ENSG00000072364	BMD	132209201	132299326	90.125	0.0848954	0.192699	-0.171501	3
cg04942251	ENSG00000072518	ALB	63687247	63606400	80.847	0.202051	0.299354	-0.113545	2
cg06059345	ENSG00000072694	AST	161654727	161551101	103.626	0.696002	0.814254	1.01652	2
cg06059345	ENSG00000072694	PLATELET	161654727	161551101	103.626	0.38574	0.66243	1.01652	2
cg03734026	ENSG00000073169	PLATELET	50622440	50639408	16.968	0.0367845	0.0367845	-0.183394	1
cg02903680	ENSG00000073417	TEST	85526198	85523671	2.527	0.488587	0.488587	-0.292474	1
cg18711369	ENSG00000073605	GGT	38081186	38076107	5.079	0.464747	0.843983	-1.14601	8
cg18711369	ENSG00000073605	LYMPH	38081186	38076107	5.079	0.757204	0.951422	-1.14601	8
cg07038400	ENSG00000073711	HEIGHT	135684163	135684515	0.352	0.645054	0.869044	-0.21299	3
cg07038400	ENSG00000073711	BALD	135684163	135684515	0.352	0.468501	0.63279	-0.21299	3
cg24636867	ENSG00000073711	UREA	135684466	135684515	0.049	0.724693	0.915866	0.173588	3
cg07038400	ENSG00000073711	BMI	135684163	135684515	0.352	-0.153889	0.936197	-0.21299	3
cg07038400	ENSG00000073711	CA	135684163	135684515	0.352	1.19034	0.991731	-0.21299	3
cg08670715	ENSG00000073969	GRIP	44341754	44668035	326.281	-0.268045	0.243295	0.265252	5
cg08670715	ENSG00000073969	COVID	44341754	44668035	326.281	-0.0812876	0.778707	0.253031	5
cg04995521	ENSG00000074800	CREAC	8468871	8939308	470.437	0.275657	0.275657	0.659339	1
cg04995521	ENSG00000074800	ASTHMA	8468871	8939308	470.437	0.527369	0.527369	0.659339	1
cg10443148	ENSG00000074800	PLATELET	8922612	8939308	16.696	-0.0154186	-0.0154186	-0.23375	1
cg03493300	ENSG00000076685	DBP	104813866	104953056	139.19	0.782411	0.737995	0.415431	6
cg03493300	ENSG00000076685	SBP	104813866	104953056	139.19	0.244515	0.699304	0.415431	6
cg23850205	ENSG00000076944	TRI	7967913	7701767	266.146	-0.0748606	-0.0748606	0.0262067	1
cg08491437	ENSG00000077254	HEIGHT	78442533	78225537	216.996	-0.0509064	-0.0509064	-0.111507	1
cg08491437	ENSG00000077254	ALP	78442533	78225537	216.996	0.125115	0.125115	-0.111507	1
cg08491437	ENSG00000077254	BMI	78442533	78225537	216.996	0.0354127	0.0354127	-0.111507	1
cg08491437	ENSG00000077254	CREATININE	78442533	78225537	216.996	0.0481242	0.0481242	-0.111507	1
cg08491437	ENSG00000077254	BMR	78442533	78225537	216.996	-0.00369747	-0.00369747	-0.111507	1
cg23646820	ENSG00000077585	CREAC	236304503	236305832	1.329	0.118144	0.118144	0.52259	1
cg16625770	ENSG00000077782	ALT	38300134	38326352	26.218	-0.0780165	-0.212398	0.46192	2
cg16625770	ENSG00000077782	CREAC	38300134	38326352	26.218	0.0831019	0.0278563	0.46192	2
cg26880735	ENSG00000078043	BMI	44784846	44500123	284.723	0.1788	0.1788	0.440598	1
cg15142430	ENSG00000078043	APOA	44498341	44500123	1.782	0.7095	0.7095	-0.352595	1
cg15142430	ENSG00000078043	HDL	44498341	44500123	1.782	0.514038	0.514038	-0.352595	1
cg23454797	ENSG00000078399	ALB	27183990	27210117	26.127	0.16184	0.76523	0.470049	2
cg02886033	ENSG00000078399	RBC	27208114	27210117	2.003	0.0240349	0.343777	0.410751	4
cg00820065	ENSG00000078747	SHBG	33292135	32951041	341.094	0.182607	0.862621	-0.346876	7
cg00820065	ENSG00000078747	ALT	33292135	32951041	341.094	0.428446	0.889563	-0.346876	7
cg00820065	ENSG00000078747	eGFR	33292135	32951041	341.094	0.744157	0.668071	-0.346876	7
cg06115741	ENSG00000078747	HDL	33292138	32951041	341.097	0.102602	0.701779	0.233844	5
cg07813265	ENSG00000079335	UREA	100820528	100810584	9.944	0.970656	0.934327	-0.800491	2
cg00934037	ENSG00000079335	CSTC	100889672	100810584	79.088	0.985187	0.844145	-0.91742	4
cg07813265	ENSG00000079335	eGFR	100820528	100810584	9.944	0.799228	0.709741	-0.800491	2
cg02711665	ENSG00000079459	CREAC	11664728	11653082	11.646	0.448772	0.589958	0.790018	12
cg06881965	ENSG00000081177	GGT	69600007	69658228	58.221	-0.357143	-0.357143	0.246548	1
cg09002922	ENSG00000081189	BMI	87956389	88199922	243.533	0.202709	0.202709	-0.155009	1
cg11846112	ENSG00000081692	GRIP	227729906	227923112	193.206	0.857919	0.838346	-0.658193	2
cg01148193	ENSG00000082258	GRIP	135675773	135675805	0.032	0.146222	0.146222	-0.4272	1
cg27252776	ENSG00000082781	CSTC	124564252	124620265	56.013	0.0232924	0.0232924	0.159067	1
cg13959031	ENSG00000083223	BMR	88896340	88969369	73.029	0.0869852	0.0869852	-0.214873	1
cg09674368	ENSG00000083312	TC	71907417	72112139	204.722	-0.30588	-0.30588	-0.216423	1
cg09674368	ENSG00000083312	APOB	71907417	72112139	204.722	-0.0135643	-0.0135643	-0.216423	1
cg09674368	ENSG00000083312	GGT	71907417	72112139	204.722	0.485609	0.485609	-0.216423	1
cg11939399	ENSG00000084093	LYMPH	57773300	57774075	0.775	-0.227256	-0.227256	0.0647986	1
cg11939399	ENSG00000084093	PLATELET	57773300	57774075	0.775	0.108047	0.108047	0.0647986	1
cg23126152	ENSG00000084112	GGT	109221407	109251366	29.959	0.631756	0.881036	0.49392	5
cg07814122	ENSG00000084444	HEIGHT	13196942	13197218	0.276	-0.22182	-0.22182	0.185961	1
cg21993406	ENSG00000085231	URATE	68484783	68665840	181.057	1.01548	0.948251	-0.299372	10
cg14121772	ENSG00000085982	TEST	234600147	234475428	124.719	0.0607711	0.0607711	-0.507316	1
cg02901644	ENSG00000085982	CA	234369787	234475428	105.641	0.277629	0.331838	-0.966552	2
cg13443165	ENSG00000086062	URATE	33130375	33167354	36.979	-0.373759	-0.373759	-0.149846	1
cg08923669	ENSG00000086504	WHRADJBMI	420230	420527	0.297	0.0202701	0.420187	0.0891532	2
cg14020762	ENSG00000087077	GLUC	100465657	100464760	0.897	0.368161	0.226556	-0.465287	4
cg01274660	ENSG00000087077	SHBG	100465625	100464760	0.865	0.12604	0.13186	-0.424631	2
cg18683606	ENSG00000087077	PR	100471612	100464760	6.852	0.0651582	0.210132	-0.275305	3
cg08558340	ENSG00000087077	ALP	100472263	100464760	7.503	0.0719929	0.64163	-0.231655	4
cg14833160	ENSG00000087088	LYMPH	49457855	49458072	0.217	-0.2028	-0.2028	0.32777	1
cg04006303	ENSG00000087191	ALT	61934523	61904512	30.011	-0.0374518	0.78321	-0.365209	6
cg04006303	ENSG00000087191	BMR	61934523	61904512	30.011	0.852982	1.05156	-0.365209	6
cg04006303	ENSG00000087191	GRIP	61934523	61904512	30.011	0.846099	0.918824	-0.365209	6
cg04006303	ENSG00000087191	BIL	61934523	61904512	30.011	-0.0135371	1.16874	-0.365209	6
cg03471593	ENSG00000087253	BMD	55542668	55542910	0.242	0.678589	0.574377	0.47473	3
cg17133487	ENSG00000087448	GLUC	27954854	27932953	21.901	0.669867	0.856032	-0.624035	2
cg23159236	ENSG00000087460	HEIGHT	57464002	57414773	49.229	0.116803	0.116803	-0.167149	1
cg23159236	ENSG00000087460	URATE	57464002	57414773	49.229	0.0450101	0.0450101	-0.167149	1
cg07201835	ENSG00000087470	PLATELET	32831369	32832134	0.765	0.368395	1.201	0.368685	3
cg12903224	ENSG00000087502	PLATELET	29470962	29534122	63.16	-0.141155	0.403758	-0.217271	4
cg07820742	ENSG00000088280	GGT	23751517	23811061	59.544	0.191407	0.76804	-0.307397	4
cg07820742	ENSG00000088280	SHBG	23751517	23811061	59.544	0.28418	0.625638	-0.307397	4
cg07820742	ENSG00000088280	CA	23751517	23811061	59.544	0.278306	0.95373	-0.307397	4
cg18785833	ENSG00000088305	BALD	31331288	31350191	18.903	-0.0940192	0.520994	-0.137925	4
cg09149842	ENSG00000088305	LYMPH	31351091	31350191	0.9	0.100492	0.607191	0.192523	5
cg23413506	ENSG00000088836	IGF1	3218579	3219836	1.257	0.380122	0.521513	0.137826	2
cg04219410	ENSG00000088970	IGF1	21106687	21106624	0.063	1.03009	1.03009	-0.817856	1
cg04219410	ENSG00000088970	WHRADJBMI	21106687	21106624	0.063	0.795587	0.795587	-0.817856	1
cg16111737	ENSG00000088992	HEIGHT	117408163	117537284	129.121	0.0166707	0.254013	0.46113	2
cg17765387	ENSG00000088992	BMR	117354824	117537284	182.46	0.119452	0.279025	-0.249759	2
cg19746591	ENSG00000089220	HbA1c	118589087	118573663	15.424	0.514594	0.475868	-0.668291	2
cg02997817	ENSG00000089775	LYMPH	64929012	64971931	42.919	0.484111	0.393265	0.578873	2
cg10146402	ENSG00000090006	BIL	41102858	41098789	4.069	0.577175	0.672306	-0.432232	3
cg10146402	ENSG00000090006	FVC	41102858	41098789	4.069	0.973963	0.929748	-0.432232	3
cg22375663	ENSG00000090382	AST	69725435	69742121	16.686	0.549179	0.55732	0.533067	2
cg22375663	ENSG00000090382	BMI	69725435	69742121	16.686	0.452927	0.507812	0.533067	2
cg09555736	ENSG00000090565	PLATELET	474271	475619	1.348	-0.294776	-0.26539	-0.136057	6
cg15123755	ENSG00000090621	HDL	40075810	40042462	33.348	0.444102	0.531061	0.138983	4
cg15123755	ENSG00000090621	APOA	40075810	40042462	33.348	0.431352	0.478485	0.138983	4
cg15123755	ENSG00000090621	SHBG	40075810	40042462	33.348	0.25184	0.574619	0.138983	4
cg15123755	ENSG00000090621	CREAC	40075810	40042462	33.348	0.500325	0.725447	0.138983	4
cg19435526	ENSG00000090659	T2D	7965813	7812464	153.349	0.050451	0.050451	-0.0955006	1
cg19435526	ENSG00000090659	ALT	7965813	7812464	153.349	-0.000265046	-0.000265046	-0.0955006	1
cg06686742	ENSG00000090661	URATE	8273505	8271620	1.885	0.261963	0.261963	0.506266	1
cg03342928	ENSG00000090971	WHRADJBMI	56002446	55996371	6.075	0.213831	0.14702	0.257404	2
cg17788994	ENSG00000091640	PLATELET	4799244	4871167	71.923	0.326251	0.287393	0.310571	4
cg22157087	ENSG00000091831	BMD	152012887	151977826	35.061	0.120249	0.120249	-0.0843198	1
cg12989544	ENSG00000091844	BMI	153429875	153452384	22.509	0.0641494	0.0641494	0.182207	1
cg12989544	ENSG00000091844	GLUC	153429875	153452384	22.509	-0.0540922	-0.0540922	0.182207	1
cg13536265	ENSG00000092295	ALP	24836539	24733638	102.901	0.270299	0.439745	0.209641	7
cg19096424	ENSG00000092621	RBC	120255104	120202421	52.683	0.172513	0.172513	0.154181	1
cg03511754	ENSG00000092978	BMR	217804877	217804424	0.453	0.0495368	0.169773	-0.106733	2
cg03511754	ENSG00000092978	HEIGHT	217804877	217804424	0.453	-0.134364	0.0767627	-0.106733	2
cg21328643	ENSG00000093167	GGT	37258149	37225180	32.969	0.799506	0.865156	0.51625	3
cg15934958	ENSG00000093167	TRI	37212084	37225180	13.096	1.10264	1.2526	-1.16691	3
cg15934958	ENSG00000093167	ALT	37212084	37225180	13.096	0.737203	0.786557	-1.16691	3
cg21328643	ENSG00000093167	CSTC	37258149	37225180	32.969	0.853622	0.934083	0.51625	3
cg17445812	ENSG00000093167	HEIGHT	36986805	37225180	238.375	0.448029	0.46658	-0.325569	3
cg00972288	ENSG00000096717	CSTC	69644348	69644427	0.079	0.633559	0.504821	-1.06066	2
cg00972288	ENSG00000096717	TEST	69644348	69644427	0.079	0.686914	0.553254	-1.06066	2
cg02405213	ENSG00000096968	IBD	5042618	4985033	57.585	0.135321	0.135321	-0.130993	1
cg04570735	ENSG00000099308	TC	18334849	18208603	126.246	0.295243	0.547113	-0.247997	5
cg03594868	ENSG00000099308	URATE	18234829	18208603	26.226	0.0367685	0.254728	-0.192687	5
cg04570735	ENSG00000099308	APOB	18334849	18208603	126.246	0.359689	0.400297	-0.247997	5
cg14317046	ENSG00000099308	ALT	18234076	18208603	25.473	0.00321328	0.442516	-0.169533	5
cg14317046	ENSG00000099308	GGT	18234076	18208603	25.473	0.0859534	0.574358	-0.169533	5
cg04570735	ENSG00000099308	LDL	18334849	18208603	126.246	0.407591	0.56882	-0.247997	5
cg03594868	ENSG00000099308	SHBG	18234829	18208603	26.226	0.223239	0.582637	-0.192687	5
cg26517584	ENSG00000099864	BMD	1157683	708953	448.73	-0.0167053	0.0761236	0.0447706	2
cg07821417	ENSG00000099889	PLATELET	19972146	20004331	32.185	0.170325	0.170325	0.163927	1
cg01138652	ENSG00000099889	LYMPH	19973978	20004331	30.353	0.178468	0.178468	-0.138953	1
cg07821417	ENSG00000099889	HbA1c	19972146	20004331	32.185	0.405891	0.405891	0.163927	1
cg07821417	ENSG00000099889	SBP	19972146	20004331	32.185	0.193158	0.193158	0.163927	1
cg17527673	ENSG00000099940	BMR	20783497	21213271	429.774	-0.0153997	-0.0153997	0.145352	1
cg24846343	ENSG00000099977	ALP	24311635	24322660	11.025	0.597576	0.750285	0.680191	12
cg22275857	ENSG00000100116	SHBG	38198963	38203912	4.949	0.293745	0.372986	-0.352954	2
cg26971710	ENSG00000100147	UREA	42016207	42196683	180.476	0.661134	0.625479	0.593546	6
cg00071137	ENSG00000100201	GGT	39096076	38903665	192.411	0.67302	0.546798	0.327429	8
cg00071137	ENSG00000100201	BMD	39096076	38903665	192.411	-0.636975	-0.267915	0.327429	8
cg00071137	ENSG00000100201	CREAC	39096076	38903665	192.411	-0.0134646	2.09658	0.327429	8
cg06544989	ENSG00000100242	PR	39130855	39190148	59.293	0.958271	1.37593	-0.448065	7
cg06711259	ENSG00000100242	IGF1	39095898	39190148	94.25	0.2805	0.590841	-0.627257	8
cg18708252	ENSG00000100307	LYMPH	39545030	39548679	3.649	-0.0887048	0.116327	-0.109804	5
cg24268161	ENSG00000100321	RA	39747459	39745930	1.529	-0.207792	-0.207792	-0.380636	1
cg17632937	ENSG00000100330	T2D	30476326	30279144	197.182	0.048695	0.048695	-0.173218	1
cg20730595	ENSG00000100395	T2D	41513219	41601209	87.99	0.578721	0.678546	0.877562	5
cg00851532	ENSG00000100714	BMR	64680245	64854749	174.504	0.153533	0.327317	0.294303	2
cg00851532	ENSG00000100714	HEIGHT	64680245	64854749	174.504	0.357938	0.649493	0.294303	2
cg20630943	ENSG00000100979	HDL	44563219	44540794	22.425	0.288554	0.332118	-0.556261	2
cg11301556	ENSG00000100979	TRI	44657798	44540794	117.004	0.404836	0.282276	0.826577	4
cg20630943	ENSG00000100979	CREAC	44563219	44540794	22.425	0.129541	0.196343	-0.556261	2
cg20630943	ENSG00000100979	APOB	44563219	44540794	22.425	0.254967	0.389596	-0.556261	2
cg26132320	ENSG00000100982	APOA	44640353	44563267	77.086	-0.0395277	0.36242	-0.0826587	4
cg08601574	ENSG00000100994	TC	25228251	25228705	0.454	0.874191	0.676006	0.711099	3
cg08601574	ENSG00000100994	APOB	25228251	25228705	0.454	0.735182	0.471371	0.711099	3
cg08601574	ENSG00000100994	ALP	25228251	25228705	0.454	0.980199	0.901663	0.711099	3
cg06913219	ENSG00000100994	CREAC	25433878	25228705	205.173	0.890775	0.869367	-0.726927	3
cg08601574	ENSG00000100994	LDL	25228251	25228705	0.454	0.91103	0.626724	0.711099	3
cg26821293	ENSG00000101000	GRIP	33880930	33759876	121.054	0.299948	1.03398	0.291556	10
cg14947478	ENSG00000101019	HEIGHT	34025962	33999944	26.018	0.848815	0.734836	0.806879	10
cg00501711	ENSG00000101104	BMR	43538180	43538703	0.523	0.153709	0.153709	0.418789	1
cg09022458	ENSG00000101104	GLUC	43538617	43538703	0.086	0.561568	0.64994	0.538487	3
cg11682508	ENSG00000101193	PR	61149399	61569471	420.072	0.0495453	0.0495453	-0.0719622	1
cg07809909	ENSG00000101294	PLATELET	30433512	30102231	331.281	0.1489	0.558025	0.482097	5
cg06420834	ENSG00000101335	DBP	35169380	35169887	0.507	0.474657	0.726115	-0.198936	3
cg23469025	ENSG00000101361	SHBG	2645106	2632791	12.315	-0.0297995	-0.0297995	0.57681	1
cg13636640	ENSG00000101367	GGT	31349939	31407699	57.76	-0.0797163	-0.0108195	0.107974	3
cg13691108	ENSG00000101442	SCZ	37433247	37377085	56.162	0.438941	0.568737	0.482897	3
cg16409650	ENSG00000102595	CSTC	96744161	96705736	38.425	0.578446	0.578446	0.420583	1
cg21288729	ENSG00000102738	BMR	41239152	41345309	106.157	-0.0832219	-0.403093	-0.160183	4
cg21794665	ENSG00000102743	RBC	41302154	41363548	61.394	0.0997549	0.578408	0.0891609	4
cg04170065	ENSG00000102967	ALP	72153204	72042487	110.717	0.267938	0.403736	0.0973141	3
cg09650989	ENSG00000103024	IGF1	1843697	1821731	21.966	-0.244904	0.606889	-0.2027	6
cg02549819	ENSG00000103034	ALT	58548995	58496750	52.245	0.0620024	-0.367162	0.0775403	2
cg26812486	ENSG00000103227	TRI	928778	1031318	102.54	0.0347708	0.0403619	0.432155	4
cg27144592	ENSG00000103260	FVC	783916	765115	18.801	1.3773	1.56189	0.255382	11
cg27144592	ENSG00000103260	BMR	783916	765115	18.801	0.183171	-0.541106	0.255382	11
cg00625331	ENSG00000103274	AST	10838160	10837643	0.517	0.397609	0.313907	0.0977322	2
cg08645402	ENSG00000103423	WHRADJBMI	4508243	4475806	32.437	0.202345	0.550647	-0.113624	6
cg01067137	ENSG00000103496	IGF1	31090322	31044210	46.112	0.710277	1.0482	-0.488128	16
cg16758037	ENSG00000103550	BMI	19980811	19729557	251.254	0.204018	0.206732	0.523332	2
cg24032190	ENSG00000103591	CAD	67442893	67547533	104.64	0.075522	0.075522	-0.287368	1
cg24032190	ENSG00000103591	IBD	67442893	67547533	104.64	0.164977	0.164977	-0.287142	1
cg24032190	ENSG00000103591	ASTHMA	67442893	67547533	104.64	0.103558	0.103558	-0.287142	1
cg09251291	ENSG00000103642	CSTC	63483946	63413999	69.947	0.387402	0.387402	0.126015	1
cg21888989	ENSG00000103642	UREA	63569245	63413999	155.246	-0.0626304	0.151679	0.370108	2
cg21888989	ENSG00000103642	eGFR	63569245	63413999	155.246	0.0210402	0.17723	0.370108	2
cg26210447	ENSG00000103642	SBP	63449535	63413999	35.536	0.592462	0.592462	0.347044	1
cg14664628	ENSG00000103653	LYMPH	75095509	75074398	21.111	0.779033	0.900968	0.304967	6
cg14664628	ENSG00000103653	SBP	75095509	75074398	21.111	0.607855	0.856692	0.304967	6
cg26817573	ENSG00000103657	TEST	64126729	64126141	0.588	0.381174	0.523787	0.14487	3
cg00937012	ENSG00000103723	SHBG	83241867	83378666	136.799	0.363098	0.363098	-0.339326	1
cg27435867	ENSG00000103811	AST	79140260	79241916	101.656	0.199477	0.359979	-0.223443	2
cg01695279	ENSG00000103942	LYMPH	83733816	83654661	79.155	-0.0347125	-0.0347125	0.301375	1
cg14158153	ENSG00000103966	APOA	42141147	42264776	123.629	0.127689	0.516799	-0.484362	8
cg14158153	ENSG00000103966	SHBG	42141147	42264776	123.629	0.406419	0.303485	-0.484362	8
cg14158153	ENSG00000103966	HDL	42141147	42264776	123.629	0.0833874	0.460855	-0.484362	8
cg23479056	ENSG00000104147	eGFR	41276147	41624819	348.672	0.155834	0.717473	-0.206805	6
cg23331238	ENSG00000104332	BALD	41135695	41167016	31.321	0.470212	0.470212	0.136547	1
cg12682382	ENSG00000104343	BMI	74787918	74791145	3.227	0.040746	0.324783	-0.022187	2
cg27039118	ENSG00000104447	BMR	116575902	116821899	245.997	0.254431	0.254431	-0.201143	1
cg12073251	ENSG00000104472	HEIGHT	141568652	141521397	47.255	0.219887	0.182728	0.0817045	2
cg06374794	ENSG00000104731	SBP	88002281	87799598	202.683	0.0100859	0.0100859	-0.139278	1
cg16681516	ENSG00000104936	ASTHMA	46297285	46285810	11.475	-0.0727214	0.107041	-0.250265	5
cg16681516	ENSG00000104936	SBP	46297285	46285810	11.475	0.1744	0.695806	-0.250265	5
cg25627403	ENSG00000105323	HbA1c	41769009	41768401	0.608	0.0909862	0.193382	0.319769	3
cg02996583	ENSG00000105339	AST	142237188	142127377	109.811	0.221709	0.291387	0.319352	2
cg15992532	ENSG00000105339	LYMPH	142229932	142127377	102.555	0.373481	0.373481	-0.462122	1
cg15992532	ENSG00000105339	ALB	142229932	142127377	102.555	-0.0022808	-0.0022808	-0.462122	1
cg15011409	ENSG00000105376	SHBG	10405226	10400657	4.569	-0.53772	-0.53772	0.287754	1
cg22910295	ENSG00000105376	LYMPH	10403862	10400657	3.205	-0.0305544	-0.067277	0.201554	2
cg05630016	ENSG00000105379	BMI	51815281	51869672	54.391	0.206742	0.495361	0.221986	2
cg11773468	ENSG00000105538	AST	49216319	49243978	27.659	-0.322596	-0.473032	-0.123827	2
cg11773468	ENSG00000105538	TRI	49216319	49243978	27.659	-0.172119	-0.279973	-0.123827	2
cg15146515	ENSG00000105538	IGF1	49250561	49243978	6.583	-0.160424	0.377166	0.136456	5
cg11773468	ENSG00000105538	PLATELET	49216319	49243978	27.659	0.411333	0.490883	-0.123827	2
cg15146515	ENSG00000105538	CSTC	49250561	49243978	6.583	-0.13991	0.0468681	0.136456	5
cg25828334	ENSG00000105656	ALB	18545568	18632937	87.369	0.713707	0.459449	-0.450111	5
cg15467577	ENSG00000105707	ALB	35547085	35531410	15.675	0.0740896	0.0740896	0.0372831	1
cg15467577	ENSG00000105707	CREAC	35547085	35531410	15.675	-0.0798066	-0.0798066	0.0372831	1
cg15467577	ENSG00000105707	ALP	35547085	35531410	15.675	0.164067	0.164067	0.0372831	1
cg15467577	ENSG00000105707	PLATELET	35547085	35531410	15.675	-0.311273	-0.311273	0.0372831	1
cg15467577	ENSG00000105707	CA	35547085	35531410	15.675	0.0496202	0.0496202	0.0372831	1
cg15467577	ENSG00000105707	SHBG	35547085	35531410	15.675	0.0855706	0.0855706	0.0372831	1
cg15732164	ENSG00000105810	SBP	92237376	92465908	228.532	0.330054	0.330054	0.0387672	1
cg15732164	ENSG00000105810	HEIGHT	92237376	92465908	228.532	0.121254	0.121254	0.0387672	1
cg19644145	ENSG00000105877	RBC	21488742	21582833	94.091	-0.145244	-0.145244	-0.0616604	1
cg05055821	ENSG00000106268	T2D	2758924	2281857	477.067	-0.0248034	-0.0248034	0.0392829	1
cg25055892	ENSG00000106299	PR	123304073	123389121	85.048	-0.0277219	-0.0277219	0.260468	1
cg08575537	ENSG00000106330	PLATELET	100318626	100209725	108.901	0.400494	0.566423	0.368533	7
cg08575537	ENSG00000106330	RBC	100318626	100209725	108.901	0.410018	0.578828	0.368533	7
cg03656020	ENSG00000106367	BMI	100805972	100797678	8.294	-0.09409	-0.09409	-0.124746	1
cg16101574	ENSG00000106392	DBP	7291514	7196565	94.949	0.0756494	0.203814	0.287427	2
cg01299997	ENSG00000106397	BMR	100886961	100861701	25.26	-0.232652	-0.232652	-0.068543	1
cg03964111	ENSG00000106565	ALB	150498493	150498448	0.045	0.0489474	0.0489474	-0.306809	1
cg07452164	ENSG00000106635	ALB	72993570	72972332	21.238	-0.417701	0.0991838	-0.108455	3
cg07452164	ENSG00000106635	UREA	72993570	72972332	21.238	-0.0568901	0.252366	-0.108455	3
cg20004424	ENSG00000106635	PLATELET	72993529	72972332	21.197	-0.33651	0.193311	-0.158696	3
cg07452164	ENSG00000106635	HbA1c	72993570	72972332	21.238	-0.522567	-0.28184	-0.108455	3
cg14180030	ENSG00000106780	TRI	123475675	123476748	1.073	0.369242	1.34246	-0.657275	8
cg04665046	ENSG00000106780	RA	123691674	123476748	214.926	0.226401	0.732036	0.40683	6
cg14180030	ENSG00000106780	LYMPH	123475675	123476748	1.073	0.524316	0.785499	-0.657275	8
cg14180030	ENSG00000106780	SHBG	123475675	123476748	1.073	0.34781	0.870807	-0.657275	8
cg00100804	ENSG00000106804	TC	123836087	123812554	23.533	0.198347	0.349636	0.241803	2
cg14184866	ENSG00000106829	BALD	82185137	82186688	1.551	-0.0926019	-0.0926019	-0.0925803	1
cg12876594	ENSG00000107185	PLATELET	35791798	35749203	42.595	0.275458	0.833597	-0.231561	6
cg26513988	ENSG00000107611	BALD	17244746	17171830	72.916	0.321455	0.321455	0.574373	1
cg26513988	ENSG00000107611	PLATELET	17244746	17171830	72.916	0.532143	0.532143	0.579467	1
cg19863426	ENSG00000107679	CSTC	124138853	124134212	4.641	0.700033	0.700033	-0.49518	1
cg19863426	ENSG00000107679	BMR	124138853	124134212	4.641	0.969499	0.969499	-0.49518	1
cg19863426	ENSG00000107679	HEIGHT	124138853	124134212	4.641	0.954287	0.954287	-0.49518	1
cg25446361	ENSG00000107679	STROKE	124220504	124134212	86.292	0.431576	0.527985	-0.255484	2
cg26435670	ENSG00000107779	HDL	88515340	88516407	1.067	-0.232979	-0.0620985	0.169386	3
cg26435670	ENSG00000107779	APOA	88515340	88516407	1.067	-0.369332	-0.261524	0.169386	3
cg12555086	ENSG00000107798	CREAC	91002590	91174314	171.724	1.01341	1.01341	-0.787919	1
cg20592345	ENSG00000107798	CAD	91008159	91174314	166.155	1.31718	1.41309	0.859339	2
cg12324970	ENSG00000107874	FI	104000446	104192418	191.972	0.222973	0.265854	0.0695363	4
cg18661379	ENSG00000107882	PLATELET	104393081	104263744	129.337	0.540792	0.655875	0.117124	2
cg06620993	ENSG00000107957	STROKE	105420831	105615301	194.47	0.0613661	0.11742	-0.691911	3
cg02070205	ENSG00000107968	IBD	30722105	30722866	0.761	-0.0397064	-0.0397064	0.111972	1
cg09469691	ENSG00000108179	BMR	81107165	81107225	0.06	0.541069	0.339592	-0.247433	2
cg09469691	ENSG00000108179	PLATELET	81107165	81107225	0.06	0.715704	-0.107691	-0.247433	2
cg08514558	ENSG00000108179	HEIGHT	81106712	81107225	0.513	0.261662	0.261662	-0.145114	1
cg11010140	ENSG00000108272	eGFR	34900632	34948228	47.596	0.606438	0.990426	-0.67022	5
cg11010140	ENSG00000108272	CSTC	34900632	34948228	47.596	0.491859	0.664804	-0.67022	5
cg15417365	ENSG00000108384	FI	56609082	56769934	160.852	0.389535	0.522456	-0.541347	5
cg14013659	ENSG00000108423	ALB	58038899	57970304	68.595	0.435633	0.661671	-0.0966167	2
cg16759221	ENSG00000108433	SBP	45003025	45000483	2.542	-0.0458576	0.238699	-0.1087	2
cg16759221	ENSG00000108433	RBC	45003025	45000483	2.542	0.494698	0.861994	-0.1087	2
cg14263884	ENSG00000108439	BIL	46048822	46018872	29.95	0.0940156	0.445893	0.270434	4
cg23959187	ENSG00000108439	RBC	46102881	46018872	84.009	0.290984	0.842561	-0.479864	3
cg26932693	ENSG00000108468	TRI	46152449	46178883	26.434	0.240461	0.543971	-0.351432	5
cg10935138	ENSG00000108479	BMI	73851978	73761792	90.186	0.223824	0.583345	-0.291269	4
cg00280220	ENSG00000108592	RBC	61926910	61907372	19.538	0.787587	0.864578	0.695356	11
cg13482628	ENSG00000108599	SBP	19912719	19881656	31.063	0.431867	0.269057	0.65531	5
cg05941027	ENSG00000108604	HbA1c	61774174	61920425	146.251	0.296718	0.891192	0.674095	7
cg16308533	ENSG00000108785	BMR	40838983	40698782	140.201	0.00690877	0.702156	-0.35597	8
cg25181941	ENSG00000108786	LYMPH	40805728	40701232	104.496	-0.551443	0.307423	-0.450624	8
cg19026207	ENSG00000109084	APOA	26645466	26646121	0.655	0.790333	1.07834	-0.851217	5
cg19026207	ENSG00000109084	HDL	26645466	26646121	0.655	0.858952	1.14609	-0.851217	5
cg13745832	ENSG00000109099	PR	15405942	15168643	237.299	0.141528	0.571646	-0.224085	4
cg13917047	ENSG00000109099	DBP	15406213	15168643	237.57	0.150926	0.150926	-0.405424	1
cg03852670	ENSG00000109180	HbA1c	48484997	48807229	322.232	0.792118	0.649192	-0.354818	2
cg19283196	ENSG00000109180	SBP	48485233	48807229	321.996	0.301015	0.222581	-0.32476	2
cg19247841	ENSG00000109180	HEIGHT	48485301	48807229	321.928	0.176671	0.298068	-0.520202	3
cg14416269	ENSG00000109501	HbA1c	6271139	6271576	0.437	-0.0499583	-0.0499583	0.135911	1
cg14416269	ENSG00000109501	PR	6271139	6271576	0.437	-0.525238	-0.525238	0.135911	1
cg14416269	ENSG00000109501	GLUC	6271139	6271576	0.437	-0.472119	-0.472119	0.135911	1
cg14416269	ENSG00000109501	T2D	6271139	6271576	0.437	-0.189258	-0.189258	0.135911	1
cg07465140	ENSG00000109572	SHBG	171013671	170533784	479.887	0.0375164	0.0375164	-0.0683568	1
cg07744449	ENSG00000109819	SHBG	23887314	23905712	18.398	0.54249	0.54249	0.615209	1
cg08935003	ENSG00000110077	CREAC	60101561	59952139	149.422	1.07409	1.01051	0.960604	4
cg18570331	ENSG00000110079	LOAD	60101691	60048014	53.677	0.785666	0.60498	0.613933	4
cg18570331	ENSG00000110079	BMD	60101691	60048014	53.677	0.670313	0.790412	0.612615	4
cg05357662	ENSG00000110218	ALT	93862039	93862094	0.055	0.07743	0.07743	-0.653053	1
cg21063716	ENSG00000110651	RBC	2292787	2397407	104.62	-0.142246	0.181908	0.170088	4
cg03366382	ENSG00000110651	GLUC	2182644	2397407	214.763	-0.013792	-0.013792	0.0418479	1
cg25336198	ENSG00000110665	HbA1c	2182618	2324279	141.661	0.117792	0.0865967	0.113611	2
cg22251148	ENSG00000110693	BMD	16631866	16761138	129.272	0.106645	0.106645	0.163724	1
cg21171335	ENSG00000110987	HDL	122356390	122457328	100.938	1.50486	0.388381	-0.273079	5
cg21171335	ENSG00000110987	HbA1c	122356390	122457328	100.938	-0.194069	0.486535	-0.273079	5
cg26357344	ENSG00000111057	GGT	53300293	53342655	42.362	-0.152496	0.136907	-0.15371	4
cg10236261	ENSG00000111229	PR	110573183	110888227	315.044	0.270947	0.718239	0.264256	6
cg04607235	ENSG00000111276	CREAC	12878440	12867992	10.448	0.0292152	0.15679	0.0988853	4
cg06395232	ENSG00000111348	GRIP	15105654	15114662	9.008	0.78111	1.0538	-0.12481	6
cg13071569	ENSG00000111785	HEIGHT	107296946	107168373	128.573	-0.216734	0.173718	0.0974032	4
cg13071569	ENSG00000111785	BMR	107296946	107168373	128.573	-0.332591	0.299973	0.0974032	4
cg12098441	ENSG00000111860	TEST	119217672	119031238	186.434	0.189303	0.293169	0.230126	2
cg10911889	ENSG00000111912	BMI	126070802	126102307	31.505	0.164813	0.164813	-0.183543	1
cg18477569	ENSG00000112182	RBC	90951134	91006627	55.493	0.547455	0.547455	-0.0798195	1
cg09757525	ENSG00000112182	ASTHMA	90928574	91006627	78.053	0.107978	0.0449017	-0.309648	2
cg20664313	ENSG00000112787	PLATELET	133071297	133066137	5.16	0.0830207	0.265291	-0.687526	2
cg19622675	ENSG00000113068	LYMPH	139683183	139682706	0.477	0.374504	0.132336	-0.238639	5
cg15111469	ENSG00000113083	HEIGHT	121415023	121413980	1.043	-0.396885	-0.396885	-0.0487418	1
cg05507908	ENSG00000113161	LDL	74533279	74632154	98.875	0.439019	1.11632	0.171992	2
cg12943317	ENSG00000113249	LDL	156479607	156486130	6.523	-0.123782	-0.123782	-0.0957894	1
cg12943317	ENSG00000113249	TC	156479607	156486130	6.523	-0.169551	-0.169551	-0.0957894	1
cg12943317	ENSG00000113249	HbA1c	156479607	156486130	6.523	-0.173128	-0.173128	-0.0957894	1
cg12943317	ENSG00000113249	PLATELET	156479607	156486130	6.523	0.137894	0.137894	-0.0957894	1
cg12943317	ENSG00000113249	TRI	156479607	156486130	6.523	-0.153218	-0.153218	-0.0957894	1
cg12943317	ENSG00000113249	APOB	156479607	156486130	6.523	-0.180275	-0.180275	-0.0957894	1
cg14091372	ENSG00000113319	BMD	80339751	80256491	83.26	0.392485	0.481638	-0.343384	2
cg08175413	ENSG00000113441	IBD	96294187	96271098	23.089	0.578851	0.770048	0.835087	3
cg12622597	ENSG00000113621	BMR	134363053	134209493	153.56	0.252599	0.252599	0.465135	1
cg05631625	ENSG00000113658	BMD	135419019	135468534	49.515	0.435556	0.435556	0.843079	1
cg14980667	ENSG00000113734	PR	172666228	172571445	94.783	0.0414388	0.0414388	0.201156	1
cg18693985	ENSG00000113742	URATE	173351052	173315283	35.769	0.610819	0.750505	-0.415511	3
cg21566177	ENSG00000113742	DBP	173312866	173315283	2.417	0.804708	0.786233	-0.618504	3
cg18693985	ENSG00000113742	SBP	173351052	173315283	35.769	0.652207	0.71976	-0.415511	3
cg21566177	ENSG00000113742	WHRADJBMI	173312866	173315283	2.417	0.610702	0.48509	-0.618504	3
cg21566177	ENSG00000113742	TRI	173312866	173315283	2.417	0.784556	0.585592	-0.618504	3
cg21566177	ENSG00000113742	ALB	173312866	173315283	2.417	0.849248	0.884882	-0.618504	3
cg23051926	ENSG00000114423	GGT	105466016	105588396	122.38	0.282923	0.282923	0.410141	1
cg22125112	ENSG00000114541	PR	69402811	69591734	188.923	0.088331	0.088331	-0.303919	1
cg04426653	ENSG00000114544	GGT	126104833	125820404	284.429	0.103496	0.103496	0.0842875	1
cg11640591	ENSG00000114648	WHRADJBMI	46925181	47324407	399.226	0.158767	0.220614	-0.185952	4
cg15561453	ENSG00000114650	LYMPH	47459664	47518616	58.952	0.678111	0.997829	-0.369111	9
cg22292345	ENSG00000114650	T2D	47051533	47518616	467.083	0.0471256	-0.233228	0.261556	8
cg27129171	ENSG00000114650	IGF1	47204927	47518616	313.689	0.253895	0.749946	0.338374	9
cg15561453	ENSG00000114650	GGT	47459664	47518616	58.952	0.403065	0.75244	-0.369111	9
cg22292345	ENSG00000114650	ALP	47051533	47518616	467.083	0.381023	0.434957	0.261556	8
cg19520763	ENSG00000114739	BMR	38534710	38495342	39.368	0.549922	0.408961	-0.599199	3
cg23647554	ENSG00000114853	IGF1	42700674	42695176	5.498	0.476365	0.495306	-0.241628	6
cg21470541	ENSG00000115109	CA	120976896	120770581	206.315	0.760691	1.07126	0.146375	7
cg05102552	ENSG00000115216	TRI	27650867	27650657	0.21	0.717165	0.87447	0.394704	8
cg05102552	ENSG00000115216	SHBG	27650867	27650657	0.21	0.74342	0.988581	0.394704	8
cg05102552	ENSG00000115216	URATE	27650867	27650657	0.21	0.640598	0.847344	0.394704	8
cg05102552	ENSG00000115216	T2D	27650867	27650657	0.21	0.816261	0.853975	0.394672	9
cg05102552	ENSG00000115216	ALB	27650867	27650657	0.21	0.85837	0.922495	0.394704	8
cg05102552	ENSG00000115216	CREAC	27650867	27650657	0.21	0.664745	0.966101	0.394704	8
cg05102552	ENSG00000115216	GLUC	27650867	27650657	0.21	0.720289	0.76131	0.394704	8
cg06142740	ENSG00000115295	BMR	28973577	29320571	346.994	0.221187	0.685055	0.260538	3
cg06001734	ENSG00000115306	BMR	54467214	54683422	216.208	0.0369934	0.0369934	-0.15416	1
cg22107710	ENSG00000115310	BMI	55289198	55339757	50.559	0.271946	0.288618	-0.668086	3
cg09211763	ENSG00000115368	FVC	190044504	190306159	261.655	0.278593	0.278593	-0.37227	1
cg17127132	ENSG00000115486	CAD	85788382	85788670	0.288	0.0194969	0.401949	0.539933	5
cg23334662	ENSG00000115524	PLATELET	198540518	198299815	240.703	0.107183	0.914288	0.157756	6
cg23334662	ENSG00000115524	RBC	198540518	198299815	240.703	0.351569	0.693847	0.157756	6
cg00792783	ENSG00000115524	CSTC	198669748	198299815	369.933	0.262741	0.788464	-0.20433	5
cg13897122	ENSG00000115604	LYMPH	103039542	102927989	111.553	0.324404	0.871533	-0.524859	3
cg19704902	ENSG00000115738	ASTHMA	8445893	8818975	373.082	-0.309689	-0.0993519	-0.161407	2
cg26034934	ENSG00000115884	BALD	20420746	20425194	4.448	0.127679	0.476319	-0.0791655	2
cg06620837	ENSG00000116001	IGF1	70485756	70475792	9.964	-0.0259614	-1.5538	-0.387184	4
cg24762021	ENSG00000116001	SHBG	70518230	70475792	42.438	-0.572647	1.0363	0.388024	2
cg12089249	ENSG00000116095	AST	179345200	179345195	0.005	0.115643	0.119617	-0.41673	2
cg20560298	ENSG00000116127	eGFR	73613845	73612886	0.959	1.02436	0.809203	-0.680774	6
cg20560298	ENSG00000116127	CSTC	73613845	73612886	0.959	0.842622	0.784966	-0.680774	6
cg01053213	ENSG00000116273	HbA1c	6694826	6673745	21.081	0.752122	1.35082	0.494574	6
cg10385390	ENSG00000116288	IBD	8022505	8014351	8.154	0.470757	0.358062	-0.674672	2
cg21115004	ENSG00000116704	CSTC	67520352	67519782	0.57	0.113169	0.113169	0.323627	1
cg21115004	ENSG00000116704	UREA	67520352	67519782	0.57	0.200281	0.200281	0.323627	1
cg17385448	ENSG00000116786	SBP	15911702	16010827	99.125	-0.0358312	0.397157	0.171509	5
cg11706911	ENSG00000116786	RBC	15910989	16010827	99.838	0.107783	-0.701255	0.430027	4
cg24686825	ENSG00000116871	BMR	36642396	36621180	21.216	0.769677	1.0448	0.314751	3
cg13933734	ENSG00000116874	WHRADJBMI	119550484	119683294	132.81	0.847657	0.847657	-0.619834	1
cg15095906	ENSG00000116883	FVC	36789786	36789335	0.451	0.0413372	0.0255385	0.945845	3
cg24710309	ENSG00000116957	HEIGHT	235423736	235530675	106.939	0.503736	0.614766	0.262578	3
cg01809927	ENSG00000116977	PLATELET	236711969	236681300	30.669	0.113948	0.425204	-0.361403	3
cg03128534	ENSG00000117394	CA	43423976	43424530	0.554	0.283827	0.0516606	-0.0964187	2
cg07719884	ENSG00000117400	DBP	43824467	43803478	20.989	0.61886	0.883116	-0.450129	10
cg00946598	ENSG00000117410	IGF1	44117093	44440159	323.066	0.182512	0.642894	-0.166618	6
cg00946598	ENSG00000117410	CREAC	44117093	44440159	323.066	0.188957	0.764538	-0.166618	6
cg19708337	ENSG00000117500	RBC	93544307	93646285	101.978	0.566755	0.499939	0.840597	4
cg23283495	ENSG00000117595	IBD	209979779	209979465	0.314	0.388843	0.491769	-0.230447	3
cg06124660	ENSG00000117601	BMR	173389066	173886516	497.45	0.171578	0.204397	-0.343503	2
cg00981945	ENSG00000117601	IGF1	173977793	173886516	91.277	-0.765576	1.27996	-0.287592	3
cg15017982	ENSG00000117984	AST	1785723	1785222	0.501	0.0861084	0.0407224	-0.154129	4
cg26672202	ENSG00000118369	IGF1	77941180	77899858	41.322	-0.00919684	1.83493	0.343851	5
cg26672202	ENSG00000118369	PR	77941180	77899858	41.322	-0.683909	0.631018	0.343851	5
cg19323245	ENSG00000118402	T2D	80716898	80657297	59.601	0.747986	1.05554	0.379421	3
cg13052034	ENSG00000118473	PR	66999238	66999066	0.172	-0.706494	-0.358241	-0.182823	2
cg21125112	ENSG00000118690	TRI	109243325	109169619	73.706	-0.884088	-0.418342	-0.28649	2
cg06978288	ENSG00000118804	RBC	77228884	77172886	55.998	0.0505167	0.0505167	-0.37841	1
cg07657357	ENSG00000118898	HEIGHT	4942393	5010742	68.349	0.577156	0.793452	0.385328	3
cg00049440	ENSG00000119138	PLATELET	73026643	73029540	2.897	0.998203	0.998203	-0.347751	1
cg02068689	ENSG00000119383	BALD	131941464	131873229	68.235	0.435891	0.238931	-0.890208	3
cg14350557	ENSG00000119401	IGF1	119306116	119449581	143.465	0.0215185	0.0215185	-0.124485	1
cg14350557	ENSG00000119401	eGFR	119306116	119449581	143.465	-0.132574	-0.132574	-0.123957	1
cg14078157	ENSG00000119487	IGF1	128172775	128469513	296.738	-0.0354144	0.55329	-0.0730293	4
cg14078157	ENSG00000119487	GRIP	128172775	128469513	296.738	0.100903	0.558094	-0.0730293	4
cg00792184	ENSG00000119599	CSTC	73355148	73393040	37.892	0.727128	0.988958	0.505277	4
cg08847533	ENSG00000119684	IGF1	75593920	75518235	75.685	0.901312	0.956713	0.505461	5
cg15467112	ENSG00000119718	ALP	75489610	75469614	19.996	0.983234	1.00325	0.902694	5
cg01809281	ENSG00000119782	PLATELET	24162256	24272571	110.315	-0.044132	-0.168022	0.494088	3
cg26731008	ENSG00000119965	LDL	124671697	124713919	42.222	0.413074	0.099359	-0.752438	4
cg26731008	ENSG00000119965	APOB	124671697	124713919	42.222	0.443592	0.0936786	-0.752438	4
cg26731008	ENSG00000119965	HbA1c	124671697	124713919	42.222	0.279974	0.184746	-0.752438	4
cg14124646	ENSG00000120029	PR	103824453	103815950	8.503	0.0942464	-0.0424622	0.0694358	2
cg25432019	ENSG00000120314	TRI	140105271	140044261	61.01	0.236059	0.717531	0.735925	7
cg21859562	ENSG00000120370	WHRADJBMI	170344621	170501270	156.649	0.01866	0.01866	-0.50344	1
cg19169342	ENSG00000120705	TEST	137827400	137878989	51.589	-0.175577	0.496214	0.162253	2
cg19169342	ENSG00000120705	SHBG	137827400	137878989	51.589	-0.445333	0.312903	0.162253	2
cg01520402	ENSG00000120756	ALP	142790398	142315229	475.169	0.00416314	0.0363613	-0.0179727	2
cg15637286	ENSG00000121297	SBP	31845176	31840453	4.723	0.325924	0.325924	0.329592	1
cg07266910	ENSG00000121879	PLATELET	178745575	178865902	120.327	-0.060641	0.521675	-0.0667393	2
cg12069540	ENSG00000122359	BMD	82173570	81965328	208.242	0.252824	1.0541	-0.33967	2
cg06411551	ENSG00000122378	VITD	82117119	82167585	50.466	0.643557	0.877709	-0.554163	2
cg07615347	ENSG00000122870	GGT	60278583	60272900	5.683	0.221662	0.221662	0.193284	1
cg15729649	ENSG00000122870	BMD	60502977	60272900	230.077	0.306824	0.306824	0.306115	1
cg09696939	ENSG00000122870	URATE	60272079	60272900	0.821	0.25192	0.25192	-0.375269	1
cg07615347	ENSG00000122870	HEIGHT	60278583	60272900	5.683	0.544263	0.544263	0.193284	1
cg27040468	ENSG00000122870	SBP	60456715	60272900	183.815	0.359473	0.359473	-0.145679	1
cg27040468	ENSG00000122870	UREA	60456715	60272900	183.815	-0.370175	-0.370175	-0.145679	1
cg26585452	ENSG00000123179	LYMPH	50702914	50265611	437.303	0.195912	0.226015	-0.331875	4
cg15226275	ENSG00000123500	ALT	116381976	116479910	97.934	0.120325	0.120325	-0.0576877	1
cg15226275	ENSG00000123500	LDL	116381976	116479910	97.934	-0.121745	-0.121745	-0.0576877	1
cg15226275	ENSG00000123500	CSTC	116381976	116479910	97.934	-0.170519	-0.170519	-0.0576877	1
cg26893134	ENSG00000123500	CA	116381904	116479910	98.006	-0.251076	-0.251076	-0.0754951	1
cg15226275	ENSG00000123500	APOB	116381976	116479910	97.934	-0.144839	-0.144839	-0.0576877	1
cg18764771	ENSG00000123500	HDL	116381957	116479910	97.953	0.0876606	0.0876606	-0.0579713	1
cg15226275	ENSG00000123500	TC	116381976	116479910	97.934	-0.0694411	-0.0694411	-0.0576877	1
cg15226275	ENSG00000123500	CREAC	116381976	116479910	97.934	-0.314168	-0.314168	-0.0576877	1
cg15226275	ENSG00000123500	ALP	116381976	116479910	97.934	-0.0479167	-0.0479167	-0.0576877	1
cg19748678	ENSG00000123737	BMR	122722346	122722472	0.126	1.60727	1.51795	0.370492	3
cg19748678	ENSG00000123737	HEIGHT	122722346	122722472	0.126	1.16432	1.03374	0.370492	3
cg05261851	ENSG00000124067	ALP	68001206	68003504	2.298	-0.0200802	0.741914	-0.210383	8
cg09028204	ENSG00000124107	PLATELET	43729808	43883205	153.397	0.208131	0.208131	-0.21975	1
cg06457011	ENSG00000124177	BMD	39767490	40247133	479.643	0.152706	0.152706	0.107557	1
cg17286326	ENSG00000124205	LYMPH	57796491	57875482	78.991	-0.403714	-0.151838	0.282888	3
cg19716816	ENSG00000124380	PLATELET	70056267	70120692	64.425	0.441413	0.73239	-0.7947	6
cg11304212	ENSG00000124562	UREA	34759018	34725183	33.835	0.459606	0.459606	0.566644	1
cg22548220	ENSG00000124613	SCZ	27277996	27342394	64.398	0.0801172	0.0801172	0.201149	1
cg26028573	ENSG00000124693	IGF1	26043587	26032288	11.299	0.0427044	0.361226	0.240085	8
cg02359409	ENSG00000124713	HDL	42947317	42928496	18.821	0.520607	0.65294	-0.840022	7
cg02359409	ENSG00000124713	APOB	42947317	42928496	18.821	0.536478	0.755415	-0.840022	7
cg23093754	ENSG00000124713	BIL	42928079	42928496	0.417	0.651106	0.50885	0.450236	6
cg24751129	ENSG00000124713	APOA	42928920	42928496	0.424	0.502011	0.7027	-0.670117	8
cg02359409	ENSG00000124713	LDL	42947317	42928496	18.821	0.517361	0.743701	-0.840022	7
cg01125463	ENSG00000124713	ALT	42946178	42928496	17.682	0.669043	0.439562	0.789174	8
cg11920449	ENSG00000124762	IGF1	36645608	36644305	1.303	-0.30149	-0.30149	0.114254	1
cg26253826	ENSG00000124780	URATE	39242053	39282329	40.276	0.634963	0.634963	-0.531446	1
cg00421164	ENSG00000124782	WHRADJBMI	7111068	7107830	3.238	0.0585436	0.0585436	0.217899	1
cg00421164	ENSG00000124782	URATE	7111068	7107830	3.238	-0.0694442	-0.0694442	0.217899	1
cg17491449	ENSG00000125388	T2D	3344154	2965335	378.819	0.244537	0.194686	-0.193014	2
cg08968034	ENSG00000125388	BMI	3022836	2965335	57.501	0.908541	1.19199	0.846405	6
cg19875472	ENSG00000125450	SHBG	73125153	73201754	76.601	0.279057	-0.864311	-0.662915	7
cg07104495	ENSG00000125457	CSTC	73266070	73267308	1.238	0.877919	0.947448	-0.458918	6
cg22807402	ENSG00000125457	WHRADJBMI	73269154	73267308	1.846	0.446853	0.711932	-0.440804	5
cg05906777	ENSG00000125457	AST	73268160	73267308	0.852	0.953628	1.25352	-0.646859	4
cg19266578	ENSG00000125510	TRI	62711729	62711526	0.203	0.256779	0.256779	0.781119	1
cg19266578	ENSG00000125510	CREAC	62711729	62711526	0.203	-0.17353	-0.17353	0.781119	1
cg19266578	ENSG00000125510	WHRADJBMI	62711729	62711526	0.203	0.289702	0.289702	0.781119	1
cg19841423	ENSG00000125520	TC	62366755	62371214	4.459	-0.41185	0.45942	0.12932	7
cg19841423	ENSG00000125520	IBD	62366755	62371214	4.459	0.269377	0.951472	0.12932	7
cg06653796	ENSG00000125520	LDL	62367805	62371214	3.409	-0.638699	0.356976	0.131019	7
cg02675527	ENSG00000125618	IGF1	114030824	114036527	5.703	0.834146	0.700076	0.527488	3
cg01577475	ENSG00000125618	UREA	114033581	114036527	2.946	0.356948	0.438467	0.709361	3
cg03321784	ENSG00000125686	eGFR	37729644	37607539	122.105	1.11981	0.748127	-0.193436	11
cg17716663	ENSG00000125753	BALD	45978434	46009837	31.403	0.244099	0.280263	0.347213	2
cg12237948	ENSG00000125834	BMI	2085157	2082257	2.9	-0.300148	-0.300148	-0.123529	1
cg00412842	ENSG00000125844	PLATELET	17511479	17662940	151.461	0.373314	0.373314	-0.563321	1
cg26543333	ENSG00000125912	BMR	3397718	3185561	212.157	-0.133216	-0.133216	-0.0321746	1
cg20150640	ENSG00000125945	eGFR	23697656	23695935	1.721	0.130463	0.130463	-0.0487086	1
cg22502492	ENSG00000125945	HDL	23697506	23695935	1.571	0.0248921	-0.509205	-0.164756	3
cg22502492	ENSG00000125945	APOA	23697506	23695935	1.571	-0.0621077	-0.421291	-0.164756	3
cg23290313	ENSG00000126091	ALP	44287964	44171495	116.469	0.219278	0.866436	0.0999879	5
cg22232695	ENSG00000126267	IGF1	36156356	36139125	17.231	1.0647	0.529834	-0.592757	5
cg18225595	ENSG00000126432	PLATELET	63971243	64085560	114.317	0.434296	0.563242	0.621253	9
cg10468373	ENSG00000126432	PR	64009913	64085560	75.647	0.249611	0.121135	0.426852	4
cg08826281	ENSG00000126458	BMI	49655176	50143458	488.282	0.470771	0.238369	0.0249022	2
cg08842287	ENSG00000126602	eGFR	3747018	3767598	20.58	0.547045	0.474985	-0.533021	2
cg18906360	ENSG00000126773	CA	60633047	60558629	74.418	0.745014	0.745014	-0.811476	1
cg12193833	ENSG00000126858	HEIGHT	30244370	30469473	225.103	0.0384573	0.208448	0.453926	6
cg22473770	ENSG00000126860	SHBG	29647977	29648902	0.925	0.618348	0.904502	-0.532796	5
cg22473770	ENSG00000126860	TEST	29647977	29648902	0.925	1.04566	0.0800949	-0.532796	5
cg13798575	ENSG00000127080	HEIGHT	95087839	95432547	344.708	-0.8338	0.473199	-0.168381	3
cg16128096	ENSG00000127124	HbA1c	42358048	42501596	143.548	0.428372	0.428372	-0.454142	1
cg11735008	ENSG00000127124	SBP	42380309	42501596	121.287	0.106639	0.106639	-0.398316	1
cg00178427	ENSG00000127124	ALP	42500551	42501596	1.045	0.41442	0.41442	-0.484217	1
cg13835894	ENSG00000127838	FVC	219148914	219135115	13.799	0.856322	0.675799	0.775043	7
cg13835894	ENSG00000127838	IBD	219148914	219135115	13.799	0.735246	0.802104	0.775043	7
cg13835894	ENSG00000127838	GGT	219148914	219135115	13.799	0.918292	1.05516	0.775043	7
cg22712983	ENSG00000127838	HbA1c	219187374	219135115	52.259	1.1814	1.06557	0.796595	8
cg17115737	ENSG00000127948	TC	75580813	75528518	52.295	1.08812	0.437567	-0.539148	6
cg17115737	ENSG00000127948	LDL	75580813	75528518	52.295	0.920773	0.332957	-0.539148	6
cg16572876	ENSG00000128039	FVC	56024045	56212276	188.231	0.110173	0.110173	-0.096986	1
cg00543991	ENSG00000128253	HbA1c	32367038	32600718	233.68	0.468618	0.468618	-0.192528	1
cg00543991	ENSG00000128253	URATE	32367038	32600718	233.68	-0.24381	-0.24381	-0.192528	1
cg02339083	ENSG00000128408	BALD	45740309	45809572	69.263	0.502954	0.469511	-0.0945607	5
cg24394340	ENSG00000128641	GGT	192172462	192109911	62.551	0.17129	0.17129	-0.156454	1
cg10393811	ENSG00000128654	CSTC	176983927	177134123	150.196	0.0798466	0.0798466	-0.0891182	1
cg10393811	ENSG00000128654	RBC	176983927	177134123	150.196	0.0443204	0.0443204	-0.0891182	1
cg25607643	ENSG00000128928	BALD	40730161	40697686	32.475	0.163343	0.275777	0.553219	5
cg00456672	ENSG00000129003	HEIGHT	62358751	62352672	6.079	0.675081	0.675081	0.269951	1
cg00456672	ENSG00000129003	APOB	62358751	62352672	6.079	0.458689	0.458689	0.269951	1
cg19294311	ENSG00000129003	BMR	62358920	62352672	6.248	0.710438	0.710438	0.379325	1
cg00456672	ENSG00000129003	IGF1	62358751	62352672	6.079	0.548765	0.548765	0.269951	1
cg00456672	ENSG00000129003	GLUC	62358751	62352672	6.079	0.693796	0.693796	0.269951	1
cg05501817	ENSG00000129083	HEIGHT	14380813	14521573	140.76	0.605776	0.605776	-0.541225	1
cg12239264	ENSG00000129194	PLATELET	7452043	7493488	41.445	0.0406044	-0.0795052	0.0314693	4
cg26158983	ENSG00000129467	FVC	24835040	24804299	30.741	-0.503244	-0.503244	0.156873	1
cg15889061	ENSG00000129515	ALT	35184805	35099389	85.416	0.0710148	0.0710148	-0.0706824	1
cg15889061	ENSG00000129515	AST	35184805	35099389	85.416	0.105023	0.105023	-0.0706824	1
cg18271897	ENSG00000129657	DBP	75316784	75082798	233.986	0.0223808	0.0223808	-0.0222771	1
cg03079132	ENSG00000129925	UREA	727212	437113	290.099	0.224021	0.387187	-0.184199	16
cg24129977	ENSG00000130508	HEIGHT	1748872	1748624	0.248	0.194597	0.194597	-0.28049	1
cg10792987	ENSG00000130511	RBC	18575406	18529674	45.732	-0.231562	-0.600925	-0.184452	4
cg25599412	ENSG00000130518	TEST	18392866	18385319	7.547	0.679837	0.705906	0.713705	2
cg25599412	ENSG00000130518	WHRADJBMI	18392866	18385319	7.547	0.552638	0.598351	0.713705	2
cg22833618	ENSG00000130529	PR	49658548	49660998	2.45	-0.483312	-0.483312	0.373386	1
cg19280572	ENSG00000130592	LYMPH	1873884	1874200	0.316	0.184	-0.127874	-0.0879005	8
cg05928581	ENSG00000130595	SBP	1885097	1940792	55.695	0.396304	0.530646	0.249449	2
cg05928581	ENSG00000130595	DBP	1885097	1940792	55.695	-0.0541971	0.149413	0.249449	2
cg00764796	ENSG00000130656	CREAC	433504	202686	230.818	0.350654	0.359607	-0.768758	5
cg09955084	ENSG00000130656	GGT	413813	202686	211.127	0.250556	0.466122	-0.521711	7
cg02870744	ENSG00000130731	GRIP	412727	686358	273.631	0.0191702	0.271831	0.182804	8
cg17359753	ENSG00000130758	PR	40790165	40697651	92.514	0.313703	0.390662	0.229611	2
cg10722426	ENSG00000130758	CREAC	40729157	40697651	31.506	0.424537	0.264519	0.258967	3
cg23691781	ENSG00000130768	LYMPH	28212827	28261504	48.677	0.118601	0.460631	-0.0801115	2
cg01557411	ENSG00000130770	AST	28587248	28562620	24.628	0.548566	0.58494	0.19418	4
cg22168512	ENSG00000130856	HbA1c	74695224	74534563	160.661	0.512893	0.512893	0.143602	1
cg27124370	ENSG00000130881	GGT	33622961	33668509	45.548	0.177431	0.414385	0.245814	5
cg03563238	ENSG00000130881	BMD	33554763	33668509	113.746	0.119543	0.118083	-0.225907	4
cg07388700	ENSG00000130939	BALD	10020901	10092890	71.989	0.206257	0.374051	-0.213594	3
cg07148914	ENSG00000131067	AST	33460835	33460663	0.172	0.859428	1.72433	-0.500809	10
cg06217245	ENSG00000131067	APOA	33103252	33460663	357.411	0.294478	0.246958	-0.560696	8
cg08899895	ENSG00000131153	PLATELET	85684853	85723679	38.826	0.793144	0.793144	0.396027	1
cg12594569	ENSG00000131196	eGFR	77156876	77155856	1.02	0.276255	0.486062	0.257821	2
cg12594569	ENSG00000131196	UREA	77156876	77155856	1.02	0.0242756	0.300786	0.257821	2
cg12594569	ENSG00000131196	FVC	77156876	77155856	1.02	-0.174191	0.26068	0.257821	2
cg12594569	ENSG00000131196	CSTC	77156876	77155856	1.02	0.216217	0.332576	0.257821	2
cg19418318	ENSG00000131351	SBP	17219073	17186435	32.638	0.144441	0.144441	-0.185059	1
cg19418318	ENSG00000131351	DBP	17219073	17186435	32.638	0.305863	0.305863	-0.185059	1
cg19418318	ENSG00000131351	WHRADJBMI	17219073	17186435	32.638	0.152955	0.152955	-0.185059	1
cg16526705	ENSG00000131351	HbA1c	17284481	17186435	98.046	-0.0893823	-0.459467	0.198037	3
cg22976331	ENSG00000131495	BMR	140080544	140027370	53.174	0.732162	0.0319813	0.930702	11
cg22976331	ENSG00000131495	FVC	140080544	140027370	53.174	0.50854	0.560942	0.930702	11
cg07392085	ENSG00000131507	ASTHMA	141489673	141488070	1.603	1.04397	0.877542	-0.353377	3
cg07392085	ENSG00000131507	PLATELET	141489673	141488070	1.603	-0.1208	0.0402259	-0.353377	3
cg13877915	ENSG00000131849	PLATELET	58951672	58951589	0.083	0.49757	0.400258	-0.331489	13
cg21187667	ENSG00000131885	HbA1c	16438614	16749197	310.583	0.304686	0.349025	-0.550869	3
cg02253499	ENSG00000132170	CSTC	12602046	12328867	273.179	1.01533	1.3717	-0.456682	3
cg02253499	ENSG00000132170	HEIGHT	12602046	12328867	273.179	0.178921	0.656814	-0.456682	3
cg02253499	ENSG00000132170	HDL	12602046	12328867	273.179	-0.0862614	0.577436	-0.456682	3
cg14133708	ENSG00000132205	WHRADJBMI	2846834	2847028	0.194	-0.0740183	-0.0740183	-0.126905	1
cg05389310	ENSG00000132361	IGF1	2599258	2615957	16.699	-0.109638	0.188843	0.126713	2
cg21292067	ENSG00000132388	T2D	3880172	4269923	389.751	-0.0371704	-0.0371704	0.0642236	1
cg06366213	ENSG00000132388	WHRADJBMI	4207901	4269923	62.022	0.0929073	0.18862	-0.0826341	2
cg01792117	ENSG00000132591	HbA1c	27088227	27181956	93.729	-0.0638365	0.19155	0.372637	10
cg09986774	ENSG00000132603	HEIGHT	69166346	69373333	206.987	0.762406	0.296737	-0.801694	6
cg10382814	ENSG00000132716	WHRADJBMI	160312182	160254920	57.262	0.859097	0.524375	-0.200923	8
cg21004684	ENSG00000132740	TRI	68695532	68671310	24.222	0.961595	0.822778	0.718505	3
cg10529555	ENSG00000133059	PLATELET	205254523	205180727	73.796	0.688986	0.835714	-0.884524	3
cg12432006	ENSG00000133193	RBC	71192905	71232892	39.987	0.709862	-0.848097	0.275105	3
cg17806882	ENSG00000133574	LYMPH	150216872	150264365	47.493	0.0345707	0.293085	-0.282756	3
cg17806882	ENSG00000133574	CREAC	150216872	150264365	47.493	0.159887	0.577599	-0.282756	3
cg17806882	ENSG00000133574	TRI	150216872	150264365	47.493	0.0804865	0.236658	-0.282756	3
cg13301722	ENSG00000133612	RBC	150755657	150782918	27.261	0.744712	0.876631	0.677833	4
cg02723617	ENSG00000133612	BMD	150755897	150782918	27.021	0.375916	0.0955133	0.473134	4
cg15844527	ENSG00000133704	WHRADJBMI	30852426	30848920	3.506	0.537672	0.5998	0.893065	2
cg11619602	ENSG00000133794	RBC	13360707	13298199	62.508	0.417554	0.417554	-0.257649	1
cg11619602	ENSG00000133794	TRI	13360707	13298199	62.508	0.213638	0.213638	-0.257649	1
cg11619602	ENSG00000133794	IGF1	13360707	13298199	62.508	0.305317	0.305317	-0.257649	1
cg04367197	ENSG00000133794	DBP	13300320	13298199	2.121	0.203262	0.744881	-1.0293	2
cg11619602	ENSG00000133794	SHBG	13360707	13298199	62.508	0.349944	0.349944	-0.257649	1
cg11619602	ENSG00000133794	BIL	13360707	13298199	62.508	0.288884	0.288884	-0.257649	1
cg11619602	ENSG00000133794	ALT	13360707	13298199	62.508	0.281651	0.281651	-0.257649	1
cg11619602	ENSG00000133794	CREAC	13360707	13298199	62.508	0.292134	0.292134	-0.257649	1
cg13286116	ENSG00000133794	BMI	13302098	13298199	3.899	0.389509	0.472602	0.273955	2
cg13286116	ENSG00000133794	SBP	13302098	13298199	3.899	0.195023	0.132137	0.273955	2
cg11645556	ENSG00000133818	FVC	14322256	14386052	63.796	-0.789034	-0.789034	-0.50402	1
cg03633268	ENSG00000133872	ALB	30284255	29940723	343.532	0.0737303	0.109403	-0.0428537	2
cg03633268	ENSG00000133872	PLATELET	30284255	29940723	343.532	0.250546	0.183644	-0.0428537	2
cg21484985	ENSG00000133983	APOB	70690525	70826448	135.923	-0.23923	-0.177915	0.0589681	2
cg24506221	ENSG00000134184	SHBG	110230401	110230436	0.035	0.209537	0.805464	-0.70299	6
cg00908766	ENSG00000134222	APOB	109817496	109825808	8.312	0.599903	0.599903	-0.188676	1
cg00908766	ENSG00000134222	TC	109817496	109825808	8.312	0.587491	0.587491	-0.188676	1
cg00908766	ENSG00000134222	CSTC	109817496	109825808	8.312	0.326094	0.326094	-0.188676	1
cg00908766	ENSG00000134222	LDL	109817496	109825808	8.312	0.607537	0.607537	-0.188676	1
cg14027204	ENSG00000134256	T2D	117529478	117544382	14.904	0.293673	0.293673	-1.04119	1
cg00676602	ENSG00000134318	WHRADJBMI	11318465	11488456	169.991	-0.287281	-0.287281	-0.24272	1
cg00676602	ENSG00000134318	LYMPH	11318465	11488456	169.991	0.273721	0.273721	-0.24272	1
cg05991820	ENSG00000134463	BALD	11785161	11784365	0.796	0.393539	0.393539	-0.39663	1
cg15015340	ENSG00000134780	CREAC	61486220	61447905	38.315	0.377542	0.377542	0.22111	1
cg19610905	ENSG00000134824	IGF1	61596333	61560452	35.881	0.353877	0.597296	-0.478215	3
cg11250194	ENSG00000134824	HEIGHT	61601937	61560452	41.485	0.285319	0.297654	-0.68736	3
cg07689907	ENSG00000134824	PR	61582574	61560452	22.122	0.415201	0.59393	-0.706547	3
cg07689907	ENSG00000134824	PLATELET	61582574	61560452	22.122	0.586729	0.702785	-0.706547	3
cg07689907	ENSG00000134824	HDL	61582574	61560452	22.122	0.443168	0.605752	-0.706547	3
cg19610905	ENSG00000134824	BIL	61596333	61560452	35.881	0.264602	0.414217	-0.478215	3
cg07689907	ENSG00000134824	GLUC	61582574	61560452	22.122	0.413315	0.720242	-0.706547	3
cg11250194	ENSG00000134824	SHBG	61601937	61560452	41.485	0.571811	0.624691	-0.68736	3
cg07689907	ENSG00000134824	APOA	61582574	61560452	22.122	0.490752	0.655786	-0.706547	3
cg07689907	ENSG00000134824	TRI	61582574	61560452	22.122	0.448209	0.584525	-0.706547	3
cg19610905	ENSG00000134824	BALD	61596333	61560452	35.881	0.39419	0.416688	-0.478209	3
cg15426006	ENSG00000134882	ASTHMA	99869897	99853028	16.869	0.321062	-0.215569	-0.121346	3
cg15395441	ENSG00000134970	HEIGHT	114938459	114968689	30.23	-0.17654	0.230746	-0.228927	4
ch.12.2515819F	ENSG00000135114	CSTC	121434818	121477045	42.227	0.368112	0.238756	-0.544829	2
ch.12.2515819F	ENSG00000135114	APOA	121434818	121477045	42.227	0.659081	0.631068	-0.544829	2
cg15155738	ENSG00000135114	ALP	121454335	121477045	22.71	0.302239	0.669298	0.551034	2
ch.12.2515819F	ENSG00000135114	URATE	121434818	121477045	42.227	0.63663	0.568354	-0.544829	2
cg10151957	ENSG00000135390	RBC	54091604	54071192	20.412	0.200666	0.609128	-0.197446	3
cg15848620	ENSG00000135506	PLATELET	58087721	58087738	0.017	0.143224	0.662496	-0.248271	7
cg14371590	ENSG00000135506	AST	58013915	58087738	73.823	0.0649772	0.796171	-0.233606	11
cg02774282	ENSG00000135535	PLATELET	109615419	109703762	88.343	0.474136	0.472148	-0.163428	3
cg15411840	ENSG00000135535	DBP	109615455	109703762	88.307	0.213648	0.342097	-0.163713	3
cg18685455	ENSG00000135541	FVC	135796690	135818914	22.224	1.05829	1.05829	1.02368	1
cg18685455	ENSG00000135541	ASTHMA	135796690	135818914	22.224	1.01995	1.01995	1.02368	1
cg07307142	ENSG00000135698	HEIGHT	82071433	82203831	132.398	0.611912	0.611912	0.460432	1
cg25208892	ENSG00000135845	WHRADJBMI	172390771	172413230	22.459	0.106055	0.106055	-0.263572	1
ch.1.3577855R	ENSG00000135862	BMR	183094576	182992595	101.981	0.56816	0.56816	-0.994795	1
cg22809683	ENSG00000135862	BALD	182998916	182992595	6.321	1.40411	1.60185	-0.674264	2
cg14396306	ENSG00000135916	RBC	231740398	231729354	11.044	0.716672	0.716672	-0.321143	1
cg02176678	ENSG00000135929	UREA	219576539	219646472	69.933	0.83546	1.00638	-0.692943	12
cg25925210	ENSG00000135929	CSTC	219576383	219646472	70.089	0.648946	0.742338	-0.569555	12
cg02176678	ENSG00000135929	TRI	219576539	219646472	69.933	0.955658	1.14376	-0.692943	12
cg22236375	ENSG00000135945	WHRADJBMI	100089996	100106497	16.501	0.758487	0.612044	0.527737	6
cg06320277	ENSG00000135974	BMI	105980029	105953816	26.213	-0.575602	-0.575602	0.0895142	1
cg24453118	ENSG00000136141	PLATELET	47229927	47127303	102.624	0.123832	0.123832	-0.124831	1
cg04674755	ENSG00000136271	LDL	44643793	44614650	29.143	1.57602	1.2665	-0.431468	3
cg18825076	ENSG00000136381	FVC	78729989	78729773	0.216	0.254689	-0.115538	0.325232	3
cg24631222	ENSG00000136381	SCZ	78858424	78729773	128.651	0.267875	0.564309	0.294801	3
cg22622477	ENSG00000136436	HbA1c	46685442	46908350	222.908	0.18704	0.127081	0.13171	2
cg20811659	ENSG00000136444	TRI	48637730	48556161	81.569	0.403815	0.493979	-0.315249	2
cg06471905	ENSG00000136448	HEIGHT	42835688	43128978	293.29	0.55447	-0.0421445	0.157791	5
cg04897713	ENSG00000136573	BMI	11832762	11351510	481.252	0.561215	0.688815	-0.300055	7
cg04897713	ENSG00000136573	WHRADJBMI	11832762	11351510	481.252	0.740062	0.867094	-0.300055	7
cg11465442	ENSG00000136573	ALP	11832261	11351510	480.751	0.570029	0.734056	-0.413016	7
cg11465442	ENSG00000136573	GGT	11832261	11351510	480.751	0.571829	0.794717	-0.413016	7
cg13568343	ENSG00000136828	HEIGHT	129676623	129677053	0.43	0.682951	0.624587	0.459913	3
cg17583432	ENSG00000136997	LYMPH	129005567	128747680	257.887	-0.345214	-0.345214	-0.327377	1
cg04824716	ENSG00000137310	T2D	31125475	31126319	0.844	0.0620288	3.66882e-06	-0.234134	2
cg17647271	ENSG00000137507	ASTHMA	76299819	76381791	81.972	-0.0767613	-0.0767613	-0.0473413	1
cg25473794	ENSG00000137513	AST	77921181	78285919	364.738	0.421146	0.278964	0.382498	6
cg25473794	ENSG00000137513	TRI	77921181	78285919	364.738	0.74793	1.84303	0.382498	6
cg08646202	ENSG00000137720	PR	111692209	111749659	57.45	-0.37558	0.485809	0.186268	4
cg24579218	ENSG00000137764	BMI	68104479	67835047	269.432	-0.0583597	-0.0255713	0.254006	2
cg13163521	ENSG00000137825	HbA1c	41803428	41785591	17.837	1.60574	1.16418	0.251069	6
cg13163521	ENSG00000137825	CSTC	41803428	41785591	17.837	0.930017	1.81768	0.251069	6
cg06584237	ENSG00000137876	BMI	55701181	55489265	211.916	0.285417	0.472884	0.294909	2
cg10356210	ENSG00000138030	BMI	26946568	27309615	363.047	0.495063	0.527341	0.350628	2
cg08085232	ENSG00000138071	RA	65598271	65454887	143.384	0.021157	0.021157	0.0708252	1
cg00619915	ENSG00000138079	HEIGHT	44497795	44502599	4.804	0.337368	0.337368	-0.0964156	1
cg09335911	ENSG00000138131	HEIGHT	100027962	100028007	0.045	-0.0648563	0.333636	0.0729284	2
cg20925954	ENSG00000138166	BMD	112256640	112257596	0.956	-0.117592	-0.117592	-0.187691	1
cg02286717	ENSG00000138286	SBP	75415704	74927924	487.78	0.284853	0.490939	-0.0824669	8
cg20575173	ENSG00000138468	PLATELET	101228308	101232085	3.777	0.353363	0.606143	0.361448	3
cg04364311	ENSG00000138468	RBC	101231003	101232085	1.082	0.694983	0.613906	-0.39101	3
cg04364311	ENSG00000138468	IGF1	101231003	101232085	1.082	0.212522	0.170544	-0.39101	3
cg12131419	ENSG00000138593	CA	49353073	49338760	14.313	-0.219588	-0.241083	-0.0833032	2
cg21565421	ENSG00000138629	UREA	74592665	74753523	160.858	0.404233	0.67104	0.132046	5
cg00574819	ENSG00000138709	ALB	128981252	128982423	1.171	0.0331112	0.580573	-0.255648	4
cg10269431	ENSG00000138798	HbA1c	110837358	110834040	3.318	0.0959479	0.0959479	-0.175061	1
cg06981781	ENSG00000138798	LYMPH	110842888	110834040	8.848	0.247132	0.247132	-0.132889	1
cg06981781	ENSG00000138798	PLATELET	110842888	110834040	8.848	0.0983229	0.0983229	-0.132889	1
cg24279017	ENSG00000139083	BMR	11877740	11802788	74.952	-0.0509556	-0.0509556	0.0694383	1
cg24279017	ENSG00000139083	HEIGHT	11877740	11802788	74.952	-0.202797	-0.202797	0.0694383	1
cg02745156	ENSG00000139132	ALB	32552066	32552463	0.397	0.358222	0.479083	-0.145462	2
cg00572089	ENSG00000139133	WHRADJBMI	33750494	34175216	424.722	-0.0229015	-0.0229015	0.324463	1
cg11649665	ENSG00000139133	IGF1	34464939	34175216	289.723	-0.107327	-0.107327	-0.42505	1
cg10504392	ENSG00000139428	TC	110044639	110011679	32.96	0.32158	0.148009	-0.114495	3
cg21351852	ENSG00000139572	PLATELET	54758973	54758271	0.702	0.560702	-0.164859	-0.361099	5
cg20014596	ENSG00000139624	TEST	50898483	50561288	337.195	0.497203	0.670232	0.744913	3
cg20014596	ENSG00000139624	SHBG	50898483	50561288	337.195	0.514235	0.729094	0.744913	3
cg20014596	ENSG00000139624	APOB	50898483	50561288	337.195	0.598282	0.824851	0.744913	3
cg20014596	ENSG00000139624	LDL	50898483	50561288	337.195	0.619378	0.864903	0.744913	3
cg03907575	ENSG00000139624	PLATELET	50898411	50561288	337.123	0.569394	0.905237	0.627887	5
cg09918394	ENSG00000139624	DBP	50523625	50561288	37.663	0.661365	0.641963	0.526542	4
cg20014596	ENSG00000139624	BALD	50898483	50561288	337.195	0.450579	0.60867	0.744913	4
cg20014596	ENSG00000139624	TC	50898483	50561288	337.195	0.612899	0.82331	0.744913	3
cg16389456	ENSG00000139697	DBP	123636548	123849390	212.842	0.228714	0.353152	-0.276801	3
cg15883094	ENSG00000139714	BMR	122265088	122110537	154.551	0.17404	1.07208	0.162286	6
cg20592017	ENSG00000140319	SBP	40364740	40331389	33.351	0.58285	0.58285	0.278816	1
cg19100357	ENSG00000140319	ALT	40330645	40331389	0.744	0.131729	0.131729	0.432371	1
cg19100357	ENSG00000140319	ALB	40330645	40331389	0.744	0.42788	0.42788	0.432371	1
cg19100357	ENSG00000140319	GGT	40330645	40331389	0.744	0.328108	0.328108	0.432371	1
cg15453836	ENSG00000140391	T2D	77711506	77376326	335.18	0.291632	0.395116	-0.408623	6
cg15453836	ENSG00000140391	GLUC	77711506	77376326	335.18	0.303977	0.512397	-0.408623	6
cg15453836	ENSG00000140391	FVC	77711506	77376326	335.18	0.371587	0.551427	-0.408623	6
cg15453836	ENSG00000140391	HbA1c	77711506	77376326	335.18	0.432093	0.424944	-0.408623	6
cg15453836	ENSG00000140391	RBC	77711506	77376326	335.18	0.566834	0.622125	-0.408623	6
cg14232793	ENSG00000140396	HDL	71155543	71316040	160.497	0.0940339	0.257882	0.155746	2
cg14232793	ENSG00000140396	APOA	71155543	71316040	160.497	0.051905	0.162133	0.155746	2
cg14232793	ENSG00000140396	ALP	71155543	71316040	160.497	-0.447365	-0.363385	0.155746	2
cg06787422	ENSG00000140416	PLATELET	63331851	63334831	2.98	-0.0411182	-0.0411182	0.608079	1
cg09837656	ENSG00000140451	PLATELET	65149245	65117867	31.378	-0.190454	-0.190454	0.109335	1
cg05801038	ENSG00000140470	HEIGHT	100878704	100882210	3.506	-0.00980874	-0.00980874	-0.383546	1
cg04877966	ENSG00000140474	DBP	75135169	75135687	0.518	0.839775	0.495735	-0.87548	6
cg01359532	ENSG00000140497	CREATININE	75045126	75165706	120.58	0.420252	0.704629	-0.434435	7
cg01359532	ENSG00000140497	LDL	75045126	75165706	120.58	0.400294	0.833099	-0.434435	7
cg02696790	ENSG00000140497	TC	75250997	75165706	85.291	0.40446	0.637618	0.36849	8
cg18831671	ENSG00000140521	IGF1	89859939	89878092	18.153	0.301967	-0.0414012	-0.244845	2
cg17352215	ENSG00000140548	ALP	90698455	90544624	153.831	0.100891	0.944367	-0.0962135	3
cg10434728	ENSG00000140575	BALD	90938212	90931450	6.762	0.538637	0.768207	0.513598	5
cg05723552	ENSG00000140853	LYMPH	57026029	57023397	2.632	0.260644	0.173083	-0.398805	2
cg07978099	ENSG00000140961	LDL	83986941	83981887	5.054	-0.145581	-0.145581	0.159036	1
cg07978099	ENSG00000140961	APOB	83986941	83981887	5.054	-0.0332935	-0.0332935	0.159036	1
cg07978099	ENSG00000140961	IGF1	83986941	83981887	5.054	-0.217679	-0.217679	0.159036	1
cg27059698	ENSG00000141034	AST	17625521	17942606	317.085	0.473281	-0.299265	-0.198103	6
cg21049302	ENSG00000141179	WHRADJBMI	53702388	53828340	125.952	0.104517	0.104517	-0.231411	1
cg06765373	ENSG00000141252	HDL	568565	624957	56.392	0.592869	0.493479	-0.868749	3
cg14672496	ENSG00000141452	BMI	21087552	21083473	4.079	0.683998	0.683998	0.260015	1
cg02286380	ENSG00000141480	DBP	4621205	4613784	7.421	-0.404264	-0.360872	-0.387929	3
cg00122941	ENSG00000141480	LYMPH	4613640	4613784	0.144	0.0787709	-0.348047	0.77122	2
cg04043873	ENSG00000141574	SBP	80303714	80291950	11.764	-0.101672	-0.101672	0.107288	1
cg15677957	ENSG00000141627	ALP	47088780	46987717	101.063	-0.0302736	-0.0302736	0.162341	1
cg15677957	ENSG00000141627	APOA	47088780	46987717	101.063	0.0355006	0.0355006	0.162341	1
cg02611770	ENSG00000141627	ASTHMA	46502975	46987717	484.742	0.30406	0.30406	-0.239498	1
cg15677957	ENSG00000141627	HDL	47088780	46987717	101.063	0.0413627	0.0413627	0.162341	1
cg04660111	ENSG00000142233	BIL	49199234	49176338	22.896	0.125257	0.46688	0.444449	4
cg21064579	ENSG00000142233	GGT	49206444	49176338	30.106	0.575364	0.820285	0.593513	5
cg01656853	ENSG00000142233	APOB	49199172	49176338	22.834	0.593623	0.777474	0.440441	5
cg01656853	ENSG00000142233	WHRADJBMI	49199172	49176338	22.834	0.465174	0.0620477	0.440441	5
cg01656853	ENSG00000142233	LDL	49199172	49176338	22.834	0.644149	0.634275	0.440441	5
cg01656853	ENSG00000142233	TC	49199172	49176338	22.834	0.554408	0.532277	0.440441	5
cg04660111	ENSG00000142233	UREA	49199234	49176338	22.896	0.532878	0.716064	0.444449	4
cg21064579	ENSG00000142233	CREAC	49206444	49176338	30.106	0.693088	0.758648	0.593513	5
cg03737367	ENSG00000142534	SHBG	50005045	49999622	5.423	0.0499879	0.265412	-0.144681	3
cg21913888	ENSG00000142546	RBC	50084626	50093519	8.893	0.18361	-0.753086	0.174797	7
cg21913888	ENSG00000142546	ALB	50084626	50093519	8.893	0.0736167	0.326546	0.174797	7
cg21913888	ENSG00000142546	CA	50084626	50093519	8.893	0.196866	1.58715	0.174797	7
cg21913888	ENSG00000142546	APOA	50084626	50093519	8.893	-0.587385	0.548818	0.174797	7
cg15702277	ENSG00000142599	CSTC	8477935	8877702	399.767	0.903014	0.862342	-0.93771	3
cg00120948	ENSG00000142599	BMD	8484417	8877702	393.285	0.789481	0.796512	-0.932729	4
cg00546117	ENSG00000142599	SBP	8445545	8877702	432.157	0.386981	0.37037	-0.17066	2
cg00120948	ENSG00000142599	SCZ	8484417	8877702	393.285	0.502988	0.900153	-0.932729	4
cg17029193	ENSG00000142599	LYMPH	8510607	8877702	367.095	0.977802	1.02288	-0.782396	4
cg00120948	ENSG00000142599	DBP	8484417	8877702	393.285	1.00623	1.07145	-0.932729	4
cg18147280	ENSG00000142655	IGF1	10574359	10532345	42.014	0.230891	0.230891	-0.367028	1
cg13175981	ENSG00000143387	LYMPH	150552382	150780799	228.417	0.657432	0.621476	-0.809145	8
cg17724175	ENSG00000143452	URATE	150552817	150693364	140.547	0.580707	0.308742	0.216002	9
cg08202226	ENSG00000143570	BALD	153896590	153940188	43.598	0.0832191	1.80007	-0.281854	8
cg03678274	ENSG00000143669	LYMPH	236017128	236046940	29.812	0.0812619	0.0812619	-0.133499	1
cg08707875	ENSG00000143771	HEIGHT	224575077	224544552	30.525	0.450999	0.450999	-0.545785	1
cg04741211	ENSG00000143924	BMR	42399049	42396490	2.559	-0.0228664	-0.0228664	0.12519	1
cg04741211	ENSG00000143924	HEIGHT	42399049	42396490	2.559	0.025986	0.025986	0.12519	1
cg04741211	ENSG00000143924	IGF1	42399049	42396490	2.559	0.00651171	0.00651171	0.12519	1
cg22943590	ENSG00000143995	SHBG	66648797	66660584	11.787	0.422188	0.422188	0.174482	1
cg22943590	ENSG00000143995	CSTC	66648797	66660584	11.787	0.336881	0.336881	0.174482	1
cg22943590	ENSG00000143995	HDL	66648797	66660584	11.787	0.390598	0.390598	0.174482	1
cg11305121	ENSG00000144118	PLATELET	121011590	120997640	13.95	0.811067	0.808997	0.860448	4
cg23497683	ENSG00000144218	RA	100759159	100759201	0.042	0.338996	0.338996	-0.336719	1
cg23497683	ENSG00000144218	RBC	100759159	100759201	0.042	0.48264	0.48264	-0.340058	1
cg23497683	ENSG00000144218	APOA	100759159	100759201	0.042	0.472649	0.472649	-0.340058	1
cg24986868	ENSG00000144283	DBP	159312599	159313476	0.877	0.0550523	0.0550523	-0.113857	1
cg19401111	ENSG00000145113	BMR	195943345	195539148	404.197	0.0587501	0.0587501	-0.185119	1
cg02070118	ENSG00000145214	SHBG	952128	980683	28.555	0.50567	0.483513	-0.896606	3
cg02070118	ENSG00000145214	PD	952128	980683	28.555	0.460598	0.647801	-0.896606	3
cg01437235	ENSG00000145214	APOA	939027	980683	41.656	0.675798	0.636753	0.878988	4
cg22718636	ENSG00000145214	HDL	961658	980683	19.025	0.872656	0.790225	0.778622	3
cg00187933	ENSG00000145214	BMD	996785	980683	16.102	0.902357	0.300522	-0.638965	1
cg15133208	ENSG00000145335	PD	90757351	90759466	2.115	0.373519	0.575605	0.240222	2
cg14736911	ENSG00000145390	SHBG	120057818	120133742	75.924	0.673923	1.00827	-0.766833	4
cg05104897	ENSG00000145390	TC	120127485	120133742	6.257	0.676774	0.937197	-0.627549	4
cg18405544	ENSG00000145675	RBC	67615770	67511548	104.222	0.127833	0.127833	-0.0620514	1
cg06393998	ENSG00000145700	APOB	74531185	74532703	1.518	-0.0884855	0.0323713	0.117949	3
cg03132911	ENSG00000145703	ALB	75698732	75699074	0.342	0.860913	0.860913	0.963472	1
cg03132911	ENSG00000145703	GGT	75698732	75699074	0.342	0.786797	0.786797	0.963472	1
cg00421693	ENSG00000145779	LYMPH	118689293	118604387	84.906	0.487403	0.283238	-0.20016	2
cg26403843	ENSG00000145860	PLATELET	158634085	158637061	2.976	-0.0939724	-0.0939724	-0.181671	1
cg02130027	ENSG00000146072	LOAD	47444894	47277641	167.253	0.082983	0.082983	0.0541331	1
cg02130027	ENSG00000146072	PLATELET	47444894	47277641	167.253	0.291035	0.291035	0.0540614	1
cg20172563	ENSG00000146072	HEIGHT	47487173	47277641	209.532	0.368407	0.368407	0.0424952	1
cg16773067	ENSG00000146192	RBC	37027357	36973422	53.935	0.181853	0.181853	0.13301	1
cg25569687	ENSG00000146192	TC	37040295	36973422	66.873	0.0769366	0.0769366	0.185425	1
cg09184832	ENSG00000146247	SBP	79620586	79787953	167.367	-0.316941	-0.316941	-0.266351	1
cg23262351	ENSG00000146247	DBP	79576851	79787953	211.102	-0.776806	-0.776806	-0.53118	1
cg18132916	ENSG00000146247	IGF1	79620363	79787953	167.59	0.0260869	0.0260869	-0.322708	1
cg07184423	ENSG00000146386	HEIGHT	139294818	139349819	55.001	0.0664401	0.390208	0.240632	2
cg13265740	ENSG00000146386	ALB	139349120	139349819	0.699	-0.408529	-0.408529	0.793036	1
cg02229607	ENSG00000146535	FVC	2759813	2883958	124.145	0.187515	0.187515	-0.409952	1
cg16688681	ENSG00000146535	IGF1	2874522	2883958	9.436	0.127097	0.127097	0.226956	1
cg15247329	ENSG00000146535	HEIGHT	2764246	2883958	119.712	0.0665498	0.0665498	-0.167807	1
cg00947599	ENSG00000146535	BMR	2802697	2883958	81.261	0.219998	0.219998	-0.273943	1
cg02229607	ENSG00000146535	PLATELET	2759813	2883958	124.145	0.166248	0.166248	-0.409952	1
cg06152845	ENSG00000146540	APOA	1216568	1177896	38.672	0.196401	0.42949	0.430616	3
cg06152845	ENSG00000146540	HDL	1216568	1177896	38.672	0.240331	0.466197	0.430616	3
cg08370546	ENSG00000146731	RBC	56160770	56119323	41.447	0.267062	0.846725	0.210922	3
cg21940640	ENSG00000146731	ALT	56160893	56119323	41.57	0.494496	0.494496	0.551112	1
cg15666071	ENSG00000146731	HEIGHT	56160717	56119323	41.394	0.624675	0.51342	0.272603	2
cg05832853	ENSG00000146733	BMR	55840551	56119297	278.746	-0.16666	0.379314	0.395146	4
cg01860168	ENSG00000146834	ALB	100026446	100026413	0.033	0.157123	0.715437	-0.408502	9
cg14308254	ENSG00000147689	ALB	124219699	124191200	28.499	0.251341	0.798316	0.498454	3
cg14267020	ENSG00000147874	T2D	19064114	19103117	39.003	-0.208801	-0.192083	0.118757	2
cg13531387	ENSG00000148288	ALT	136078657	136039332	39.325	0.238261	0.500671	0.173902	3
cg13799504	ENSG00000148396	GLUC	139237889	139372141	134.252	0.304965	0.594628	0.144281	4
cg22688012	ENSG00000148426	PLATELET	11923502	11865338	58.164	-0.156343	-0.156343	-0.21816	1
cg00210538	ENSG00000148572	HbA1c	65245820	64893050	352.77	0.583324	0.444815	-0.722821	2
cg00210538	ENSG00000148572	HEIGHT	65245820	64893050	352.77	0.428124	0.395712	-0.722821	2
cg00210538	ENSG00000148572	DBP	65245820	64893050	352.77	0.488505	0.378528	-0.722821	2
cg00210538	ENSG00000148572	URATE	65245820	64893050	352.77	0.152778	0.128234	-0.722821	2
cg18831642	ENSG00000148634	GLUC	69609574	69835105	225.531	0.157882	0.157882	-0.163176	1
cg18831642	ENSG00000148634	URATE	69609574	69835105	225.531	-0.195006	-0.195006	-0.163176	1
cg18831642	ENSG00000148634	UREA	69609574	69835105	225.531	0.488673	0.488673	-0.163176	1
cg23744638	ENSG00000148926	RBC	10323902	10326227	2.325	0.268202	0.268202	-0.291009	1
cg23744638	ENSG00000148926	SBP	10323902	10326227	2.325	0.00280846	0.00280846	-0.291009	1
cg23744638	ENSG00000148926	DBP	10323902	10326227	2.325	0.163421	0.163421	-0.291009	1
cg22717608	ENSG00000149089	HbA1c	34937665	34938046	0.381	-0.0306499	-0.0306499	-0.488814	1
cg15918732	ENSG00000149131	PR	57364939	57364860	0.079	0.89877	0.953216	-0.7129	5
cg15918732	ENSG00000149131	PLATELET	57364939	57364860	0.079	0.616779	0.492145	-0.7129	5
cg00394658	ENSG00000149177	LYMPH	48001669	48002113	0.444	0.409449	0.567495	0.505136	3
cg20063906	ENSG00000149196	IGF1	85929769	86013253	83.484	-0.0145044	-0.0362059	0.383589	4
cg00636372	ENSG00000149260	PR	76777822	76777979	0.157	0.657059	0.657059	0.319599	1
cg05256304	ENSG00000149591	FVC	116969870	117070037	100.167	0.452938	0.412015	0.539256	4
cg12129983	ENSG00000149716	T2D	69462660	69490184	27.524	-0.0603666	-0.0603666	-0.141632	1
cg14789659	ENSG00000150347	HEIGHT	63809073	63661059	148.014	0.257123	0.257123	-0.502008	1
cg08203715	ENSG00000150455	TC	126226154	126152960	73.194	-0.0431256	-0.0431256	-0.0877297	1
cg08203715	ENSG00000150455	LDL	126226154	126152960	73.194	-0.0423131	-0.0423131	-0.0877297	1
cg08203715	ENSG00000150455	APOB	126226154	126152960	73.194	-0.0257882	-0.0257882	-0.0877297	1
cg08203715	ENSG00000150455	CA	126226154	126152960	73.194	-0.00505388	-0.00505388	-0.0877297	1
cg12081946	ENSG00000150456	IGF1	21296465	21348097	51.632	0.0970351	0.523373	0.0911586	3
cg17089665	ENSG00000150764	GGT	111648010	111797868	149.858	0.0859543	0.18982	-0.271147	7
cg17089665	ENSG00000150764	WHRADJBMI	111648010	111797868	149.858	0.607337	0.377369	-0.271147	7
cg03328639	ENSG00000150967	LYMPH	123451280	123466196	14.916	0.457907	0.500679	-0.731569	9
cg03328639	ENSG00000150967	FI	123451280	123466196	14.916	0.554793	1.12899	-0.731569	9
cg03328639	ENSG00000150967	ALT	123451280	123466196	14.916	0.639843	1.18365	-0.731569	9
cg09201001	ENSG00000151116	TC	18656081	18610294	45.787	0.100028	0.100028	0.103968	1
cg09201001	ENSG00000151116	APOB	18656081	18610294	45.787	0.154033	0.154033	0.103968	1
cg09201001	ENSG00000151116	HEIGHT	18656081	18610294	45.787	0.0169575	0.0169575	0.103968	1
cg09201001	ENSG00000151116	LDL	18656081	18610294	45.787	0.125338	0.125338	0.103968	1
cg15890332	ENSG00000151135	WHRADJBMI	107067104	107349497	282.393	-0.245006	-0.245006	-0.156511	1
cg25048751	ENSG00000151135	BMD	107297185	107349497	52.312	0.372564	0.372564	0.386832	1
cg07730007	ENSG00000151135	ALP	107377277	107349497	27.78	0.727902	0.727902	-0.546466	1
cg13986417	ENSG00000151148	APOA	110012484	109915207	97.277	-0.150104	-0.0522409	-0.322128	2
cg13986417	ENSG00000151148	HDL	110012484	109915207	97.277	-0.266639	-0.208603	-0.322128	2
cg08884029	ENSG00000151148	BMR	110012500	109915207	97.293	0.360731	0.404355	-0.287383	2
cg08884029	ENSG00000151148	HEIGHT	110012500	109915207	97.293	0.71913	0.750543	-0.287383	2
cg17075019	ENSG00000151208	HEIGHT	79541650	79686378	144.728	0.618633	0.618633	-0.258688	1
cg17075019	ENSG00000151208	GRIP	79541650	79686378	144.728	0.350711	0.350711	-0.258688	1
cg17075019	ENSG00000151208	ALT	79541650	79686378	144.728	0.196302	0.196302	-0.258688	1
cg17075019	ENSG00000151208	ALP	79541650	79686378	144.728	0.052993	0.052993	-0.258688	1
cg17075019	ENSG00000151208	GGT	79541650	79686378	144.728	0.154423	0.154423	-0.258688	1
cg17075019	ENSG00000151208	AST	79541650	79686378	144.728	0.081999	0.081999	-0.258688	1
cg17075019	ENSG00000151208	BALD	79541650	79686378	144.728	0.454417	0.454417	-0.264587	1
cg04119909	ENSG00000151208	HbA1c	79646104	79686378	40.274	0.734952	0.734952	-0.455759	1
cg13256891	ENSG00000151247	SHBG	100009986	99851788	158.198	0.191004	0.470783	0.293439	2
cg13256891	ENSG00000151247	PLATELET	100009986	99851788	158.198	-0.122535	0.334516	0.293439	2
cg13256891	ENSG00000151247	IGF1	100009986	99851788	158.198	0.110553	0.106073	0.293439	2
cg08188268	ENSG00000151553	ALP	116634841	116581503	53.338	0.501941	0.501941	0.193287	1
cg09994553	ENSG00000151657	RBC	7859768	7829990	29.778	-0.0618089	0.536044	-0.0605313	4
cg13488811	ENSG00000151702	ALP	128685313	128556430	128.883	-0.267023	-0.267023	-0.0461738	1
cg09863266	ENSG00000151748	PLATELET	51125203	51135049	9.846	0.0205474	0.254417	0.204565	3
cg22188827	ENSG00000152409	T2D	78429774	78532012	102.238	1.22378	1.22378	-0.658633	1
cg22188827	ENSG00000152409	CREAC	78429774	78532012	102.238	1.23732	1.23732	-0.655257	1
cg07136635	ENSG00000152684	GGT	52096641	52083774	12.867	0.329894	0.329894	-0.756239	1
cg04206742	ENSG00000152749	SHBG	95248882	95254157	5.275	0.244801	0.175156	0.731215	2
cg04206742	ENSG00000152749	HbA1c	95248882	95254157	5.275	0.368402	0.453003	0.731215	2
cg04206742	ENSG00000152749	ALP	95248882	95254157	5.275	0.424998	0.413204	0.731215	2
cg08422172	ENSG00000153066	ALP	11886668	11836734	49.934	-0.0247277	-0.229744	-0.130351	3
cg11706163	ENSG00000153071	CSTC	39364495	39462402	97.907	0.563179	0.563179	-0.784064	1
cg17491456	ENSG00000153071	BMD	39424524	39462402	37.878	0.506008	0.506008	-0.533806	1
cg11706163	ENSG00000153071	BMR	39364495	39462402	97.907	0.517071	0.517071	-0.784064	1
cg11706163	ENSG00000153071	HEIGHT	39364495	39462402	97.907	0.701278	0.701278	-0.784064	1
cg11706163	ENSG00000153071	FVC	39364495	39462402	97.907	0.437965	0.437965	-0.784064	1
cg11706163	ENSG00000153071	eGFR	39364495	39462402	97.907	0.716745	0.716745	-0.784064	1
cg17951878	ENSG00000153162	HEIGHT	7698374	7727030	28.656	0.240059	0.240059	-0.196269	1
cg17951878	ENSG00000153162	BMR	7698374	7727030	28.656	0.267292	0.267292	-0.196269	1
cg15626112	ENSG00000153317	BIL	131025902	131455906	430.004	0.146002	0.217878	0.387289	2
cg15626112	ENSG00000153317	HbA1c	131025902	131455906	430.004	0.178725	0.330919	0.387289	2
cg26627705	ENSG00000153574	HEIGHT	89060884	88991162	69.722	0.299072	-0.0832029	0.231256	3
cg17771515	ENSG00000153721	CSTC	154831774	154831793	0.019	0.417145	0.417145	-0.409248	1
cg01883759	ENSG00000153814	ASTHMA	28220576	28220362	0.214	0.0347213	0.0347213	0.21138	1
cg01883759	ENSG00000153814	WHRADJBMI	28220576	28220362	0.214	0.126321	0.126321	0.211586	1
cg01883759	ENSG00000153814	T2D	28220576	28220362	0.214	0.0263132	0.0263132	0.21138	1
[truncated: 1,015 more rows]

## Sheet: Figure4c
Expo_ID	Med_ID	Trait_Acronym	Expo_bp	TS_start	Expo_to_Med_dist_TS	alpha_EM
[truncated: 4,743 more rows]

[truncated: 1 more sheets: Table1]
